# Supplementary material for: Comparative transcriptomic analysis and structure prediction of novel Newt proteins
Source: PLoS One. 2019 Aug 16;14(8):e0220416. doi: 10.1371/journal.pone.0220416 (PMC6697330; doi:10.1371/journal.pone.0220416)
Supplement: S1 Excel File — The 2775 genes, which were differentially regulated by Newt proteins, were grouped according to their biological function. (Sheet 1) provides list of all developmental process genes, which were differentially regulated, and were further classified according to their function as (1) General developmental process related genes (2) Cellular developmental process (3) Organ developmental process and (4) Anatomical structure development respectively. (Sheet 2) provides list of all cell process related genes that were differentially regulated and were further classified according to their function as (1) Apoptosis related genes, and (2) cell cycle related genes respectively. (Sheet 3) provides list of all immune process related genes, which were differentially regulated, and were further classified according to their function as (1) General immune response related genes (2) Antibacterial immune response related genes and (3) Humoral immune response related genes, respectively. Here ExpA: is Candidate 1 (C1); ExpB: is Candidate 2 (C2); ExpC: is Candidate 3 (C3); ExpD: is Candidate 4 (C4); ExpE: is Candidate 5 (C5); and Control is Tubulin Gal4/SM6-TM6B Drosophila stock. (XLSX) [file pone.0220416.s005.xlsx]

## Sheet: Dev process genes
Transcript	Gene	Selected ExpA	Selected ExpB	Selected ExpC	Selected ExpD	Selected ExpE	log2FC (ExpA/Ctl)	log2FC (ExpB/Ctl)	log2FC (ExpC/Ctl)	log2FC (ExpD/Ctl)	log2FC (ExpE/Ctl)	Control (RPKM)	ExpA (RPKM)	ExpB (RPKM)	ExpC (RPKM)	ExpD (RPKM)	ExpE (RPKM)
Developmental process genes
Developmental process
NM_078952	Pfk	Down	Down	Down		Down	-Inf	-11.7458	-Inf	0.748338	-Inf	15.262	0.000572595	0.00399282	0.000231851	29.0216	0.000615929
NM_079130	Lcp9		Up				0.501527	4.72362	-3.23419	1.10177	1.87733	16.8903	22.7544	370.224	1.64052	41.0326	53.9969
NM_057693	Pen	Down				Down	-1.45284	-1.48252	-1.42682	0.640944	-1.3891	148.551	51.6392	44.1029	50.5001	262.208	49.3529
NM_001202071	Mmp1	Up					1.31922	-2.44247	1.57866	-0.285336	0.801527	27.1271	64.4113	4.13805	74.0538	25.1967	41.139
NM_001258727	NnaD	Down					-5.64752	-2.55959	-4.85409	1.23113	-4.55139	1.06191	0.0210141	0.149443	0.0322947	2.82036	0.0401204
NM_001258687	Imp	Down	Down	Down		Down	-7.28	-Inf	-Inf	0.69	-10.67	4.8245	0.0287499	0.000673297	0.000558474	8.78878	0.00216867
NM_057783	csw				Up		0.172318	-0.228046	1.81897	2.73467	-0.184252	2.09339	2.24478	1.48268	6.75012	15.7707	1.6025
NM_057404	stil	Down				Down	-5.59319	-4.76959	-4.51798	0.628035	-5.68406	7.65969	0.150989	0.232968	0.305559	13.3997	0.129639
NM_001275872	slmb		Down	Down			-0.289729	-2.9598	-3.87896	-0.117604	-0.618076	26.5323	20.6539	2.82979	1.6466	27.6821	15.0427
NM_001274683	Doc1	Down				Down	-5.38378	-3.05769	-5.95292	1.13632	-6.45758	4.08933	0.0955612	0.403517	0.0624683	10.1741	0.0423151
NM_001272802	Alr	Down				Down	-Inf	-5.9096	-6.08863	0.513258	-Inf	3.15418	0.000201915	0.0469187	0.0454734	5.09871	0.000243862
NM_057931	Lcp65Ac					Up	0.609623	3.03685	-2.2999	0.366828	2.66714	8.12737	11.801	55.3363	1.50849	11.8632	44.9196
NM_079531	Mst84Db	Down	Down	Down		Down	-11.7219	-Inf	-Inf	1.05734	-Inf	88.9578	0.0250614	0	0	209.556	0
NM_079530	Mst84Dc	Down	Down	Down		Down	-Inf	-Inf	-9.82244	1.09856	-Inf	62.9969	0	0	0.0635937	152.702	0
NM_079265	bol	Down	Down	Down		Down	-9.77344	-5.57858	-Inf	0.984284	-8.7362	38.0949	0.0428581	0.661595	3.61197e-06	85.3052	0.077519
NM_079529	Mst84Dd	Down	Down	Down		Down	-Inf	-Inf	-Inf	1.04309	-Inf	55.8794	0	0	0	130.341	0
NM_079532	Mst84Da	Down	Down	Down		Down	-12.1079	-11.7204	-Inf	0.998432	-11.9187	134.774	0.0290517	0.0331316	0	304.758	0.0302889
NM_176058	CLIP-190	Down		Down		Down	-4.18397	-3.06923	-4.72057	0.816851	-4.0069	4.4203	0.231191	0.436589	0.153496	8.81332	0.239532
NM_001169747	exu	Down	Down	Down		Down	-8.44695	-7.72931	-8.06399	0.923214	-7.45626	101.478	0.275673	0.39794	0.345277	217.823	0.502256
NM_001259714	Cpr65Aw		Up				-Inf	8.06698	-Inf	0.249324	2.44007	0.0824186	5.2153e-09	15.9048	0.0100632	0.0940224	0.336541
NM_141589	skap	Down		Down		Down	-5.25952	-4.33768	-5.6611	-0.103411	-4.7188	6.99191	0.172154	0.288329	0.126834	7.36639	0.228742
NM_079076	Act57B			Down			0.0774916	1.97421	-2.22361	-0.36536	0.218313	953.864	957.781	3109.27	186.658	838.162	965.611
NM_080495	mud	Down	Down	Down		Down	-5.44838	-6.26733	-6.05934	0.838061	-7.58107	2.27739	0.0498474	0.0245848	0.0307255	4.60949	0.00972232
NM_001169628	Not1	Down				Down	-3.10085	-4.16081	-4.15541	0.99942	-2.85657	2.02405	0.224896	0.0937342	0.103124	4.57946	0.243484
NM_001170211	CG6439	Down					-1.63243	-1.87734	-2.57275	0.253831	-1.50239	33.1942	10.1877	7.49816	5.09839	44.8083	10.1934
NM_057236	janB	Down	Down	Down		Down	-9.52488	-8.13738	-9.31641	0.919112	-10.9206	42.4507	0.0548357	0.125073	0.0608554	90.8637	0.019057
NM_168739	Eip74EF				Down		0.17365	-2.1105	-0.200716	-2.6859	0.105802	21.3092	22.8713	4.09411	16.9471	3.74903	19.9532
NM_001169542	fon					Up	0.641653	1.63272	-0.727327	-1.13115	1.26891	116.421	172.834	299.505	64.272	60.1658	244.12
NM_079403	CycT		Down	Down			-1.40369	-3.87458	-9.18876	0.522921	-1.58176	11.9831	4.31056	0.677207	0.0183168	19.4899	3.48447
NM_145757	Zasp52	Up			Up		4.5653	1.51862	3.95901	3.94247	3.39546	0.158194	3.55793	0.375351	2.24667	2.74956	1.44559
NM_079364	Eig71Ea			Up	Up		1.18663	0.716684	7.63761	7.83205	0.984894	3.92756	8.5072	5.35478	714.835	1013.05	6.76397
NM_079366	Eig71Ec			Up	Up		-0.141492	0.567933	9.95971	11.7426	-0.144896	0.150933	0.13021	0.18562	137.369	585.459	0.118785
NM_168630	RhoGAP71E	Down	Down			Down	-2.63014	-Inf	-3.66505	0.263484	-4.42536	6.41466	0.985317	0.00151025	0.461418	8.71593	0.257986
NM_057257	crp		Down				-0.378031	-4.2697	-1.52744	-0.738572	-0.320911	8.8103	6.45243	0.379627	2.79323	5.97645	6.13768
NM_078679	Cyp18a1					Up	0.223232	-0.272213	-2.56419	-1.56826	1.9094	3.23522	3.59283	2.22186	0.500047	1.2334	10.5691
NM_079791	Ald	Down	Down	Down		Down	-5.73625	-4.98434	-3.9373	0.862677	-5.59763	29.0133	0.51705	0.758035	1.72973	59.724	0.523568
NM_079847	Mlc2			Down			-0.238072	2.22808	-2.31238	-0.257757	0.313143	351.995	284.003	1368.14	64.7699	333.25	380.539
NM_001258964	Lam	Down				Down	-3.7701	-3.74015	-3.26097	1.20861	-3.89402	3.49102	0.244061	0.215931	0.333876	9.12901	0.205252
NM_080088	can	Down				Down	-3.91125	-4.21181	-3.35131	0.779777	-4.12056	3.22975	0.204277	0.144599	0.28924	6.2767	0.161568
NM_001273340	SoxN					Down	0.3606	-2.06929	1.8901	-1.87705	-1.91235	14.9484	18.2654	2.95497	50.6428	4.60653	3.45556
NM_079918	fan	Down	Down	Down		Down	-7.06327	-6.9977	-6.8548	0.955545	-6.81744	40.0684	0.285101	0.260112	0.316399	87.9581	0.309132
NM_057549	ple			Up			1.06233	-2.53778	4.26829	1.46047	-0.584789	2.71125	5.38325	0.386092	47.7198	8.44144	1.57012
NM_206501	Pxd			Down			0.255931	2.84264	-Inf	-0.0387789	-0.191059	2.86876	3.26184	17.0784	0.000193754	3.16021	2.18883
NM_001038909	CG43897		Up				3.00042	6.27964	3.94585	2.68844	3.14659	0.0558962	0.41615	3.52551	0.7717	0.396881	0.422099
NM_001298824	Akap200	Up					1.49034	-1.40304	1.96085	-0.808927	0.237595	8.96177	23.9623	2.8117	31.8878	5.78978	9.19561
NM_001170050	kat-60L1	Down					-3.40774	-3.4532	-3.3843	0.753711	-2.61583	5.35808	0.480252	0.408013	0.470355	10.228	0.762625
NM_001274419	aly	Down				Down	-8.9023	-8.51481	-8.69383	0.885117	-Inf	2.947	0.0058594	0.00668228	0.00650264	6.1572	0
NM_078738	RpS21					Up	0.962258	0.976615	0.198626	0.661957	1.27708	329.75	611.382	538.331	345.874	590.588	695.387
NM_001276141	Trc8	Down				Down	-4.37492	-4.7717	-4.39273	0.499796	-5.18568	3.79657	0.173184	0.114349	0.164109	6.07466	0.0909527
NM_057588	Rbp9	Down				Down	-4.82662	-4.20466	-4.53569	0.560657	-5.13988	1.51522	0.0503351	0.0684229	0.0610964	2.53202	0.0367612
NM_001202087	Sac1	Down				Down	-6.43603	-3.30603	-4.84054	1.33205	-5.77731	5.28722	0.06028	0.441113	0.167275	15.066	0.0820825
NM_057465	porin		Down				-0.23103	-3.03694	-0.977012	-0.50178	-0.212698	53.588	43.447	5.41976	24.8834	42.84	40.2402
NM_001103435	Trf2			Down			-0.467666	-2.28543	-6.50885	0.336464	-0.143587	3.54863	2.44111	0.60425	0.036116	5.07074	2.79513
NM_001259174	spir	Down	Down	Down		Down	-Inf	-Inf	-8.42488	1.17392	-Inf	7.95824	7.3917e-06	3.7611e-08	0.0200316	20.3212	9.46753e-06
NM_057356	RacGAP84C					Down	-5.2971	-Inf	-Inf	0.83788	-Inf	3.04135	0.0725175	0.00286084	0.000927978	6.16051	3.15872e-23
NM_079385	Mipp1	Down			Down	Down	-2.75947	-1.85365	-3.44946	-3.30976	-2.78887	7.77134	1.09405	1.7823	0.652843	0.888093	0.976661
NM_001259866	mbf1	Up	Up	Up		Up	7.01143	7.8232	8.15278	-2.16571	7.56861	0.0296485	3.40111	5.20579	7.20305	0.00827064	4.5772
NM_001272874	spen			Down			-0.112893	-2.93573	-3.55682	-1.40786	-0.283103	3.09491	2.72323	0.335502	0.240119	1.32017	2.21333
NM_001258983	stai	Down				Down	-2.90106	-3.24842	-2.07015	0.635101	-3.95975	6.48153	0.825897	0.567054	1.41234	11.3937	0.363606
NM_001273875	Lcp4		Up	Down			-0.373656	2.93346	-2.99962	0.270885	1.11827	2016.99	1481.4	12783.2	230.487	2754.7	3810.08
NM_001169778	Vrp1					Up	2.46772	1.6234	2.80238	-1.52479	2.84183	0.78618	4.13973	2.00925	5.01427	0.308226	4.90574
NM_001259158	Lim3	Down					-6.4062	-1.93124	-4.8758	0.81117	-6.21695	1.62478	0.0184648	0.351675	0.0485105	3.22316	0.018631
NM_001275016	fax					Down	-1.42326	1.41044	1.68409	0.700019	-2.38104	5.27978	1.87327	11.6432	15.5067	9.70833	0.881054
NM_165991	cnn	Down	Down			Down	-9.10599	-Inf	-8.89752	1.2754	-8.91675	1.24612	0.00139466	0.000831383	0.00160396	3.4156	0.00232761
NM_057271	Lcp1	Down		Down			-1.17213	1.7635	-4.7826	-0.0643983	0.329881	8840.77	3733.32	24839.6	293.576	9570.4	9669.21
NM_057272	Lcp2		Up	Down			-0.286432	2.9497	-3.88965	0.506456	0.721557	1350.46	1053.69	8655.83	83.2662	2171.54	1937.71
NM_057273	Lcp3	Down	Up	Down			-2.84938	2.4135	-6.27473	-0.551948	0.620971	770.032	101.667	3403.44	9.09589	594.528	1030.45
NM_057274	Lcp4		Up	Down		Up	0.0647089	3.20827	-2.77448	0.322982	1.35349	86.0869	85.679	660.05	11.5027	121.895	191.407
NM_001104491	Doa			Up			-0.397217	-0.498087	2.65324	0.620075	-0.947883	5.88211	4.24955	3.45482	33.8185	10.2314	2.65156
NM_079818	fkh			Down			-0.0940684	-0.843638	-4.43186	-1.04542	0.358692	7.06469	6.29711	3.26521	0.298626	3.87245	7.88194
NM_170056	cnc	Down				Down	-5.50555	-1.34546	-0.47994	0.600606	-5.5387	2.92193	0.0609244	0.954297	1.91369	5.0135	0.0540494
NM_001274433	Hsp83	Down					-1.56529	-1.14868	-1.9003	1.16529	-1.3267	31.0894	9.99475	11.6319	7.61051	78.9225	10.7856
NM_001298741	Tig					Up	0.851348	2.39404	0.134025	0.200503	1.66001	6.03521	10.3609	26.3151	6.05265	7.84938	16.5941
NM_057418	tra2	Down				Down	-2.86098	-2.27766	-1.90541	0.733035	-2.57348	12.3432	1.61627	2.11183	3.01315	23.2308	1.80262
NM_080202	gish				Down		1.2357	-2.72791	2.60749	-3.38928	-0.182232	3.78253	8.4727	0.471606	21.0599	0.406381	2.89976
NM_079563	sage					Up	0.785682	3.38528	-4.99831	1.75894	3.21448	1.09766	1.79315	9.49807	0.0344557	4.195	8.84993
NM_167327	LIMK1					Down	-2.50574	-2.4199	-0.890766	0.536533	-3.23707	2.73265	0.457985	0.424387	1.34641	4.48866	0.252168
NM_001275108	fz2				Down		0.87866	-2.74998	-3.46434	-3.48363	1.28825	4.32539	7.56659	0.532673	0.356897	0.436997	9.19073
NM_001103454	mgl	Up					2.25182	-2.42306	-4.13814	-1.64351	1.4321	0.291505	1.32111	0.0452245	0.0151994	0.105443	0.684481
NM_001272981	aop		Down	Down	Down		1.02201	-6.71978	-5.89881	-3.08225	0.302343	3.06198	5.91977	0.022622	0.0456653	0.410252	3.28755
NM_079815	Mst98Cb	Down	Down	Down		Down	-Inf	-9.98255	-9.57661	1.04048	-9.85887	54.2749	0	0.044507	0.0649658	126.369	0.0508603
NM_079566	betaTub85D	Down	Down	Down		Down	-8.25729	-9.13283	-8.08946	1.06492	-8.59412	130.789	0.406755	0.193283	0.438869	309.722	0.294498
NM_079870	CycG			Down			-0.940904	-1.90663	-9.33359	-0.772342	1.24927	10.677	5.29492	2.36128	0.0136305	7.07851	22.0876
NM_001273687	bwa	Up					1.58872	-0.773401	1.19448	1.09724	0.698981	10.8237	30.9703	5.24923	22.6317	26.2065	15.283
NM_001275847	Syp	Down	Down	Down		Down	-Inf	-Inf	-Inf	0.887099	-Inf	9.75414	9.25923e-05	0.000645549	0.000627595	20.4229	2.73501e-05
NM_176224	CG33136	Down	Down	Down		Down	-7.94885	-9.14631	-8.32534	0.895011	-Inf	8.09531	0.0280338	0.0159854	0.0201416	17.041	0
NM_001298758	cup	Down				Down	-6.76338	-6.69781	-6.55491	1.17484	-5.31111	1.37857	0.0125317	0.0120517	0.0136585	3.52437	0.0297673
NM_001273605	Socs36E			Up			2.99191	2.20948	6.13414	3.07714	1.89575	0.0475574	0.364893	0.185762	3.09596	0.461839	0.156341
NM_001169651	MCPH1	Down				Down	-2.05833	-1.94104	-1.81841	0.660629	-1.70049	20.9902	4.79457	4.53403	5.43856	37.5595	5.61867
NM_079017	Hsc70-5	Down		Down		Down	-2.84472	-2.52809	-3.07889	0.749641	-2.62997	24.1038	3.19335	3.466	2.60752	45.8722	3.38685
NM_164565	capu	Down	Down	Down		Down	-6.56651	-7.54159	-6.20604	0.618237	-Inf	5.01112	0.0493696	0.0209874	0.0610046	8.70747	0.000557404
NM_001014475	nrv2	Down					-2.92285	-1.79389	-3.5851	0.28032	-2.02395	7.42734	0.93149	1.77731	0.565097	10.2075	1.59089
NM_001274224	apt	Down				Down	-5.80446	-4.75399	-5.59599	1.25248	-5.20018	2.76017	0.0461624	0.0851486	0.0524458	7.44447	0.0656366
NM_078745	ed		Down				0.529064	-3.51345	-1.18511	-0.739136	0.20849	10.6689	14.6514	0.774283	4.28884	7.23585	10.7286
Cellular developmental process
NM_001298824	Akap200	Up					1.49034	-1.40304	1.96085	-0.808927	0.237595	8.96177	23.9623	2.8117	31.8878	5.78978	9.19561
NM_001170050	kat-60L1	Down					-3.40774	-3.4532	-3.3843	0.753711	-2.61583	5.35808	0.480252	0.408013	0.470355	10.228	0.762625
NM_001258687	Imp	Down	Down	Down		Down	-7.28	-Inf	-Inf	0.69	-10.67	4.8245	0.0287499	0.000673297	0.000558474	8.78878	0.00216867
NM_001274419	aly	Down				Down	-8.9023	-8.51481	-8.69383	0.885117	-Inf	2.947	0.0058594	0.00668228	0.00650264	6.1572	0
NM_057783	csw				Up		0.172318	-0.228046	1.81897	2.73467	-0.184252	2.09339	2.24478	1.48268	6.75012	15.7707	1.6025
NM_057404	stil	Down				Down	-5.59319	-4.76959	-4.51798	0.628035	-5.68406	7.65969	0.150989	0.232968	0.305559	13.3997	0.129639
NM_001275872	slmb		Down	Down			-0.289729	-2.9598	-3.87896	-0.117604	-0.618076	26.5323	20.6539	2.82979	1.6466	27.6821	15.0427
NM_001274683	Doc1	Down				Down	-5.38378	-3.05769	-5.95292	1.13632	-6.45758	4.08933	0.0955612	0.403517	0.0624683	10.1741	0.0423151
NM_057588	Rbp9	Down				Down	-4.82662	-4.20466	-4.53569	0.560657	-5.13988	1.51522	0.0503351	0.0684229	0.0610964	2.53202	0.0367612
NM_079265	bol	Down	Down	Down		Down	-9.77344	-5.57858	-Inf	0.984284	-8.7362	38.0949	0.0428581	0.661595	3.61197e-06	85.3052	0.077519
NM_001274259	E(bx)					Down	-1.40867	-1.98334	-1.7251	0.663158	-2.30957	2.93726	1.05263	0.616731	0.812321	5.26527	0.516042
NM_001103435	Trf2			Down			-0.467666	-2.28543	-6.50885	0.336464	-0.143587	3.54863	2.44111	0.60425	0.036116	5.07074	2.79513
NM_001259174	spir	Down	Down	Down		Down	-Inf	-Inf	-8.42488	1.17392	-Inf	7.95824	7.3917e-06	3.7611e-08	0.0200316	20.3212	9.46753e-06
NM_057671	Mef2				Down		0.458463	-1.07449	-0.113101	-2.95345	0.363845	4.62862	6.05028	1.82422	3.91139	0.676231	5.18231
NM_001272874	spen			Down			-0.112893	-2.93573	-3.55682	-1.40786	-0.283103	3.09491	2.72323	0.335502	0.240119	1.32017	2.21333
NM_001169778	Vrp1					Up	2.46772	1.6234	2.80238	-1.52479	2.84183	0.78618	4.13973	2.00925	5.01427	0.308226	4.90574
NM_001259158	Lim3	Down					-6.4062	-1.93124	-4.8758	0.81117	-6.21695	1.62478	0.0184648	0.351675	0.0485105	3.22316	0.018631
NM_165181	Mhc		Up	Down			-0.873893	2.44233	-3.02937	-1.27149	-0.671781	19.7683	10.2642	89.1374	2.21309	9.26829	10.7983
NM_001275016	fax					Down	-1.42326	1.41044	1.68409	0.700019	-2.38104	5.27978	1.87327	11.6432	15.5067	9.70833	0.881054
NM_001272615	mud	Down	Down	Down		Down	-4.19064	-4.48407	-4.7824	1.00651	-2.78309	3.23963	0.169276	0.119938	0.108403	7.36573	0.408937
NM_165991	cnn	Down	Down			Down	-9.10599	-Inf	-8.89752	1.2754	-8.91675	1.24612	0.00139466	0.000831383	0.00160396	3.4156	0.00232761
NM_001169628	Not1	Down				Down	-3.10085	-4.16081	-4.15541	0.99942	-2.85657	2.02405	0.224896	0.0937342	0.103124	4.57946	0.243484
NM_080160	Mst98Ca	Down	Down	Down		Down	-12.6385	-9.55052	-13.43	0.880247	-10.8643	105.668	0.0157703	0.116903	0.00875076	220.165	0.0493256
NM_001104491	Doa			Up			-0.397217	-0.498087	2.65324	0.620075	-0.947883	5.88211	4.24955	3.45482	33.8185	10.2314	2.65156
NM_079119	slbo	Up					1.4991	-2.45115	0.174433	0.503704	0.474259	18.9724	51.0288	2.87931	19.5691	30.4458	22.9322
NM_079818	fkh			Down			-0.0940684	-0.843638	-4.43186	-1.04542	0.358692	7.06469	6.29711	3.26521	0.298626	3.87245	7.88194
NM_170056	cnc	Down				Down	-5.50555	-1.34546	-0.47994	0.600606	-5.5387	2.92193	0.0609244	0.954297	1.91369	5.0135	0.0540494
NM_001170211	CG6439	Down					-1.63243	-1.87734	-2.57275	0.253831	-1.50239	33.1942	10.1877	7.49816	5.09839	44.8083	10.1934
NM_001274433	Hsp83	Down					-1.56529	-1.14868	-1.9003	1.16529	-1.3267	31.0894	9.99475	11.6319	7.61051	78.9225	10.7856
NM_001298741	Tig					Up	0.851348	2.39404	0.134025	0.200503	1.66001	6.03521	10.3609	26.3151	6.05265	7.84938	16.5941
NM_168739	Eip74EF				Down		0.17365	-2.1105	-0.200716	-2.6859	0.105802	21.3092	22.8713	4.09411	16.9471	3.74903	19.9532
NM_168740	Eip74EF				Down		0.17365	-2.1105	-0.200716	-2.6859	0.105802	21.3092	22.8713	4.09411	16.9471	3.74903	19.9532
NM_167327	LIMK1					Down	-2.50574	-2.4199	-0.890766	0.536533	-3.23707	2.73265	0.457985	0.424387	1.34641	4.48866	0.252168
NM_001272981	aop		Down	Down	Down		1.02201	-6.71978	-5.89881	-3.08225	0.302343	3.06198	5.91977	0.022622	0.0456653	0.410252	3.28755
NM_079815	Mst98Cb	Down	Down	Down		Down	-Inf	-9.98255	-9.57661	1.04048	-9.85887	54.2749	0	0.044507	0.0649658	126.369	0.0508603
NM_001275566	CG3313	Down				Down	-4.20739	-3.43962	-3.9762	0.629611	-3.6735	6.70525	0.346704	0.513329	0.38783	11.7422	0.459346
NM_001298758	cup	Down				Down	-6.76338	-6.69781	-6.55491	1.17484	-5.31111	1.37857	0.0125317	0.0120517	0.0136585	3.52437	0.0297673
NM_001273605	Socs36E			Up			2.99191	2.20948	6.13414	3.07714	1.89575	0.0475574	0.364893	0.185762	3.09596	0.461839	0.156341
NM_079017	Hsc70-5	Down		Down		Down	-2.84472	-2.52809	-3.07889	0.749641	-2.62997	24.1038	3.19335	3.466	2.60752	45.8722	3.38685
NM_164565	capu	Down	Down	Down		Down	-6.56651	-7.54159	-6.20604	0.618237	-Inf	5.01112	0.0493696	0.0209874	0.0610046	8.70747	0.000557404
NM_001258964	Lam	Down				Down	-3.7701	-3.74015	-3.26097	1.20861	-3.89402	3.49102	0.244061	0.215931	0.333876	9.12901	0.205252
NM_080088	can	Down				Down	-3.91125	-4.21181	-3.35131	0.779777	-4.12056	3.22975	0.204277	0.144599	0.28924	6.2767	0.161568
NM_001014475	nrv2	Down					-2.92285	-1.79389	-3.5851	0.28032	-2.02395	7.42734	0.93149	1.77731	0.565097	10.2075	1.59089
NM_001273340	SoxN					Down	0.3606	-2.06929	1.8901	-1.87705	-1.91235	14.9484	18.2654	2.95497	50.6428	4.60653	3.45556
Animal organ development
NM_001104491	Doa			Up			-0.397217	-0.498087	2.65324	0.620075	-0.947883	5.88211	4.24955	3.45482	33.8185	10.2314	2.65156
NM_001273687	bwa	Up					1.58872	-0.773401	1.19448	1.09724	0.698981	10.8237	30.9703	5.24923	22.6317	26.2065	15.283
NM_057257	crp		Down				-0.378031	-4.2697	-1.52744	-0.738572	-0.320911	8.8103	6.45243	0.379627	2.79323	5.97645	6.13768
NM_057671	Mef2				Down		0.458463	-1.07449	-0.113101	-2.95345	0.363845	4.62862	6.05028	1.82422	3.91139	0.676231	5.18231
NM_079818	fkh			Down			-0.0940684	-0.843638	-4.43186	-1.04542	0.358692	7.06469	6.29711	3.26521	0.298626	3.87245	7.88194
NM_057693	Pen	Down				Down	-1.45284	-1.48252	-1.42682	0.640944	-1.3891	148.551	51.6392	44.1029	50.5001	262.208	49.3529
NM_001202071	Mmp1	Up					1.31922	-2.44247	1.57866	-0.285336	0.801527	27.1271	64.4113	4.13805	74.0538	25.1967	41.139
NM_001272874	spen			Down			-0.112893	-2.93573	-3.55682	-1.40786	-0.283103	3.09491	2.72323	0.335502	0.240119	1.32017	2.21333
NM_079403	CycT		Down	Down			-1.40369	-3.87458	-9.18876	0.522921	-1.58176	11.9831	4.31056	0.677207	0.0183168	19.4899	3.48447
NM_079076	Act57B			Down			0.0774916	1.97421	-2.22361	-0.36536	0.218313	953.864	957.781	3109.27	186.658	838.162	965.611
NM_057783	csw				Up		0.172318	-0.228046	1.81897	2.73467	-0.184252	2.09339	2.24478	1.48268	6.75012	15.7707	1.6025
NM_078738	RpS21					Up	0.962258	0.976615	0.198626	0.661957	1.27708	329.75	611.382	538.331	345.874	590.588	695.387
NM_079563	sage					Up	0.785682	3.38528	-4.99831	1.75894	3.21448	1.09766	1.79315	9.49807	0.0344557	4.195	8.84993
NM_001169778	Vrp1					Up	2.46772	1.6234	2.80238	-1.52479	2.84183	0.78618	4.13973	2.00925	5.01427	0.308226	4.90574
NM_165181	Mhc		Up	Down			-0.873893	2.44233	-3.02937	-1.27149	-0.671781	19.7683	10.2642	89.1374	2.21309	9.26829	10.7983
NM_001274683	Doc1	Down				Down	-5.38378	-3.05769	-5.95292	1.13632	-6.45758	4.08933	0.0955612	0.403517	0.0624683	10.1741	0.0423151
NM_167327	LIMK1					Down	-2.50574	-2.4199	-0.890766	0.536533	-3.23707	2.73265	0.457985	0.424387	1.34641	4.48866	0.252168
NM_001275108	fz2				Down		0.87866	-2.74998	-3.46434	-3.48363	1.28825	4.32539	7.56659	0.532673	0.356897	0.436997	9.19073
NM_001272981	aop		Down	Down	Down		1.02201	-6.71978	-5.89881	-3.08225	0.302343	3.06198	5.91977	0.022622	0.0456653	0.410252	3.28755
NM_001274224	apt	Down				Down	-5.80446	-4.75399	-5.59599	1.25248	-5.20018	2.76017	0.0461624	0.0851486	0.0524458	7.44447	0.0656366
NM_078745	ed		Down				0.529064	-3.51345	-1.18511	-0.739136	0.20849	10.6689	14.6514	0.774283	4.28884	7.23585	10.7286
NM_057549	ple			Up			1.06233	-2.53778	4.26829	1.46047	-0.584789	2.71125	5.38325	0.386092	47.7198	8.44144	1.57012
Anatomical structure Developmental genes
NM_001273918	Pfk	Down				Down	-7.00131	-6.19878	-Inf	0.813902	-Inf	1.33949	0.0098651	0.0166301	8.48736e-05	2.66945	0.000123823
NM_078952	Pfk	Down	Down	Down		Down	-Inf	-11.7458	-Inf	0.748338	-Inf	15.262	0.000572595	0.00399282	0.000231851	29.0216	0.000615929
NM_001038909	CG43897		Up				3.00042	6.27964	3.94585	2.68844	3.14659	0.0558962	0.41615	3.52551	0.7717	0.396881	0.422099
NM_079130	Lcp9		Up				0.501527	4.72362	-3.23419	1.10177	1.87733	16.8903	22.7544	370.224	1.64052	41.0326	53.9969
NM_001298824	Akap200	Up					1.49034	-1.40304	1.96085	-0.808927	0.237595	8.96177	23.9623	2.8117	31.8878	5.78978	9.19561
NM_057693	Pen	Down				Down	-1.45284	-1.48252	-1.42682	0.640944	-1.3891	148.551	51.6392	44.1029	50.5001	262.208	49.3529
NM_001202071	Mmp1	Up					1.31922	-2.44247	1.57866	-0.285336	0.801527	27.1271	64.4113	4.13805	74.0538	25.1967	41.139
NM_001258727	NnaD	Down					-5.64752	-2.55959	-4.85409	1.23113	-4.55139	1.06191	0.0210141	0.149443	0.0322947	2.82036	0.0401204
NM_001258687	Imp	Down	Down	Down		Down	-7.27839	-Inf	-Inf	0.686496	-10.6741	4.8245	0.0287499	0.000673297	0.000558474	8.78878	0.00216867
NM_001274419	aly	Down				Down	-8.9023	-8.51481	-8.69383	0.885117	-Inf	2.947	0.0058594	0.00668228	0.00650264	6.1572	0
NM_057783	csw				Up		0.172318	-0.228046	1.81897	2.73467	-0.184252	2.09339	2.24478	1.48268	6.75012	15.7707	1.6025
NM_078738	RpS21					Up	0.962258	0.976615	0.198626	0.661957	1.27708	329.75	611.382	538.331	345.874	590.588	695.387
NM_001276141	Trc8	Down				Down	-4.37492	-4.7717	-4.39273	0.499796	-5.18568	3.79657	0.173184	0.114349	0.164109	6.07466	0.0909527
NM_057404	stil	Down				Down	-5.59319	-4.76959	-4.51798	0.628035	-5.68406	7.65969	0.150989	0.232968	0.305559	13.3997	0.129639
NM_001275872	slmb		Down	Down			-0.289729	-2.9598	-3.87896	-0.117604	-0.618076	26.5323	20.6539	2.82979	1.6466	27.6821	15.0427
NM_001274683	Doc1	Down				Down	-5.38378	-3.05769	-5.95292	1.13632	-6.45758	4.08933	0.0955612	0.403517	0.0624683	10.1741	0.0423151
NM_057588	Rbp9	Down				Down	-4.82662	-4.20466	-4.53569	0.560657	-5.13988	1.51522	0.0503351	0.0684229	0.0610964	2.53202	0.0367612
NM_057931	Lcp65Ac					Up	0.609623	3.03685	-2.2999	0.366828	2.66714	8.12737	11.801	55.3363	1.50849	11.8632	44.9196
NM_001272802	Alr	Down				Down	-Inf	-5.9096	-6.08863	0.513258	-Inf	3.15418	0.000201915	0.0469187	0.0454734	5.09871	0.000243862
NM_079265	bol	Down	Down	Down		Down	-9.77344	-5.57858	-Inf	0.984284	-8.7362	38.0949	0.0428581	0.661595	3.61197e-06	85.3052	0.077519
NM_001259174	spir	Down	Down	Down		Down	-Inf	-Inf	-8.42488	1.17392	-Inf	7.95824	7.3917e-06	3.7611e-08	0.0200316	20.3212	9.46753e-06
NM_057671	Mef2				Down		0.458463	-1.07449	-0.113101	-2.95345	0.363845	4.62862	6.05028	1.82422	3.91139	0.676231	5.18231
NM_168159	Cpr65Aw		Up				1.83579	8.78662	-1.7631	2.15621	2.30514	0.0850345	0.326473	35.1997	0.015726	0.48705	0.414131
NM_079385	Mipp1	Down			Down	Down	-2.75947	-1.85365	-3.44946	-3.30976	-2.78887	7.77134	1.09405	1.7823	0.652843	0.888093	0.976661
NM_001272874	spen			Down			-0.112893	-2.93573	-3.55682	-1.40786	-0.283103	3.09491	2.72323	0.335502	0.240119	1.32017	2.21333
NM_079076	Act57B			Down			0.0774916	1.97421	-2.22361	-0.36536	0.218313	953.864	957.781	3109.27	186.658	838.162	965.611
NM_001258983	stai	Down				Down	-2.90106	-3.24842	-2.07015	0.635101	-3.95975	6.48153	0.825897	0.567054	1.41234	11.3937	0.363606
NM_001169778	Vrp1					Up	2.46772	1.6234	2.80238	-1.52479	2.84183	0.78618	4.13973	2.00925	5.01427	0.308226	4.90574
NM_001273875	Lcp4		Up	Down			-0.373656	2.93346	-2.99962	0.270885	1.11827	2016.99	1481.4	12783.2	230.487	2754.7	3810.08
NM_001259158	Lim3	Down					-6.4062	-1.93124	-4.8758	0.81117	-6.21695	1.62478	0.0184648	0.351675	0.0485105	3.22316	0.018631
NM_165181	Mhc		Up	Down			-0.873893	2.44233	-3.02937	-1.27149	-0.671781	19.7683	10.2642	89.1374	2.21309	9.26829	10.7983
NM_001272615	mud	Down	Down	Down		Down	-4.19064	-4.48407	-4.7824	1.00651	-2.78309	3.23963	0.169276	0.119938	0.108403	7.36573	0.408937
NM_165991	cnn	Down	Down			Down	-9.10599	-Inf	-8.89752	1.2754	-8.91675	1.24612	0.00139466	0.000831383	0.00160396	3.4156	0.00232761
NM_001169628	Not1	Down				Down	-3.10085	-4.16081	-4.15541	0.99942	-2.85657	2.02405	0.224896	0.0937342	0.103124	4.57946	0.243484
NM_080160	Mst98Ca	Down	Down	Down		Down	-12.6385	-9.55052	-13.43	0.880247	-10.8643	105.668	0.0157703	0.116903	0.00875076	220.165	0.0493256
NM_057273	Lcp3	Down	Up	Down			-2.84938	2.4135	-6.27473	-0.551948	0.620971	770.032	101.667	3403.44	9.09589	594.528	1030.45
NM_057272	Lcp2		Up	Down			-0.286432	2.9497	-3.88965	0.506456	0.721557	1350.46	1053.69	8655.83	83.2662	2171.54	1937.71
NM_057271	Lcp1	Down		Down			-1.17213	1.7635	-4.7826	-0.0643983	0.329881	8840.77	3733.32	24839.6	293.576	9570.4	9669.21
NM_001104491	Doa			Up			-0.397217	-0.498087	2.65324	0.620075	-0.947883	5.88211	4.24955	3.45482	33.8185	10.2314	2.65156
NM_079818	fkh			Down			-0.0940684	-0.843638	-4.43186	-1.04542	0.358692	7.06469	6.29711	3.26521	0.298626	3.87245	7.88194
NM_170056	cnc	Down				Down	-5.50555	-1.34546	-0.47994	0.600606	-5.5387	2.92193	0.0609244	0.954297	1.91369	5.0135	0.0540494
NM_001274433	Hsp83	Down					-1.56529	-1.14868	-1.9003	1.16529	-1.3267	31.0894	9.99475	11.6319	7.61051	78.9225	10.7856
NM_168739	Eip74EF				Down		0.17365	-2.1105	-0.200716	-2.6859	0.105802	21.3092	22.8713	4.09411	16.9471	3.74903	19.9532
NM_001169542	fon					Up	0.641653	1.63272	-0.727327	-1.13115	1.26891	116.421	172.834	299.505	64.272	60.1658	244.12
NM_079403	CycT		Down	Down			-1.40369	-3.87458	-9.18876	0.522921	-1.58176	11.9831	4.31056	0.677207	0.0183168	19.4899	3.48447
NM_145757	Zasp52	Up			Up		4.5653	1.51862	3.95901	3.94247	3.39546	0.158194	3.55793	0.375351	2.24667	2.74956	1.44559
NM_079364	Eig71Ea			Up	Up		1.18663	0.716684	7.63761	7.83205	0.984894	3.92756	8.5072	5.35478	714.835	1013.05	6.76397
NM_079366	Eig71Ec			Up	Up		-0.141492	0.567933	9.95971	11.7426	-0.144896	0.150933	0.13021	0.18562	137.369	585.459	0.118785
NM_079563	sage					Up	0.785682	3.38528	-4.99831	1.75894	3.21448	1.09766	1.79315	9.49807	0.0344557	4.195	8.84993
NM_167327	LIMK1					Down	-2.50574	-2.4199	-0.890766	0.536533	-3.23707	2.73265	0.457985	0.424387	1.34641	4.48866	0.252168
NM_001103454	mgl	Up					2.25182	-2.42306	-4.13814	-1.64351	1.4321	0.291505	1.32111	0.0452245	0.0151994	0.105443	0.684481
NM_001275108	fz2				Down		0.87866	-2.74998	-3.46434	-3.48363	1.28825	4.32539	7.56659	0.532673	0.356897	0.436997	9.19073
NM_001272981	aop		Down	Down	Down		1.02201	-6.71978	-5.89881	-3.08225	0.302343	3.06198	5.91977	0.022622	0.0456653	0.410252	3.28755
NM_079815	Mst98Cb	Down	Down	Down		Down	-Inf	-9.98255	-9.57661	1.04048	-9.85887	54.2749	0	0.044507	0.0649658	126.369	0.0508603
NM_079870	CycG			Down			-0.940904	-1.90663	-9.33359	-0.772342	1.24927	10.677	5.29492	2.36128	0.0136305	7.07851	22.0876
NM_001273687	bwa	Up					1.58872	-0.773401	1.19448	1.09724	0.698981	10.8237	30.9703	5.24923	22.6317	26.2065	15.283
NM_057257	crp		Down				-0.378031	-4.2697	-1.52744	-0.738572	-0.320911	8.8103	6.45243	0.379627	2.79323	5.97645	6.13768
NM_078769	cup	Down	Down	Down		Down	-4.50544	-4.36875	-4.32799	0.889851	-4.53093	11.6604	0.487393	0.468649	0.531177	24.4604	0.437869
NM_001273605	Socs36E			Up			2.99191	2.20948	6.13414	3.07714	1.89575	0.0475574	0.364893	0.185762	3.09596	0.461839	0.156341
NM_001169651	MCPH1	Down				Down	-2.05833	-1.94104	-1.81841	0.660629	-1.70049	20.9902	4.79457	4.53403	5.43856	37.5595	5.61867
NM_078679	Cyp18a1					Up	0.223232	-0.272213	-2.56419	-1.56826	1.9094	3.23522	3.59283	2.22186	0.500047	1.2334	10.5691
NM_079791	Ald	Down	Down	Down		Down	-5.73625	-4.98434	-3.9373	0.862677	-5.59763	29.0133	0.51705	0.758035	1.72973	59.724	0.523568
NM_164565	capu	Down	Down	Down		Down	-6.56651	-7.54159	-6.20604	0.618237	-Inf	5.01112	0.0493696	0.0209874	0.0610046	8.70747	0.000557404
NM_001258964	Lam	Down				Down	-3.7701	-3.74015	-3.26097	1.20861	-3.89402	3.49102	0.244061	0.215931	0.333876	9.12901	0.205252
NM_080088	can	Down				Down	-3.91125	-4.21181	-3.35131	0.779777	-4.12056	3.22975	0.204277	0.144599	0.28924	6.2767	0.161568
NM_001014475	nrv2	Down					-2.92285	-1.79389	-3.5851	0.28032	-2.02395	7.42734	0.93149	1.77731	0.565097	10.2075	1.59089
NM_001274224	apt	Down				Down	-5.80446	-4.75399	-5.59599	1.25248	-5.20018	2.76017	0.0461624	0.0851486	0.0524458	7.44447	0.0656366
NM_078745	ed		Down				0.529064	-3.51345	-1.18511	-0.739136	0.20849	10.6689	14.6514	0.774283	4.28884	7.23585	10.7286
NM_079996	SoxN					Down	0.3606	-2.06929	1.8901	-1.87705	-1.91235	14.9484	18.2654	2.95497	50.6428	4.60653	3.45556
NM_057549	ple			Up			1.06233	-2.53778	4.26829	1.46047	-0.584789	2.71125	5.38325	0.386092	47.7198	8.44144	1.57012

## Sheet: Cell process genes
Transcript	Gene	Selected ExpA	Selected ExpB	Selected ExpC	Selected ExpD	Selected ExpE	log2FC (ExpA/Ctl)	log2FC (ExpB/Ctl)	log2FC (ExpC/Ctl)	log2FC (ExpD/Ctl)	log2FC (ExpE/Ctl)	Control (RPKM)	ExpA (RPKM)	ExpB (RPKM)	ExpC (RPKM)	ExpD (RPKM)	ExpE (RPKM)
Cell Process genes
Apoptosis
NM_079339	Hsc70-1	Down	Down	Down		Down	-7.96592	-Inf	-Inf	1.01186	-Inf	6.30277	0.0263238	2.45879e-07	1.37362e-09	14.3858	1.8661e-06
NM_169469	Hsp70Ba	Up			Up	Up	3.64479	3.85103	3.22531	3.48505	3.1052	0.57639	6.86057	6.90027	4.92681	7.30546	4.3159
NM_080188	Hsp70Bb	Up	Up	Up	Up	Up	6.19135	4.6886	6.2793	4.57447	4.29165	2.25101	156.535	48.1571	159.796	60.7092	38.3608
NM_141952	Hsp70Bc					Up	1.33482	2.73528	-0.888628	1.67918	2.66298	1.50908	3.6223	8.33659	0.744973	5.47042	8.31661
NM_079615	Hsc70-2	Down	Down	Down		Down	-2.33769	-4.9365	-5.36188	0.733203	-4.95369	34.638	6.52064	0.938415	0.769837	65.1771	0.972615
NM_057816	Cyt-c-d	Down	Down	Down		Down	-9.14435	-11.5642	-10.7432	0.84797	-8.95511	51.7245	0.0868661	0.0081413	0.0209787	105.389	0.0923913
NM_164467	Tengl1	Down	Down			Down	-6.12035	-5.95524	-4.52283	0.92664	-6.1535	14.4108	0.197121	0.19269	0.572946	31.0071	0.176156
NM_134816	Tengl3	Down	Down	Down		Down	-Inf	-7.19878	-Inf	1.23708	-Inf	7.54178	0	0.0425893	0	20.1232	0
NM_176486	Hsp70Bbb					Up	2.53573	3.40797	0.324899	2.67622	2.96953	0.725984	4.00599	6.39298	0.831121	5.25262	4.94814
NM_141258	Prosbeta2R2	Down	Down	Down		Down	-4.76845	-8.68473	-5.0564	0.947336	-5.71306	17.8415	0.622926	0.03597	0.490042	38.9433	0.295954
NM_141272	Prosbeta7					Down	-2.36388	-5.97639	-2.55338	1.33938	-5.07511	5.19009	0.959717	0.0657717	0.806304	14.8513	0.134887
NM_143586	Prosalpha3T	Down				Down	-5.79882	-8.58125	-7.76028	0.828629	-7.77951	6.15973	0.105292	0.0133421	0.0259668	12.3831	0.0243946
NM_142653	Prosalpha4T1	Down	Down	Down		Down	-9.80129	-8.41379	-9.59282	0.897107	-9.61205	10.9448	0.0116728	0.0266243	0.0129543	23.0722	0.0121699
NM_079750	Hsp68				Up	Up	0.764718	1.8761	0.102329	2.35326	1.76185	93.79	151.639	285.624	92.0224	542.481	276.772
NM_079536	Ubc84D	Down		Down		Down	-8.22896	-4.78256	-7.28352	0.946133	-5.81732	15.4435	0.0489819	0.465507	0.0905985	33.6811	0.238317
NM_001258687	Imp	Down	Down	Down		Down	-7.28	-Inf	-Inf	0.69	-10.67	4.8245	0.0287499	0.000673297	0.000558474	8.78878	0.00216867
NM_142982	CG13611	Down				Down	-5.09	-3.81	-4.27	0.99	-4.77	5.04661	0.141092	0.298827	0.238599	11.3518	0.16111
Cell Cycle
NM_142630	eIF3gb	Down	Down	Down		Down	-7.59118	-5.39632	-8.38271	0.938055	-6.9869	12.9164	0.0637415	0.254427	0.0353695	28.0124	0.088608
NM_136492	azot	Down				Down	-8.88745	-Inf	-Inf	0.84322	-7.11324	8.2551	0.0165877	0	0	16.7642	0.0518823
NM_165870	Cam	Down	Down	Down		Down	-9.67893	-9.29143	-Inf	0.865864	-7.48969	12.8972	0.0136512	0.0197862	1.98812e-05	26.5922	0.0582715
NM_057629	Pka-C1	Down	Down	Down	Down		-2.74812	-3.72962	-4.94536	-3.81861	-1.62934	8.42424	1.1933	0.527148	0.250625	0.675426	2.3692
NM_164559	CG31960	Down				Down	-Inf	-6.1009	-6.50232	0.808169	-9.10651	10.1614	0	0.122822	0.102446	20.1402	0.0160405
NM_170547	gskt	Down	Down	Down		Down	-7.48727	-7.96227	-8.01576	0.928689	-8.29803	22.134	0.117387	0.07363	0.0781642	47.6924	0.0611931
NM_001298796	mts		Down				0.718092	-9.58266	-0.00680031	-2.58687	-1.12986	7.27749	11.3843	0.00731382	6.61569	1.37122	2.89064
NM_001298422	CG32568	Down	Down	Down		Down	-Inf	-Inf	-6.88377	0.86167	-6.903	4.92252	1.62903e-06	3.71561e-06	0.0360529	10.1221	0.0338701
NM_079124	Ssl	Down	Down	Down		Down	-10.4981	-10.1106	-10.2896	0.720887	-Inf	17.408	0.0114543	0.0130629	0.0127117	32.4775	0
NM_132566	CG2577	Down				Down	-8.75947	-Inf	-8.551	0.816222	-7.57023	3.55866	0.00781405	0	0.00867186	7.09284	0.0162936
NM_136007	CG7094	Down	Down	Down		Down	-7.75947	-8.17933	-9.35835	0.799362	-8.37758	11.7408	0.0515605	0.0336009	0.0163488	23.129	0.0307179
NM_058059	CkIIbeta2 -	Down	Down	Down		Down	-7.81077	-5.49727	-6.92423	0.515505	-5.77353	13.4541	0.0570203	0.247107	0.101248	21.7702	0.214015
NM_167188	Erk7	Down	Down	Down		Down	-11.0531	-Inf	-10.8446	0.928353	-Inf	6.24029	0.0019015	3.38684e-13	0.00314911	13.4431	0
NM_001201639	Erk7	Down	Down	Down		Down	-10.5305	-Inf	-9.73703	0.673864	-Inf	8.88277	0.00571492	1.01791e-12	0.0094646	16.0405	0
NM_134822	CG17237	Down	Down	Down		Down	-9.39	-9.59	-Inf	0.9	-9.79	24.1409	0.0341373	0.0259543	0	50.9699	0.0237274
NM_137708	CG9406	Down				Down	-Inf	-7.99	-7.17	1.14	-7.19	4.96285	0	0.0162037	0.0315362	12.3947	0.0296268
NM_079847	Mlc2			Down			-0.24	2.23	-2.31	-0.26	0.31	351.995	284.003	1368.14	64.7699	333.25	380.539
NM_132852	CG8565	Down	Down	Down		Down	-Inf	-Inf	-11.95	0.92	-10.65	37.7782	0	0	0.0087243	80.8389	0.0204902
NM_134822	CG17237	Down	Down	Down		Down	-9.39	-9.59	-Inf	0.9	-9.79	24.1409	0.0341373	0.0259543	0	50.9699	0.0237274
NM_165575	CG30378	Down	Down	Down		Down	-9.04	-9.24	-9.42	1.18	-8.44	14.96	0.0270377	0.0205565	0.0200039	38.4204	0.0375855
NM_057620	TpnC47D		Up				-0.49	3.88	-3.25	0.35	0.52	5.8099	3.94561	71.1078	0.556946	8.361	7.27104
NM_134943	CG3213	Down	Down	Down		Down	-12.5	-11.69	-Inf	0.95	-10.89	79.6219	0.0131154	0.019943	0	173.905	0.0364638
NM_001276012	Trf4-2	Down	Down	Down		Down	-Inf	-7.13	-9.12	1	-8.14	9.82346	0.00155001	0.058102	0.0131341	22.3054	0.0268184
NM_142982	CG13611	Down				Down	-5.09	-3.81	-4.27	0.99	-4.77	5.04661	0.141092	0.298827	0.238599	11.3518	0.16111
NM_167557	mei-218	Down	Down	Down		Down	-3.93	-4.73	-6.46	0.74	-3.19	8.90954	0.556711	0.278377	0.0923565	16.8765	0.846773
NM_079566	betaTub85D	Down	Down	Down		Down	-8.26	-9.13	-8.09	1.06	-8.59	130.789	0.406755	0.193283	0.438869	309.722	0.294498
NM_135759	Pk34A	Down	Down	Down		Down	-9.69	-9.31	-Inf	0.79	-8.51	6.94952	0.00798196	0.00910293	0	13.6191	0.0166438
NM_170547	gskt	Down	Down	Down		Down	-7.49	-7.96	-8.02	0.93	-8.3	22.134	0.117387	0.07363	0.0781642	47.6924	0.0611931
NM_078867	Dhc36C	Down				Down	-3.68	-3.86	-3.56	1.06	-4.66	1.78546	0.132968	0.102067	0.138106	4.22649	0.0613174
NM_170557	CycG	Down		Down		Down	-7.13	-4.24	-Inf	0.71	-4.13	3.60697	0.0226613	0.157102	0.000130915	6.66057	0.180561
NM_169525	Act87E	Down		Down		Down	-3.81	-2.1	-5.45	1.19	-3.77	14.442	0.978124	2.79604	0.300497	37.18	0.923226
NM_143046	CycB3	Down					-2.94	-4.31	-3.49	0.97	-2.34	5.52358	0.683349	0.232442	0.449165	12.2494	0.952806
NM_001300070	Klp67A	Down					-2.5	-3.04	-2.65	0.55	-2.17	5.77109	0.969451	0.583924	0.840638	9.58261	1.11209
NM_168883	chb	Down				Down	-2.55	-1.79	-1.97	0.93	-2.41	18.4524	3.00582	4.43298	4.31055	39.8601	3.02819
NM_079076	Act57B			Down			0.08	1.97	-2.22	-0.37	0.22	953.864	957.781	3109.27	186.658	838.162	965.611
NM_168168	CG32396	Down	Down	Down		Down	-8.58	-Inf	-9.95	0.85	-Inf	7.5969	0.0189215	0	0.00699954	15.4831	0
NM_138265	SA-2	Down				Down	-9.19	-7.8	-8.98	0.65	-Inf	1.98412	0.00323097	0.00736945	0.00358566	3.52066	0
NM_057689	Arp53D	Down	Down	Down		Down	-11.99	-Inf	-Inf	0.81	-Inf	32.1643	0.00754753	0	0	63.628	0
NM_169544	Lkb1	Down					-5.25127	-5.56421	-3.78904	0.674326	-2.71807	2.11887	0.05167	0.039382	0.141732	3.83041	0.278296
NM_001273564	twe	Down	Down	Down		Down	-8.13396	-8.74646	-7.92549	1.79828	-8.94472	6.41159	0.0228877	0.0140392	0.0233316	25.2327	0.0128858
NM_135390	CG13088	Down				Down	-2.86079	-2.74892	-2.71208	0.952107	-2.78912	18.8382	2.46779	2.32491	2.62757	41.2551	2.37153
NM_001299165	barr					Down	-3.35527	-5.16042	-3.19261	0.712677	-6.58107	1.23041	0.112816	0.0271482	0.123274	2.28422	0.0124623
NM_142893	CG10177	Down	Down	Down		Down	-5.94607	-10.603	-5.02711	0.8023	-7.21626	15.4633	0.238676	0.00824835	0.433436	30.5242	0.0904874

## Sheet: Immune process
Transcript	Gene	Selected ExpA	Selected ExpB	Selected ExpC	Selected ExpD	Selected ExpE	log2FC (ExpA/Ctl)	log2FC (ExpB/Ctl)	log2FC (ExpC/Ctl)	log2FC (ExpD/Ctl)	log2FC (ExpE/Ctl)	Control (RPKM)	ExpA (RPKM)	ExpB (RPKM)	ExpC (RPKM)	ExpD (RPKM)	ExpE (RPKM)
Immune process genes
Immune response
NM_079021	AttA				Up		-0.740242	0.122199	-2.49019	4.19071	0.505529	11.8557	6.75374	10.705	1.92858	245.066	14.6455
NM_057460	Dpt	Down					-2.20539	-2.39921	-3.39381	2.0263	-0.258157	40.1427	8.28265	6.31318	3.4906	185.101	29.2073
NM_079177	Drs				Up	Up	1.05464	0.750967	1.92489	2.89256	1.73371	145.015	286.645	202.467	503.266	1218.96	419.671
NM_001258530	CG42259		Up			Up	0.81636	3.48	-Inf	0.892532	2.53744	5.87819	9.85821	54.4915	0.00781332	12.3646	29.7473
NM_001259395	Dro				Up				Inf	Inf		8.49e-17	2.3686e-16	1.93046e-15	0.0578559	3.00849	8.32105e-17
NM_057671	Mef2				Down		0.458463	-1.07449	-0.113101	-2.95345	0.363845	4.62862	6.05028	1.82422	3.91139	0.676231	5.18231
NM_079022	AttB				Up		-0.931378	0.0568492	-1.53026	4.397	-0.650019	2.40956	1.20063	2.08341	0.760951	57.4091	1.33391
NM_078782	Tep2					Up	0.584659	1.67371	0.823255	0.0321387	1.50092	8.97836	12.813	23.7647	14.5188	10.3924	22.1123
NM_079849	CecA1				Up		-0.442197	0.0254708	3.63699	4.20448	1.09349	3.0663	2.14759	2.58915	34.8651	63.9904	5.69359
NM_079851	CecB			Up	Up		-2.09495	-2.19288	5.41795	5.11605	-1.71306	1.5381	0.342605	0.279085	60.1012	60.3799	0.408222
NM_079336	Hml					Up	1.2482	2.4095	-1.76127	0.750314	2.12932	0.717747	1.62199	3.16179	0.193684	1.36633	2.73129
NM_079852	CecC			Up	Up		0.374207	-1.16903	4.75304	5.37431	-1.86479	3.99777	4.9308	1.47496	98.5277	187.703	0.955119
NM_001169542	fon					Up	0.641653	1.63272	-0.727327	-1.13115	1.26891	116.421	172.834	299.505	64.272	60.1658	244.12
NM_078854	Tep1	Up					1.97846	1.59823	1.95597	1.54155	1.28834	2.55524	9.58206	6.41833	9.0609	8.41995	5.4307
NM_078948	Def				Up		1.25082	0.737858	5.4593	5.76108	0.720174	0.322293	0.729859	0.445907	12.9597	19.7849	0.462
NM_079368	Eig71Ee	Down		Down			-1.36482	-1.02022	-5.98935	-1.84578	-0.531006	3634.61	1342.94	1486.68	52.2896	1144.59	2188.8
NM_079063	DptB				Up		-1.47366	-2.5647	-4.44899	2.62025	-3.46822	14.1292	4.84121	1.98126	0.591251	98.337	1.11091
NM_079028	Mtk		Down				-1.47629	-4.12012	-1.1261	0.094234	-0.892605	190.173	65.0419	9.07287	79.6329	229.796	89.1345
Antibacterial immune response
NM_079177	Drs				Up	Up	1.05464	0.750967	1.92489	2.89256	1.73371	145.015	286.645	202.467	503.266	1218.96	419.671
NM_057460	Dpt	Down					-2.20539	-2.39921	-3.39381	2.0263	-0.258157	40.1427	8.28265	6.31318	3.4906	185.101	29.2073
NM_079021	AttA				Up		-0.740242	0.122199	-2.49019	4.19071	0.505529	11.8557	6.75374	10.705	1.92858	245.066	14.6455
NM_001259395	Dro				Up				Inf	Inf		8.49e-17	2.3686e-16	1.93046e-15	0.0578559	3.00849	8.32105e-17
NM_079020	Dro		Up		Up		1.55199	4.77678	-0.856207	4.67034	0.17187	1.93194	5.39068	43.9363	0.982572	55.6908	1.89378
NM_078948	Def				Up		1.25082	0.737858	5.4593	5.76108	0.720174	0.322293	0.729859	0.445907	12.9597	19.7849	0.462
NM_079022	AttB				Up		-0.931378	0.0568492	-1.53026	4.397	-0.650019	2.40956	1.20063	2.08341	0.760951	57.4091	1.33391
NM_079063	DptB				Up		-1.47366	-2.5647	-4.44899	2.62025	-3.46822	14.1292	4.84121	1.98126	0.591251	98.337	1.11091
NM_079028	Mtk		Down				-1.47629	-4.12012	-1.1261	0.094234	-0.892605	190.173	65.0419	9.07287	79.6329	229.796	89.1345
NM_079849	CecA1				Up		-0.442197	0.0254708	3.63699	4.20448	1.09349	3.0663	2.14759	2.58915	34.8651	63.9904	5.69359
NM_079851	CecB			Up	Up		-2.09495	-2.19288	5.41795	5.11605	-1.71306	1.5381	0.342605	0.279085	60.1012	60.3799	0.408222
NM_079852	CecC			Up	Up		0.374207	-1.16903	4.75304	5.37431	-1.86479	3.99777	4.9308	1.47496	98.5277	187.703	0.955119
Humoral Immune response
NM_001258530	CG42259		Up			Up	0.81636	3.48	-Inf	0.892532	2.53744	5.87819	9.85821	54.4915	0.00781332	12.3646	29.7473
NM_079177	Drs				Up	Up	1.05464	0.750967	1.92489	2.89256	1.73371	145.015	286.645	202.467	503.266	1218.96	419.671
NM_079021	AttA				Up		-0.740242	0.122199	-2.49019	4.19071	0.505529	11.8557	6.75374	10.705	1.92858	245.066	14.6455
NM_057460	Dpt	Down					-2.20539	-2.39921	-3.39381	2.0263	-0.258157	40.1427	8.28265	6.31318	3.4906	185.101	29.2073
NM_001259395	Dro				Up				Inf	Inf		8.49e-17	2.3686e-16	1.93046e-15	0.0578559	3.00849	8.32105e-17
NM_057671	Mef2				Down		0.458463	-1.07449	-0.113101	-2.95345	0.363845	4.62862	6.05028	1.82422	3.91139	0.676231	5.18231
NM_079022	AttB				Up		-0.931378	0.0568492	-1.53026	4.397	-0.650019	2.40956	1.20063	2.08341	0.760951	57.4091	1.33391
NM_079849	CecA1				Up		-0.442197	0.0254708	3.63699	4.20448	1.09349	3.0663	2.14759	2.58915	34.8651	63.9904	5.69359
NM_079336	Hml					Up	1.2482	2.4095	-1.76127	0.750314	2.12932	0.717747	1.62199	3.16179	0.193684	1.36633	2.73129
NM_079851	CecB			Up	Up		-2.09495	-2.19288	5.41795	5.11605	-1.71306	1.5381	0.342605	0.279085	60.1012	60.3799	0.408222
NM_001169542	fon					Up	0.641653	1.63272	-0.727327	-1.13115	1.26891	116.421	172.834	299.505	64.272	60.1658	244.12
NM_079852	CecC			Up	Up		0.374207	-1.16903	4.75304	5.37431	-1.86479	3.99777	4.9308	1.47496	98.5277	187.703	0.955119
NM_078948	Def				Up		1.25082	0.737858	5.4593	5.76108	0.720174	0.322293	0.729859	0.445907	12.9597	19.7849	0.462
NM_079368	Eig71Ee	Down		Down			-1.36482	-1.02022	-5.98935	-1.84578	-0.531006	3634.61	1342.94	1486.68	52.2896	1144.59	2188.8
NM_079063	DptB				Up		-1.47366	-2.5647	-4.44899	2.62025	-3.46822	14.1292	4.84121	1.98126	0.591251	98.337	1.11091
NM_079028	Mtk		Down				-1.47629	-4.12012	-1.1261	0.094234	-0.892605	190.173	65.0419	9.07287	79.6329	229.796	89.1345
