# Supplementary material for: Comparative transcriptomic analysis and structure prediction of novel Newt proteins
Source: PLoS One. 2019 Aug 16;14(8):e0220416. doi: 10.1371/journal.pone.0220416 (PMC6697330; doi:10.1371/journal.pone.0220416)
Supplement: S2 Excel File — Out of total 34,967 transcripts that were detected (https://doi.org/10.26890/ddlla1a541sgr). (Sheet 1) provides list of all 2775 transcripts that were significantly regulated by misexpressing Newt genes in Drosophila under wild type background. Upon comparison among the Newt proteins, out of 2775 transcripts (Sheet 2) C1 regulated 2220 transcripts; (sheet 3) C2 regulated 1383 transcripts; (Sheet 4) C3 regulated 1446 transcripts; (Sheet 5) C4 regulated 182 transcripts; and (Sheet 6) C5 regulated 2212 transcripts respectively. Here ExpA: is Candidate 1 (C1); ExpB: is Candidate 2 (C2); ExpC: is Candidate 3 (C3); ExpD: is Candidate 4 (C4); ExpE: is Candidate 5 (C5); and Control is Tubulin Gal4/ SM6-TM6B Drosophila stock. (XLSX) [file pone.0220416.s006.xlsx]

## Sheet: all 2775 significant
Transcript	Gene	Selected ExpA	Selected ExpB	Selected ExpC	Selected ExpD	Selected ExpE	log2FC (ExpA/Ctl)	log2FC (ExpB/Ctl)	log2FC (ExpC/Ctl)	log2FC (ExpD/Ctl)	log2FC (ExpE/Ctl)	Control (RPKM)	ExpA (RPKM)	ExpB (RPKM)	ExpC (RPKM)	ExpD (RPKM)	ExpE (RPKM)
NM_001014475	nrv2	Down					-2.92285	-1.79389	-3.5851	0.28032	-2.02395	7.42734	0.93149	1.77731	0.565097	10.2075	1.59089
NM_001014497	CG2225	Down				Down	-6.90349	-4.83792	-3.22253	0.342821	-4.03617	2.78015	0.0218577	0.0814347	0.272522	3.99135	0.148323
NM_001014516	14-3-3zeta				Down		0.216841	-6.24585	-5.33741	-6.82749	0.717028	8.91396	9.85769	0.103261	0.204833	0.089786	12.7456
NM_001014521	CG30048	Down				Down	-8.86031	-Inf	-Inf	0.678559	-Inf	1.22996	0.0025195	0.00143667	0.00139804	2.22831	0
NM_001014523	cnn	Down				Down	-2.97554	-3.09556	-1.62251	0.585987	-2.90414	8.4714	1.02475	0.822842	2.51428	14.3946	0.983804
NM_001014568	Vap-33B	Down	Down	Down		Down	-4.1173	-5.54244	-5.5806	0.669002	-4.16811	19.1052	1.0493	0.338961	0.367136	34.3895	0.922362
NM_001014626	gish					Down	-2.97	-5.84303	-3.23198	0.621543	-3.4765	3.12661	0.379293	0.0467672	0.303816	5.44783	0.24593
NM_001014627	gish	Down				Down	-4.99744	-2.50031	-2.75149	-0.247216	-5.8862	3.38584	0.100328	0.494224	0.462242	3.22675	0.0498838
NM_001014628	gish	Down	Down	Down		Down	-4.06865	-4.36883	-3.52058	0.828081	-4.68165	17.8224	1.00922	0.715518	1.41713	35.8192	0.60476
NM_001014672	Rb97D		Down	Down		Down	-2.41111	-5.39657	-7.04953	0.125286	-2.71512	7.19266	1.28668	0.143555	0.0503413	8.87932	0.955083
NM_001014676	Rb97D					Down	-1.74939	-1.93159	-1.35404	0.778389	-2.72242	7.8699	2.2277	1.71167	2.81525	15.2811	1.03689
NM_001014737	up	Down		Down		Down	-2.92352	-0.51871	-5.18071	-2.12015	-2.08446	31.5991	3.96087	18.2975	0.796237	8.22591	6.48572
NM_001031865	trol					Up	0.592853	0.455705	0.12246	-2.02522	1.34232	21.9651	31.5258	24.9919	21.854	6.10858	48.4636
NM_001031870	CG15892	Down	Down	Down		Down	-6.79055	-7.31559	-7.33415	0.737259	-7.60131	33.0034	0.279737	0.169483	0.182626	62.282	0.151973
NM_001031871	CG33664				Up					Inf		0	0	0	0	7.3486	0
NM_001031873	CG33668	Down				Down	-8.17614	-7.78864	-Inf	1.19577	-Inf	5.13197	0.0168839	0.0192551	0	13.3068	0
NM_001031874	CG33667	Down	Down	Down		Down	-10.2639	-Inf	-Inf	-0.728414	-Inf	20.77	0.016075	0	0	14.1902	0
NM_001031875	CG33666				Up		-Inf	-Inf	-Inf	4.01649	-Inf	0.418352	0	0	0	7.66393	0
NM_001031902	Shawn	Down					-7.1875	-5.57761	-6.24207	0.321099	-4.49576	1.61381	0.0117664	0.0292539	0.017546	2.28114	0.060863
NM_001031921	CG9133	Down				Down	-8.5789	-Inf	-8.37043	0.925661	-8.38966	1.34378	0.00198957	0.00089381	0.0030911	2.88918	0.00331888
NM_001031922	CG9133	Down	Down	Down		Down	-Inf	-Inf	-Inf	0.817446	-Inf	58.0145	3.44192e-23	0.000234535	1.2672e-06	115.722	2.1056e-09
NM_001031923	CG9133	Down	Down	Down		Down	-11.4212	-12.0337	-10.6278	0.959098	-10.647	19.7469	0.0065269	0.00293219	0.0101405	43.4502	0.0108878
NM_001031924	CG9130	Down				Down	-8.5789	-Inf	-8.37043	0.925661	-8.38966	1.34378	0.00198957	0.00089381	0.0030911	2.88918	0.00331888
NM_001031925	CG9130	Down	Down	Down		Down	-11.4212	-12.0337	-10.6278	0.959098	-10.647	19.7469	0.0065269	0.00293219	0.0101405	43.4502	0.0108878
NM_001031927	CG18170	Down				Down	-5.32497	-5.02494	-6.39661	0.82596	-4.36521	1.31524	0.0318014	0.0336407	0.0146418	2.63818	0.0555849
NM_001031929	CG33791	Down				Down	-5.32497	-5.02494	-6.39661	0.82596	-4.36521	1.31524	0.0318014	0.0336407	0.0146418	2.63818	0.0555849
NM_001031930	CG33791	Down				Down	-Inf	-Inf	-Inf	0.117359	-6.52716	1.18344	0.00101595	0.000253961	0.000101297	1.45367	0.0116663
NM_001031931	CG33791	Down				Down	-6.26702	-4.87953	-5.93302	0.88353	-3.53721	2.30376	0.0272897	0.0657883	0.0332675	4.81088	0.171673
NM_001031933	CG45186		Down		Down	Down	0.265731	-3.29279	0.528434	-3.02237	-1.71191	20.9375	23.9526	1.77266	27.6	2.91637	5.56112
NM_001031943	Hsp22		Up		Up	Up	1.04025	2.94772	0.604605	3.43214	2.9759	13.4663	26.3438	86.1585	18.7057	164.472	92.1585
NM_001031946	Hsp67Bb	Up					4.71155	4.95455	4.96012	3.45204	4.14105	0.717967	18.1558	18.7339	20.6938	9.02355	11.1805
NM_001031952	CG11714	Down	Down	Down		Down	-Inf	-Inf	-Inf	0.850753	-Inf	9.61934	1.68132e-16	3.9287e-25	4.49834e-36	19.6371	1.12531e-19
NM_001031955	gdl-ORF39	Down	Down	Down		Down	-7.64576	-Inf	-9.43729	-0.20147	-8.45652	9.0761	0.0392083	0.00215948	0.0170673	8.93279	0.021991
NM_001031956	gdl	Down	Down	Down		Down	-7.64576	-Inf	-9.43729	-0.20147	-8.45652	9.0761	0.0392083	0.00215948	0.0170673	8.93279	0.021991
NM_001031984	Pif1B	Down				Down	-2.13819	-0.229335	-0.539817	0.665915	-2.48778	38.3688	8.29316	27.1547	24.1218	68.9093	5.9513
NM_001031986	Pif1A	Down	Down	Down		Down	-3.42712	-3.49972	-3.58656	1.04289	-3.81224	9.79359	0.865944	0.719301	0.743439	22.8406	0.60625
NM_001031988	CG43675	Down		Down		Down	-4.62935	-4.15696	-4.58263	0.876107	-5.57761	7.05905	0.272907	0.32906	0.268851	14.6648	0.128064
NM_001032016	primo-1	Down				Down	-4.43305	-6.23819	-4.3666	0.0662944	-4.72024	5.65184	0.250285	0.0634282	0.246894	6.70115	0.188454
NM_001032017	primo-2	Down				Down	-4.43305	-6.23819	-4.3666	0.0662944	-4.72024	5.65184	0.250285	0.0634282	0.246894	6.70115	0.188454
NM_001032030	Indy-2	Down	Down	Down		Down	-Inf	-Inf	-10.6887	0.935602	-9.70788	11.2388	0	0	0.00488042	24.3264	0.00916985
NM_001032031	Indy-2	Down	Down	Down		Down	-Inf	-Inf	-Inf	0.60595	-Inf	4.81067	0	0	0.000421461	8.28557	0.000791887
NM_001032048	GlyP			Down			-0.878531	1.41755	-3.4936	-0.862999	-0.184722	64.1618	33.21	142.19	5.20599	39.9319	49.1184
NM_001032076	cana					Down	-1.96583	-2.37074	-2.25891	1.03704	-2.74264	3.37949	0.8239	0.542493	0.645082	7.8513	0.439443
NM_001032082	CG4970	Down	Down	Down		Down	-10.5826	-Inf	-Inf	0.711102	-9.39335	7.52591	0.00467018	0	0	13.946	0.00973813
NM_001032095	Adh	Up	Up			Up	2.4122	3.58137	0.696863	-0.0822684	2.41834	62.8256	318.238	623.92	93.0838	67.1728	292.238
NM_001032099	Adh		Up			Up	0.843496	5.23003	0.0545259	-0.211517	2.92434	3.42396	5.84555	106.665	3.24609	3.35061	22.6312
NM_001032245	CG13344	Down					-3.68534	-4.90789	-3.22633	0.860587	-3.0503	5.58854	0.411055	0.155662	0.549745	11.4863	0.584705
NM_001032253	Menl-2	Down	Down	Down		Down	-9.8092	-9.4217	-7.60073	1.12723	-Inf	2.33651	0.00244368	0.00282542	0.0111271	5.77475	0.0012915
NM_001032254	Menl-2	Down	Down	Down		Down	-Inf	-Inf	-Inf	0.871159	-Inf	8.67664	6.99403e-05	0	0.0025764	17.9655	0
NM_001032257	Menl-1	Down	Down	Down		Down	-9.8092	-9.4217	-7.60073	1.12723	-Inf	2.33651	0.00244368	0.00282542	0.0111271	5.77475	0.0012915
NM_001032263	ste24c	Down	Down	Down		Down	-9.27991	-Inf	-Inf	0.688339	-7.09067	3.04897	0.00625121	2.06937e-07	5.7352e-06	5.56119	0.0191727
NM_001032269	sm			Down			-1.88849	-3.54865	-7.2088	-0.072259	-1.53687	4.81038	1.23607	0.341687	0.0291955	5.17785	1.44251
NM_001032274	CG33704	Down		Down		Down	-Inf	-8.66622	-Inf	0.753546	-Inf	8.03348	0	0.0164054	0	15.331	0
NM_001032276	IM18	Down				Down	-8.27991	-6.89241	-Inf	0.865798	-7.09067	4.60122	0.0114796	0.0261837	3.77984e-20	9.47708	0.0239372
NM_001038784	Jon25Bi					Up	0.964833	0.826578	-1.94805	-0.423601	1.77791	51.9354	96.4628	76.4125	12.302	43.8302	154.976
NM_001038807	CG17140	Down	Down	Down		Down	-7.40786	-6.75733	-Inf	1.35393	-Inf	7.34623	0.0411738	0.0563474	0	21.2627	0.000540993
NM_001038808	CG17140	Down				Down	-Inf	-Inf	-8.61172	0.922302	-5.46102	2.05831	4.92413e-16	6.73879e-16	0.00481328	4.42085	0.0405542
NM_001038809	CG17139	Down				Down	-Inf	-Inf	-8.61172	0.922302	-5.46102	2.05831	4.92413e-16	6.73879e-16	0.00481328	4.42085	0.0405542
NM_001038813	ACXC	Down				Down	-8.95171	-Inf	-7.74324	0.132597	-Inf	1.51696	0.0017871	0	0.00594984	1.88552	3.21024e-12
NM_001038817	Dyrk2			Up			0.152862	-1.02653	3.85184	1.54704	-2.26731	1.58814	1.68086	0.646282	20.9697	5.25558	0.286401
NM_001038853	CG34021	Down				Down	-Inf	-6.75399	-6.19606	1.33561	-6.95225	6.09134	0	0.0468202	0.0759358	17.4019	0.0428029
NM_001038870	CG33998			Up	Up		1.35036	-Inf	8.43412	10.9121	0.217674	0.0363879	0.0882894	0	11.5031	79.3695	0.0368197
NM_001038875	CG34029	Down				Down	-Inf	-Inf	-7.94301	1.33386	-Inf	6.7559	0	0	0.0250918	19.277	0
NM_001038909	CG43897		Up				3.00042	6.27964	3.94585	2.68844	3.14659	0.0558962	0.41615	3.52551	0.7717	0.396881	0.422099
NM_001038912	CG34012	Down				Down	-8.60456	-5.89514	-8.39609	0.511904	-8.41532	7.72114	0.0188757	0.107633	0.0209478	12.4625	0.0196795
NM_001038985	CG14062	Up		Up	Up		3.66578	-3.20556	7.87389	3.14445	-1.8948	1.45305	17.5486	0.130673	311.523	14.5438	0.340005
NM_001042808	CG15734	Down				Down	-7.59362	-6.20612	-7.38515	0.875793	-Inf	8.9533	0.0374549	0.106787	0.0415666	18.5765	0
NM_001042844	CG41106	Down				Down	-Inf	-8.40744	-Inf	0.652971	-7.60569	5.07258	0	0.0123941	0	9.02857	0.0226613
NM_001042868	CG34124	Down	Down	Down		Down	-5.31816	-5.61872	-5.71974	1.0737	-5.9869	2.02927	0.0490524	0.0343374	0.0348845	4.83192	0.0275954
NM_001042932	Slmap					Down	-1.27912	-1.43381	-1.18193	0.611059	-1.53036	30.3728	11.9093	9.32559	12.235	52.5112	9.15041
NM_001043232	ps	Down	Down	Down		Down	-Inf	-Inf	-Inf	1.06077	-Inf	7.5893	3.39711e-05	1.29787e-05	6.52629e-05	17.9231	0.000412768
NM_001043238	CG34107	Down	Down	Down		Down	-Inf	-Inf	-Inf	1.04603	-10.7901	36.1125	0	0	0	84.4054	0.017747
NM_001043244	l(3)neo38				Down		0.248879	-Inf	-Inf	-6.89363	1.40862	1.01198	1.14288	0.000123911	4.13147e-07	0.0090403	2.33468
NM_001043250	Mhcl		Down				1.46127	-5.86879	-1.17335	-1.20673	1.00183	3.32684	8.71563	0.0465797	1.34755	1.63043	5.79576
NM_001043292	lobo	Down		Down		Down	-7.01733	-5.3819	-6.34943	0.940812	-6.24312	3.9619	0.0291025	0.0788252	0.0444088	8.60879	0.0455127
NM_001043302	Cnx99A	Down	Down	Down			-4.26709	-8.23009	-Inf	0.218384	0.0960011	10.2597	0.507411	0.0303157	0.00244347	13.5123	9.54266
NM_001103411	CG44774	Down	Down	Down		Down	-3.8983	-4.77791	-3.98783	0.772	-4.23676	13.6596	0.872744	0.411819	0.785413	26.4057	0.630555
NM_001103412	CG44774	Down	Down			Down	-3.40291	-4.7744	-3.25015	0.754623	-3.10831	4.51967	0.406069	0.137742	0.43422	8.62987	0.45665
NM_001103417	CG34434	Down	Down	Down		Down	-10.8471	-8.8746	-9.63859	0.741246	-8.92085	35.7166	0.0184515	0.0631284	0.0409542	67.5823	0.0641242
NM_001103435	Trf2			Down			-0.467666	-2.28543	-6.50885	0.336464	-0.143587	3.54863	2.44111	0.60425	0.036116	5.07074	2.79513
NM_001103453	CG34450	Down				Down	-4.76261	-4.40208	-4.50167	0.68282	-4.57337	10.8837	0.38154	0.427065	0.439107	19.7766	0.397788
NM_001103454	mgl	Up					2.25182	-2.42306	-4.13814	-1.64351	1.4321	0.291505	1.32111	0.0452245	0.0151994	0.105443	0.684481
NM_001103510	l(1)G0469				Down		0.223824	-2.50399	1.66974	-2.63476	-1.15915	10.0453	11.1622	1.46762	29.2073	1.83095	3.91442
NM_001103572	CG34334	Down	Down	Down		Down	-Inf	-8.92837	-Inf	0.672385	-Inf	2.72518	0	0.0046405	0	4.9162	0
NM_001103593	G6P	Down				Down	-3.06554	-2.66699	-2.62205	0.970608	-3.13049	9.96234	1.13238	1.30135	1.47903	22.0988	0.989893
NM_001103611	CG34177	Down				Down	-Inf	-Inf	-Inf	0.575637	-Inf	5.59435	0	1.01863e-14	0	9.42416	0
NM_001103612	CG34178	Down				Down	-Inf	-Inf	-Inf	0.575637	-Inf	5.59435	0	1.01863e-14	0	9.42416	0
NM_001103634	CG34310	Down	Down	Down		Down	-4.50544	-4.36875	-4.32799	0.889851	-4.53093	11.6604	0.487393	0.468649	0.531177	24.4604	0.437869
NM_001103672	CG34160	Down				Down	-Inf	-Inf	-Inf	1.02812	-Inf	8.17195	0	0	0	18.8646	0
NM_001103692	CG34166					Up	0.809676	1.6025	0.760828	0.20467	1.2769	1044.06	1741.45	2630.27	1616.91	1361.95	2201.43
NM_001103696	CG34168	Down	Down	Down		Down	-Inf	-12.1842	-12.3632	0.934473	-11.3825	135.238	0	0.024108	0.0234599	292.57	0.0440789
NM_001103702	CG34170	Down				Down	-Inf	-Inf	-Inf	1.02035	-Inf	8.43116	0	0	0	19.345	0
NM_001103705	CG34171	Down					-Inf	-Inf	-6.13814	0.775152	-7.74233	2.21798	0	0	0.0240261	4.29415	0.0048682
NM_001103709	CG10492			Down			-1.60249	-2.76698	-4.20806	0.629202	-1.31494	7.00925	2.19623	0.854703	0.346686	12.2724	2.45205
NM_001103760	whip	Down	Down	Down		Down	-Inf	-Inf	-Inf	0.768616	-10.2611	17.7815	0	0	0	34.2902	0.0126086
NM_001103761	swif	Down		Down		Down	-Inf	-8.64477	-Inf	0.905448	-8.84302	2.75755	0	0.00554774	0	5.8516	0.00511965
NM_001103781	Pka-R2	Down				Down	-5.18319	-5.38065	-7.55968	1.16699	-Inf	4.42991	0.115568	0.0870528	0.0188782	11.2558	0.00152067
NM_001103787	CG34222	Down	Down	Down		Down	-Inf	-8.98921	-Inf	0.531121	-9.18747	12.4399	0	0.0214487	0	20.3477	0.0192989
NM_001103799	CG34227			Down			-0.287721	1.57281	-3.1159	0.716724	0.574952	1896.38	1478.31	4680.18	199.931	3527.82	2458.1
NM_001103807	CG34230	Down				Down	-Inf	-7.60088	-Inf	0.77748	-Inf	5.08335	0	0.0217237	0	9.86326	0
NM_001103828	CG34315	Down	Down	Down		Down	-9.93879	-9.5513	-8.14536	0.679639	-9.74955	6.47207	0.00583031	0.00664889	0.0194101	11.733	0.00607845
NM_001103852	CG43729					Up	3.98077	5.29955	-4.40695	2.45722	4.81461	0.0436933	0.649779	1.41254	0.00256353	0.268771	1.0592
NM_001103856	CG34188	Down	Down	Down		Down	-9.72645	-Inf	-Inf	0.829269	-Inf	11.4874	0.0129038	0	0	23.1037	0
NM_001103859	CG12963			Up			1.88589	-1.42537	3.10191	0.203619	0.40344	6.45049	22.7037	1.98875	50.6645	8.41927	7.43438
NM_001103868	loopin-1	Down	Down	Down		Down	-Inf	-11.6959	-10.8749	0.412497	-11.8941	22.8355	0.00105981	0.00725187	0.00940922	34.4072	0.00441976
NM_001103869	CG34457	Down				Down	-Inf	-7.65553	-7.83456	0.0249193	-Inf	2.15265	0.00291211	0.0110703	0.00700224	2.47572	0.00202409
NM_001103878	CG34459	Down				Down	-5.18102	-3.53718	-6.14248	0.772321	-4.91378	6.72944	0.174934	0.478993	0.0830143	13.0071	0.189455
NM_001103887	CG34193		Down		Down	Down	0.580164	-10.6983	1.53345	-2.71959	-2.50514	412.621	587.005	0.211335	1091.68	70.9109	63.2435
NM_001103902	Phb2	Down				Down	-2.78809	-2.51631	-2.92144	0.818625	-2.34217	30.0851	4.14563	4.36273	3.62836	60.0629	5.16181
NM_001103938	CG34206		Down	Up			1.24965	-8.69632	2.93912	0.840604	-0.834656	48.4419	109.612	0.096882	339.56	98.1961	23.6353
NM_001103960	CG34210	Down				Down	-Inf	-Inf	-Inf	0.978167	-Inf	8.95233	0	0	0	19.9627	0
NM_001104008	CG42355	Down	Down	Down		Down	-Inf	-Inf	-Inf	0.852593	-Inf	18.0892	0	0.000106828	0	36.9817	0
NM_001104013	CG33234					Down	-6.71303	-Inf	-8.08953	0.695209	-8.10876	2.25754	0.0185117	0	0.010272	4.13828	0.00965003
NM_001104033	DOR					Up	-1.04196	1.72568	-6.24288	0.912927	2.27996	2.00522	0.929493	5.50436	0.02303	4.27616	8.48438
NM_001104034	DOR	Down					-Inf	-3.58969	-Inf	-1.51313	-2.20299	2.19175	0.000185812	0.148875	0.000745069	0.869901	0.415553
NM_001104040	CG10625		Up				0.458899	2.54226	-2.26702	0.522506	1.12576	9.11771	11.9257	44.0628	1.73059	14.8255	17.3137
NM_001104121	CG34241	Down	Down	Down		Down	-8.27808	-9.21252	-10.3915	1.05603	-10.4108	39.7279	0.121786	0.0555556	0.027031	93.5013	0.0253944
NM_001104134	CG34244		Down	Up	Up	Down	1.08559	-7.93646	3.19814	2.30511	-7.22548	300.413	606.688	1.02211	2519.93	1680.54	1.75107
NM_001104135	CG13481	Down	Down	Down		Down	-Inf	-Inf	-Inf	0.998217	-Inf	11.6603	0	0	0	26.3665	0
NM_001104139	Best4	Down				Down	-7.88446	-Inf	-Inf	0.717437	-8.69522	3.10784	0.0125156	0	0	5.78435	0.00652431
NM_001104150	CG33061	Down				Down	-6.73975	-5.61529	-8.11624	0.764228	-8.13547	2.76457	0.0224033	0.0510991	0.0124313	5.30923	0.0116787
NM_001104178	CG34258	Down				Down	-Inf	-Inf	-Inf	0.767859	-Inf	5.16031	0	0	0	9.94605	0
NM_001104183	CG33286	Down	Down	Down		Down	-9.70797	-9.90543	-8.4995	0.884427	-Inf	8.3251	0.00947222	0.00720165	0.0210241	17.3962	0
NM_001104196	SPoCk	Down				Down	-2.77412	-2.84941	-2.2001	0.510554	-2.99322	4.29627	0.596371	0.494559	0.85502	6.92787	0.468114
NM_001104213	CG34425	Down	Down	Down		Down	-8.88221	-8.90975	-10.6737	1.1048	-9.69297	11.761	0.0237183	0.020287	0.00658053	28.6317	0.0123642
NM_001104216	CG34277	Down	Down	Down		Down	-7.87545	-Inf	-8.08202	0.902667	-9.68621	5.69147	0.0221217	1.83592e-13	0.0163019	12.0479	0.00553447
NM_001104223	CG34287	Down				Down	-6.7943	-6.4068	-7.32279	0.743554	-8.92698	6.37698	0.0546819	0.0623613	0.0364109	12.0833	0.0114199
NM_001104231	Mst84Dc	Down				Down	-Inf	-Inf	-Inf	1.00899	-Inf	12.9878	0	0	0	29.5837	0
NM_001104243	skap	Down				Down	-5.85421	-4.75051	-6.64574	0.551557	-5.01289	5.01536	0.0804535	0.157722	0.046359	8.32196	0.132959
NM_001104295	CG46281	Down				Down	-4.9324	-4.47778	-4.72393	1.00862	-4.67604	5.30597	0.167149	0.201632	0.184079	12.0804	0.176845
NM_001104300	CG34308	Down	Down	Down		Down	-6.52616	-Inf	-Inf	1.30299	-Inf	7.19519	0.0742892	0	0	20.0959	0
NM_001104302	f-cup	Down				Down	-9.10085	-7.71335	-8.89238	1.02693	-8.91161	1.7622	0.00216142	0.00835323	0.00458338	4.06403	0.00287736
NM_001104337	CG34274	Down				Down	-Inf	-Inf	-7.69974	0.693689	-Inf	6.25859	0	0	0.0275143	11.4584	0
NM_001104347	CG34278		Up				-0.656066	4.52027	-4.03256	-2.19813	-2.85914	4.2055	2.53966	80.0626	0.234871	1.03738	0.504345
NM_001104352	CG42823		Up				1.90814	4.77817	2.23209	0.819787	1.28806	3.16425	11.3013	72.0306	13.5871	6.32232	6.72377
NM_001104361	CG34283	Down					-7.3203	-6.9328	-7.11183	0.735857	-6.54609	6.16137	0.036686	0.0418382	0.0407134	11.615	0.0573725
NM_001104368	CG34286					Down	-7.91993	-Inf	-Inf	1.10509	-Inf	5.08622	0.0200009	0	0	12.3959	0
NM_001104378	Syp	Down	Down	Down		Down	-7.76598	-Inf	-Inf	-2.6382	-9.1617	2.51643	0.0126438	4.25892e-09	3.59168e-11	0.456735	0.00374599
NM_001104391	CG7907	Down	Down	Down		Down	-8.72395	-Inf	-10.5155	0.954196	-8.94974	7.06716	0.0142347	0	0.00394933	15.4959	0.0111307
NM_001104468	CG34291		Up				0.176737	2.88502	-0.337545	-0.360924	0.0735061	54.8656	59.014	336.243	39.6846	48.359	50.2371
NM_001104471	CG34292	Down	Down	Down		Down	-Inf	-Inf	-Inf	0.885075	-Inf	7.79594	0	0	0	16.2978	0
NM_001104473	CG6051			Down			0.14606	-1.24915	-4.11146	0.00435985	0.121275	18.2533	19.2206	6.36995	0.964222	20.7229	17.2751
NM_001104491	Doa			Up			-0.397217	-0.498087	2.65324	0.620075	-0.947883	5.88211	4.24955	3.45482	33.8185	10.2314	2.65156
NM_001104506	CG34298	Down				Down	-Inf	-Inf	-Inf	0.821042	-8.36353	7.48964	0	0	0	14.9777	0.0197872
NM_001104514	CG34433	Down				Down	-Inf	-Inf	-Inf	1.17261	-Inf	3.33928	0	0	0.000353983	8.52371	0.000665102
NM_001104521	CG1638	Down				Down	-4.12685	-3.91338	-4.62292	0.721414	-5.14911	5.36154	0.292037	0.295203	0.198877	10.0065	0.131477
NM_001110622	JYalpha	Down	Down	Down		Down	-6.3203	-6.71041	-6.52686	0.764782	-6.71602	3.35376	0.0399379	0.0265689	0.0332417	6.4503	0.0277591
NM_001110997	CG12061	Down				Down	-Inf	-Inf	-Inf	0.35822	-7.18321	3.691	2.62344e-06	1.49594e-05	8.73431e-06	5.35938	0.0221143
NM_001144214	CG30460	Up					4.82044	3.86072	4.26009	-2.33564	3.50171	0.0550806	1.45474	0.6532	0.947219	0.012832	0.532537
NM_001144230	CG44433	Down	Down	Down		Down	-Inf	-9.74646	-Inf	0.773871	-9.94472	4.93008	0	0.00476159	0	9.54197	0.00435303
NM_001144311	capu	Down					-3.27765	-1.04013	-3.53773	0.206088	-2.72584	2.93669	0.288729	1.18577	0.23226	3.83477	0.386796
NM_001144315	capu	Down		Down		Down	-6.96906	-5.05105	-9.93052	0.213763	-5.94974	2.8742	0.0218756	0.0724859	0.00257755	3.77493	0.0407682
NM_001144334	CG5171	Down					-1.84699	0.0106738	0.655616	-1.11991	0.0739836	28.6332	7.57469	23.9319	41.2242	14.9121	26.2245
NM_001144352	CG32971	Down	Down	Down		Down	-9.55277	-Inf	-8.3443	0.234654	-Inf	10.9596	0.0129366	0.00733983	0.0357126	14.5909	0.00671006
NM_001144355	CG42266	Down				Down	-3.94001	-3.79352	-4.90842	0.86844	-4.20328	4.47564	0.277489	0.267773	0.136209	9.24927	0.211416
NM_001144364	CG17325			Down			-1.69585	0.875774	-4.69416	-0.599223	-0.724547	36.3318	10.6728	55.2967	1.28439	27.1394	19.1214
NM_001144365	CG42305			Down			-1.69585	0.875774	-4.69416	-0.599223	-0.724547	36.3318	10.6728	55.2967	1.28439	27.1394	19.1214
NM_001144392	CG34264					Down	-4.51589	-Inf	-4.38988	0.444222	-5.68922	7.66547	0.323163	0.00408909	0.324803	11.817	0.138468
NM_001144402	CG32299	Down				Down	-Inf	-7.44205	-6.62108	1.0809	-Inf	4.12627	1.94351e-17	0.0196865	0.0430857	9.87746	0.00449934
NM_001144416	CG10625	Down		Down	Down	Down	-2.73933	-1.12869	-8.93764	-3.17961	-3.05739	26.906	3.83374	10.2072	0.0504828	3.36042	2.81343
NM_001144417	CG10625	Up	Up			Up	1.22562	2.50583	0.0602689	0.912665	1.31156	32.1434	71.5285	151.453	30.6293	68.4902	69.4208
NM_001144495	CG42393	Down	Down	Down		Down	-Inf	-Inf	-10.4987	1.303	-10.5179	15.9993	0	0	0.010107	44.6856	0.00949511
NM_001144504	CG9449		Down				1.16679	-6.26589	1.15582	0.174831	-2.06422	5.85868	12.5123	0.0646081	11.9276	7.48301	1.21593
NM_001144511	CG42263	Down				Down	-Inf	-Inf	-Inf	0.769387	-Inf	3.35559	0	0	0	6.47446	0
NM_001144518	CG12983	Down				Down	-8.47936	-8.09186	-7.27089	1.88108	-8.29012	1.15754	0.00233983	0.00266843	0.00779007	4.82505	0.00243947
NM_001144519	CG12983	Down	Down	Down		Down	-Inf	-Inf	-Inf	0.42993	-Inf	1.81951	2.34705e-05	2.67667e-05	7.81414e-05	2.77558	2.44701e-05
NM_001144520	CG12983	Down	Down	Down		Down	-Inf	-Inf	-Inf	0.878727	-Inf	2.83828	0.000150842	0.000172026	0.000502204	5.90636	0.000157266
NM_001144521	CG33287	Down	Down	Down		Down	-9.89341	-9.50591	-10.6849	1.12373	-9.1192	6.05402	0.00605736	0.00690805	0.00336117	14.9329	0.00947298
NM_001144586	CG43317	Down	Down			Down	-7.2266	-Inf	-7.01813	1.02116	-Inf	7.58705	0.0482062	0	0.0534983	17.4301	0
NM_001144587	CG10317	Down				Down	-Inf	-Inf	-Inf	0.223977	-Inf	3.21918	0	0	1.1951e-11	4.25473	0
NM_001144612	CG4836	Down	Down	Down		Down	-11.9794	-10.422	-12.186	0.945777	-10.2052	44.8264	0.00945367	0.0271506	0.00734405	97.7409	0.0332677
NM_001144613	CG4836	Down	Down	Down		Down	-9.04214	-Inf	-9.41863	1.15532	-Inf	4.38356	0.00898577	0.000946389	0.00698055	11.0542	0.000272412
NM_001144624	CG31178	Down	Down	Down		Down	-7.46742	-8.5945	-6.49342	0.985171	-8.27818	32.6737	0.175684	0.0701249	0.33145	73.2133	0.0915829
NM_001144650	Doa	Up					4.07875	2.56793	-3.51798	1.61338	-0.507466	0.413477	6.65699	2.03658	0.0354293	1.43476	0.251951
NM_001144722	CG15742	Down				Down	-Inf	-8.58688	-Inf	-0.332478	-Inf	6.06094	0	0.00953877	0	5.45269	0
NM_001144741	CG43996	Down				Down	-Inf	-Inf	-Inf	1.0958	-Inf	3.18374	0	0	0	7.70252	0
NM_001169250	Evi5			Down			-1.86199	-5.70716	-Inf	0.651367	-1.2907	2.36494	0.6193	0.0368988	0.0016104	4.20356	0.841186
NM_001169262	LIMK1			Down			-1.56776	-4.11417	-6.03736	0.238801	-2.3396	3.67103	1.17811	0.175935	0.0513357	4.90199	0.63035
NM_001169263	LIMK1					Down	-2.74623	-4.70922	-6.04026	0.420627	-4.18502	1.78597	0.254538	0.057338	0.0242822	2.70636	0.084268
NM_001169341	hydra	Down				Down	-Inf	-Inf	-8.7202	0.692568	-8.73943	3.65271	0.00218562	0	0.010915	6.67611	0.0045574
NM_001169365	CG11023	Down	Down	Down		Down	-7.28898	-5.99459	-Inf	0.798804	-Inf	7.27138	0.045313	0.0942192	0.00205212	14.3242	0.00249593
NM_001169379	CG4415	Down	Down	Down		Down	-7.20519	-8.08072	-7.25975	0.585086	-7.14148	15.0236	0.0997663	0.0437605	0.0851681	25.5185	0.0960138
NM_001169386	CG42460	Down	Down		Down	Down	-2.61726	-3.79609	-1.1833	-3.84587	-3.89004	476.942	73.9624	28.4893	191.958	37.5483	27.9861
NM_001169396	Cep97	Down				Down	-3.8817	-3.94756	-3.43471	0.754486	-4.95874	11.2989	0.731705	0.606397	0.958483	21.5807	0.315414
NM_001169401	CG42523	Down	Down	Down		Down	-Inf	-Inf	-Inf	1.0548	-11.0861	42.1396	0	0	0	99.068	0.0168638
NM_001169427	Hrb27C			Down			-1.1602	-3.19743	-3.62262	-0.935801	-0.341895	19.0213	8.09765	1.72292	1.40898	11.255	13.059
NM_001169429	CG31909	Down	Down	Down		Down	-Inf	-Inf	-Inf	1.06157	-Inf	10.0507	0	4.42061e-05	4.30176e-05	23.7461	0
NM_001169433	cdc14	Down				Down	-2.04173	-2.44946	-2.3291	0.57596	-1.91841	12.5752	2.90726	1.90926	2.28725	21.2207	2.8938
NM_001169451	GlcAT-S	Down	Down	Down		Down	-5.65807	-5.03353	-5.4496	0.857116	-5.36929	7.30298	0.137014	0.186786	0.151124	14.9753	0.154889
NM_001169470	CG34161	Down				Down	-Inf	-6.94162	-Inf	1.17544	-Inf	6.23786	0.00498392	0.0341031	0	15.9572	0
NM_001169476	CG16833	Down	Down	Down		Down	-5.13582	-4.52836	-6.58186	0.876959	-4.72662	8.28271	0.224538	0.29656	0.0778319	17.2202	0.273295
NM_001169485	CG14932	Down				Down	-4.03334	-3.09988	-5.0093	0.700407	-4.903	11.0723	0.64202	1.07018	0.315424	20.3652	0.322068
NM_001169514	Skadu	Down	Down			Down	-8.35311	-Inf	-7.55968	0.640096	-Inf	10.6683	0.0310463	0	0.0516817	18.8195	0
NM_001169517	CG18063	Down	Down	Down		Down	-Inf	-Inf	-Inf	0.92164	-Inf	6.52439	0	0	0	13.9885	0
NM_001169520	Mhc		Up				0.160181	2.76468	-2.24004	-0.26442	0.013007	1.75459	1.86594	9.89441	0.338744	1.65367	1.54045
NM_001169523	CG42556	Down	Down	Down		Down	-4.00203	-4.1392	-3.9223	0.79638	-3.50501	21.5612	1.28054	1.01514	1.2998	42.3871	1.65256
NM_001169532	elfless	Down	Down	Down		Down	-Inf	-Inf	-Inf	0.19605	-Inf	6.47705	2.13028e-06	7.28835e-06	0	8.39733	0
NM_001169539	Mst36Fb	Down		Down		Down	-3.83255	-2.88286	-4.93636	0.924687	-4.38674	14.8913	0.994656	1.67487	0.444503	31.9976	0.619425
NM_001169542	fon					Up	0.641653	1.63272	-0.727327	-1.13115	1.26891	116.421	172.834	299.505	64.272	60.1658	244.12
NM_001169560	CG31624	Down	Down	Down		Down	-Inf	-Inf	-Inf	1.39506	-9.56696	11.3895	0	0	0	33.8997	0.0126003
NM_001169572	CG42597	Down	Down	Down		Down	-Inf	-Inf	-Inf	0.866388	-9.01114	9.51146	0	0	0	19.6283	0.0160405
NM_001169595	l(2)01289		Up				1.10843	3.69678	-5.59599	1.46288	2.3096	0.484911	0.997146	5.22699	0.0100698	1.5161	2.09496
NM_001169628	Not1	Down				Down	-3.10085	-4.16081	-4.15541	0.99942	-2.85657	2.02405	0.224896	0.0937342	0.103124	4.57946	0.243484
NM_001169649	CG42493	Down				Down	-Inf	-Inf	-Inf	0.484344	-Inf	7.08362	0	0	0	11.2172	0
NM_001169651	MCPH1	Down				Down	-2.05833	-1.94104	-1.81841	0.660629	-1.70049	20.9902	4.79457	4.53403	5.43856	37.5595	5.61867
NM_001169655	Den1	Down	Down			Down	-5.38971	-5.86019	-4.79129	0.81555	-5.41459	11.4441	0.257238	0.160365	0.373066	22.8023	0.230557
NM_001169659	GLS	Down				Down	-5.16255	-5.27756	-2.45658	1.69539	-9.06078	2.92147	0.0759958	0.0610976	0.487259	10.7118	0.00443632
NM_001169661	Mdr49			Up			0.760007	1.29071	3.18962	1.00434	-0.15502	3.80706	6.13164	7.72269	31.734	8.6406	2.97335
NM_001169694	Ric	Down		Down			-5.56296	-3.73489	-8.16184	-2.9351	-0.84122	3.53762	0.0697766	0.222004	0.00879813	0.522456	1.7163
NM_001169701	CG30460	Down	Down	Down	Up	Down	-Inf	-Inf	-Inf	2.65066	-Inf	1.49905	2.70628e-06	7.25965e-06	6.98582e-07	10.6457	3.63381e-08
NM_001169707	Sema-1b		Down				-0.258402	-3.48957	-2.89736	-0.850559	-0.161856	8.54202	6.79516	0.632272	1.04833	5.36172	6.64535
NM_001169710	CG6424					Down	-1.38942	-1.49535	-0.716483	-2.34737	-2.1693	5.91679	2.14789	1.74208	3.28948	1.31659	1.14457
NM_001169747	exu	Down	Down	Down		Down	-8.44695	-7.72931	-8.06399	0.923214	-7.45626	101.478	0.275673	0.39794	0.345277	217.823	0.502256
NM_001169778	Vrp1					Up	2.46772	1.6234	2.80238	-1.52479	2.84183	0.78618	4.13973	2.00925	5.01427	0.308226	4.90574
NM_001169791	CG9875	Down				Down	-Inf	-5.03803	-Inf	1.44103	-Inf	3.85354	0	0.0974887	0.000310365	11.8638	0.000291573
NM_001169796	CG42560	Down				Down	-Inf	-Inf	-Inf	1.02169	-Inf	12.1487	0	0	0	27.9346	0
NM_001169797	CG42559	Down				Down	-Inf	-Inf	-7.08202	0.864096	-Inf	5.46235	1.40569e-11	0	0.0368762	11.2665	0
NM_001169850	CG33791	Down	Down	Down		Down	-7.90073	-6.06257	-6.55475	1.09545	-4.48909	10.0595	0.0410079	0.12464	0.0974024	24.3294	0.390131
NM_001169851	CG33791	Down	Down	Down		Down	-6.40801	-5.90022	-6.7231	1.00582	-5.04189	3.85264	0.0424754	0.0534367	0.0331529	8.75873	0.101596
NM_001169853	CG8001	Down	Down	Down		Down	-4.48184	-4.40784	-4.41539	0.967197	-4.55113	11.6996	0.498172	0.459309	0.500787	25.8895	0.434295
NM_001169870	CG32259	Down	Down	Down		Down	-6.36579	-6.82629	-8.00532	0.842364	-7.53912	22.1973	0.258855	0.155373	0.0717264	45.0459	0.0994288
NM_001169872	CG14995	Down				Down	-8.75293	-5.36543	-Inf	1.31737	-Inf	1.45962	0.00227295	0.0281072	0.000459425	4.11967	0.000637156
NM_001169940	CG42536	Down				Down	-Inf	-Inf	-Inf	0.617893	-Inf	5.89885	0	0	0	10.247	0
NM_001169941	CG42535	Down				Down	-Inf	-Inf	-Inf	0.682886	-Inf	4.22926	0	0	0	7.68528	0
NM_001169953	Sprn	Down				Down	-7.27078	-Inf	-8.06231	0.857007	-7.08153	1.82936	0.0107128	0	0.00396295	3.74487	0.011169
NM_001169954	Sprn	Down	Down	Down		Down	-Inf	-Inf	-Inf	0.725288	-Inf	10.8397	0.000710423	0	0.000262804	20.2794	0.000740677
NM_001169978	CG42570	Down	Down	Down		Down	-Inf	-Inf	-Inf	1.52234	-8.39519	4.24161	0.00253255	0.00288822	0	13.8032	0.0105616
NM_001170043	CG2082	Down				Down	-7.31142	-4.54541	-2.51798	0.297922	-6.63675	3.79485	0.0224963	0.133856	0.604457	5.28152	0.0324177
NM_001170045	CG2082			Up			2.58242	0.674242	4.52737	1.91005	1.8984	0.480628	2.74126	0.636398	10.1458	2.04749	1.56023
NM_001170049	CG2082	Down				Down	-6.85726	-5.29984	-3.94835	1.16655	-6.34609	4.30507	0.0321697	0.0858588	0.251503	10.9389	0.045493
NM_001170050	kat-60L1	Down					-3.40774	-3.4532	-3.3843	0.753711	-2.61583	5.35808	0.480252	0.408013	0.470355	10.228	0.762625
NM_001170063	CG1988	Down	Down	Down		Down	-Inf	-Inf	-8.56852	1.02067	-Inf	11.2569	3.00949e-08	5.19661e-13	0.0265644	25.8479	6.73329e-06
NM_001170087	skap	Down					-8.40202	-7.01452	-7.19355	2.16622	-5.89085	2.09397	0.008076	0.0166345	0.0110579	10.6451	0.0291378
NM_001170088	skap	Down				Down	-7.26619	-6.46365	-6.32075	1.5274	-5.66191	2.90774	0.0174556	0.0303349	0.0306518	9.48334	0.0500719
NM_001170159	CG31279	Down				Down	-Inf	-Inf	-6.56184	0.946438	-6.58107	2.40703	5.41258e-10	4.24335e-20	0.022996	5.25536	0.0229963
NM_001170162	Pxd		Up				1.05657	4.0868	-3.82364	1.8989	1.75407	2.80612	5.55449	39.5426	0.180842	11.8406	8.23213
NM_001170166	CG7606			Down			0.271122	0.397279	-2.50736	-0.307143	0.581151	1673.67	1921.93	1828.68	269.028	1531.2	2178.75
NM_001170189	CG33934	Down	Down	Down		Down	-Inf	-Inf	-Inf	0.60595	-Inf	4.81067	0	0	0.000421461	8.28557	0.000791887
NM_001170207	CG34034				Down	Down	-2.35354	-4.04005	-3.33772	-3.82522	-5.48623	7.01519	1.30618	0.353785	0.634189	0.56022	0.136181
NM_001170211	CG6439	Down					-1.63243	-1.87734	-2.57275	0.253831	-1.50239	33.1942	10.1877	7.49816	5.09839	44.8083	10.1934
NM_001170230	CG10164	Down	Down	Down		Down	-Inf	-8.60227	-Inf	0.816087	-Inf	4.62757	0	0.00988015	0	9.2259	1.09877e-07
NM_001170265	CG5024					Down	-8.02142	-Inf	-Inf	0.949345	-Inf	4.41936	0.0151952	0	0	9.65262	0
NM_001170266	Acam	Down	Down	Down		Down	-Inf	-Inf	-Inf	0.806168	-Inf	4.76089	4.12145e-18	0	0	9.42725	4.29696e-18
NM_001170269	SppL			Up			3.02843	2.41593	9.58784	0.834287	0.217674	0.00252567	0.0314645	0.0174	2.70776	0.00800804	0.00446318
NM_001170288	Dhc98D	Down	Down	Down		Down	-Inf	-Inf	-Inf	0.670788	-8.6665	1.27976	1.2616e-05	9.91156e-06	8.71168e-06	2.30584	0.0024311
NM_001170300	CG15510					Down	-5.04482	-5.82724	-Inf	0.36919	-Inf	4.35871	0.126758	0.0656909	1.15857e-21	6.36866	1.32821e-05
NM_001170373	ARY	Down				Down	-Inf	-Inf	-Inf	0.491762	-Inf	2.23663	0	0	0	3.56713	0
NM_001170392	FDY	Down				Down	-Inf	-Inf	-Inf	0.297038	-Inf	4.93412	0	0	0	6.85762	0
NM_001201639	Erk7	Down	Down	Down		Down	-10.5305	-Inf	-9.73703	0.673864	-Inf	8.88277	0.00571492	1.01791e-12	0.0094646	16.0405	0
NM_001201724	CG13004	Down					-3.40681	-1.37686	-2.97093	0.575799	-1.82023	10.2257	0.918285	3.26923	1.18685	17.2433	2.52227
NM_001201728	mei-218	Down					-2.17493	-1.65777	-1.82775	1.02261	-2.02936	4.86841	1.02497	1.2808	1.25352	11.1958	1.03869
NM_001201736	CG6762					Up	0.655954	2.11053	1.1687	-0.18755	1.38211	73.58	110.33	263.63	151.196	73.138	166.889
NM_001201805	CG42710	Down				Down	-7.01596	-6.62846	-6.22253	0.574528	-8.82672	8.06008	0.0592621	0.0675847	0.0986517	13.5867	0.0154465
NM_001201824	CG4438	Down				Down	-Inf	-Inf	-Inf	0.92587	-Inf	5.49204	0	0	0	11.827	0
NM_001201828	jp			Down			-0.473231	-0.15147	-3.06575	-1.02017	0.635567	10.4149	7.14043	7.77945	1.13738	5.8123	14.0818
NM_001201858	w-cup	Down	Down	Down		Down	-Inf	-Inf	-Inf	1.00497	-9.83625	6.12371	1.78973e-11	0	0	13.9039	0.00336834
NM_001201861	CG6431				Up		2.02843	4.58586	3.82187	7.26892	3.91811	0.0056378	0.0349303	0.175779	0.1146	1.5713	0.118358
NM_001201864	ZnT33D	Down				Down	-9.20279	-7.23033	-8.99432	1.02303	-9.01355	2.84605	0.006369	0.0145269	0.00471212	6.54241	0.00664023
NM_001201875	CG42692	Down				Down	-Inf	-Inf	-Inf	0.791389	-Inf	4.2805	0	0	0.00159378	8.37126	0
NM_001201885	CG4480	Down	Down	Down		Down	-Inf	-Inf	-Inf	0.786637	-Inf	6.84477	0	0	3.13387e-09	13.3596	5.88826e-09
NM_001201905	CG42830	Down	Down	Down		Down	-Inf	-Inf	-Inf	1.04485	-Inf	14.0651	0	0	0	32.8473	0
NM_001201906	CG42659	Down	Down	Down		Down	-Inf	-Inf	-9.57688	1.29721	-Inf	22.4816	0	0	0.026905	62.5394	0
NM_001201910	CG42752	Down				Down	-Inf	-Inf	-Inf	0.831623	-Inf	3.67143	0	0	0	7.39613	0
NM_001201914	CG42688	Down	Down	Down		Down	-Inf	-Inf	-Inf	1.06127	-10.8843	59.3378	0	0	0	140.158	0.0273134
NM_001201926	fok			Up			1.13271	-0.105292	2.92064	-0.132694	-0.286117	19.9478	41.6182	15.3812	138.034	20.5912	14.2311
NM_001202033	CG30460	Down	Down	Down		Down	-9.53495	-7.38192	-8.06345	0.600023	-Inf	13.8916	0.0165238	0.0701717	0.0489697	23.8351	1.86225e-05
NM_001202039	CG42855	Down	Down	Down		Down	-6.25388	-7.18831	-7.63038	0.548585	-7.38657	26.4823	0.326171	0.145203	0.127227	43.8345	0.141823
NM_001202045	CG18605	Down				Down	-5.28588	-4.62275	-5.15541	0.788729	-4.95225	5.09848	0.124361	0.171684	0.130749	9.97006	0.143305
NM_001202047	CG9975	Down	Down	Down		Down	-Inf	-Inf	-Inf	0.391429	-Inf	5.00431	1.24388e-09	0.000529126	2.45888e-08	7.43533	2.47941e-22
NM_001202057	CG30271	Down	Down	Down		Down	-8.48989	-Inf	-6.86639	1.01987	-5.71569	5.39293	0.0119614	1.18395e-07	0.0445797	12.3829	0.0887366
NM_001202068	CG42703	Down	Down	Down		Down	-Inf	-Inf	-Inf	0.851685	-Inf	17.1943	0	0	0	35.1231	0
NM_001202071	Mmp1	Up					1.31922	-2.44247	1.57866	-0.285336	0.801527	27.1271	64.4113	4.13805	74.0538	25.1967	41.139
NM_001202077	CG42851	Down				Down	-8.33789	-Inf	-8.12942	0.199284	-8.14865	4.51643	0.0132829	0	0.0147411	5.86963	0.0138485
NM_001202087	Sac1	Down				Down	-6.43603	-3.30603	-4.84054	1.33205	-5.77731	5.28722	0.06028	0.441113	0.167275	15.066	0.0820825
NM_001202100	CG45186					Down	-0.94182	-2.0435	0.196729	0.216157	-2.95636	1.78869	0.886355	0.359465	1.8732	2.35077	0.199697
NM_001202111	CG32846	Down	Down	Down		Down	-Inf	-Inf	-6.43866	0.937894	-8.62782	7.43292	0.000154841	2.43522e-06	0.0765195	16.1112	0.0185701
NM_001202157	Vha16-3	Down	Down	Down		Down	-Inf	-Inf	-Inf	0.656644	-Inf	9.71813	0	0.00136047	0	17.3359	0.00124374
NM_001202177	CG42758	Down				Down	-Inf	-Inf	-5.94301	1.75767	-Inf	4.92506	0	0	0.073168	18.8516	0
NM_001202178	CG34245	Down					-7.4062	-6.0187	-5.39037	1.77035	-6.21695	6.62111	0.0371446	0.0847223	0.144278	25.5672	0.0774529
NM_001202184	Eig71Eb			Up	Up		-1.26107	-1.45854	8.03338	9.04739	-2.6568	0.551492	0.218963	0.166476	132.834	332.232	0.0760958
NM_001202186	CG42717			Up	Up		Inf	Inf	Inf	Inf	Inf	0	4.90747	2.32135	1510.49	393.535	5.1746
NM_001202196	UQCR-Q	Down	Down	Down		Down	-Inf	-Inf	-Inf	1.46338	-Inf	9.57256	3.68607e-07	5.12868e-07	4.15763e-07	29.8688	4.73807e-07
NM_001202199	CG42853	Down	Down	Down		Down	-10.7431	-9.35556	-10.5346	1.36943	-9.55382	18.7133	0.0103901	0.0236985	0.0115307	54.7287	0.0216652
NM_001202226	CG7414	Down				Down	-3.67474	-3.6729	-3.19141	0.707512	-3.4678	7.99976	0.595348	0.518564	0.79949	14.7857	0.629517
NM_001202250	CG31542	Down	Down	Down		Down	-7.87545	-Inf	-8.08202	0.902667	-9.68621	5.69147	0.0221217	1.83592e-13	0.0163019	12.0479	0.00553447
NM_001202262	CG42650	Down				Down	-Inf	-Inf	-Inf	0.323378	-Inf	4.72075	0	0	0	6.68627	0
NM_001202277	CG42857	Down	Down	Down		Down	-Inf	-8.2116	-Inf	0.392867	-7.40986	13.6498	0	0.0382001	0	20.287	0.0698448
NM_001202292	ATPsynE	Down		Down		Down	-5.69949	-5.31199	-6.99352	0.72971	-4.79035	14.5374	0.262342	0.30061	0.100389	27.2882	0.453225
NM_001202313	CG42798	Up					2.34522	2.04303	2.08501	1.23372	1.3951	30.1348	145.702	103.028	116.858	80.2281	68.9639
NM_001202315	CG42834					Up	0.0822694	0.599236	-1.05683	0.600873	1.42561	166.162	167.398	208.831	73.0004	285.258	388.4
NM_001202325	MtnE	Up				Up	2.86315	0.876056	0.433994	1.20868	2.44768	17.655	122.301	26.883	21.8214	46.2019	83.8393
NM_001202372	CG42814	Down				Down	-Inf	-Inf	-Inf	1.01705	-Inf	4.68499	0	0	0	10.7324	0
NM_001258530	CG42259		Up			Up	0.81636	3.48	-Inf	0.892532	2.53744	5.87819	9.85821	54.4915	0.00781332	12.3646	29.7473
NM_001258560	CG2841			Down			-0.378833	-0.982859	-3.36094	-0.108419	-0.261883	9.74579	7.13153	4.09156	0.865894	10.2331	7.07285
NM_001258609	CG43136	Down				Down	-Inf	-Inf	-7.73464	0.971268	-Inf	3.82071	0	0	0.0163952	8.47911	0
NM_001258613	CG43115					Down	-6.08427	-8.0187	-8.19773	0.761602	-7.21695	5.38928	0.075585	0.01724	0.0167765	10.3424	0.0315215
NM_001258687	Imp	Down	Down	Down		Down	-7.27839	-Inf	-Inf	0.686496	-10.6741	4.8245	0.0287499	0.000673297	0.000558474	8.78878	0.00216867
NM_001258697	CG2247					Down	-1.95991	-1.18247	-2.16759	0.451758	-2.9733	5.68881	1.39226	2.08046	1.15566	8.80697	0.631182
NM_001258727	NnaD	Down					-5.64752	-2.55959	-4.85409	1.23113	-4.55139	1.06191	0.0210141	0.149443	0.0322947	2.82036	0.0401204
NM_001258748	CG43075	Down	Down	Down		Down	-Inf	-Inf	-Inf	0.766471	-Inf	9.71116	0	0	0	18.6994	0
NM_001258749	CG43076	Down				Down	-Inf	-Inf	-Inf	0.589283	-8.72777	6.85228	0	0	0	11.6695	0.0140641
NM_001258752	HDAC6	Up				Up	1.592	1.54741	0.708957	0.104816	1.94904	7.85918	22.548	19.0621	11.7444	9.56778	26.4091
NM_001258795	CG43077	Down	Down	Down		Down	-Inf	-Inf	-Inf	0.70516	-Inf	26.2227	0	0	0	48.3924	0
NM_001258831	CG14207		Up				0.194791	4.02933	0.526409	1.24028	2.0387	2.56668	2.79685	34.7083	3.37208	6.85618	9.1579
NM_001258852	hydra	Down	Down	Down		Down	-Inf	-Inf	-9.11845	0.766648	-9.13768	4.81233	0.00226185	0	0.0112957	9.27397	0.00471634
NM_001258853	hydra	Down				Down	-Inf	-Inf	-7.90265	0.691915	-Inf	2.04584	0.00122468	0	0.00611605	3.7465	0.00255366
NM_001258854	hydra	Down	Down			Down	-Inf	-Inf	-8.98468	0.467568	-Inf	4.34148	0.00131059	0	0.00654507	6.79004	0.0027328
NM_001258855	hydra	Down	Down	Down		Down	-Inf	-Inf	-11.0346	-0.0378983	-Inf	17.9584	0.00126689	0	0.00632685	19.804	0.00264168
NM_001258856	hydra	Down	Down			Down	-Inf	-Inf	-8.99192	0.686286	-9.01114	4.38903	0.00178016	0	0.00889012	7.99159	0.00371194
NM_001258861	CG15446	Down				Down	-6.14149	-Inf	-8.25495	0.747575	-7.27418	3.14707	0.0400474	1.35104e-10	0.00740729	5.98017	0.0208764
NM_001258866	slgA			Down			0.90307	-0.280359	-9.37228	-0.421745	0.469582	3.28012	5.8391	2.24188	0.00569773	2.77114	3.95278
NM_001258867	slgA	Down				Down	-4.8944	-4.79641	-4.11561	0.886651	-5.22599	3.10417	0.100105	0.0941607	0.162138	6.49281	0.0714932
NM_001258907	Cdlc2	Down				Down	-Inf	-Inf	-Inf	0.354497	-Inf	4.48841	0.00134194	0	0	6.49088	0.000349772
NM_001258964	Lam	Down				Down	-3.7701	-3.74015	-3.26097	1.20861	-3.89402	3.49102	0.244061	0.215931	0.333876	9.12901	0.205252
NM_001258983	stai	Down				Down	-2.90106	-3.24842	-2.07015	0.635101	-3.95975	6.48153	0.825897	0.567054	1.41234	11.3937	0.363606
NM_001259062	Mst33A	Down	Down	Down		Down	-Inf	-Inf	-Inf	1.49325	-9.86314	9.2074	0	0	0	29.3298	0.00763369
NM_001259083	ACXA	Down		Down		Down	-Inf	-8.73382	-Inf	0.114992	-Inf	1.71627	0.000501943	0.00171731	0.000557046	2.1037	0
NM_001259088	CG43050	Down	Down	Down		Down	-Inf	-Inf	-Inf	0.974465	-8.85647	5.1618	0	0	0	11.4808	0.00969027
NM_001259096	b			Up			0.77447	-1.99367	3.3254	0.417762	-1.18012	24.3487	39.6364	5.07255	223.077	36.8196	9.34775
NM_001259101	CG43052	Down	Down	Down		Down	-9.26848	-8.88099	-Inf	0.877221	-Inf	13.7281	0.0211823	0.0241571	0	28.5435	0
NM_001259107	CG15256	Down				Down	-Inf	-Inf	-Inf	0.923439	-Inf	1.85323	0	0	0	3.98413	0
NM_001259111	CG31820	Down				Down	-Inf	-7.58969	-Inf	0.738555	-Inf	6.57221	0	0.0259457	0	12.4173	2.45945e-16
NM_001259123	CG31805	Down				Down	-Inf	-Inf	-8.4739	1.48762	-Inf	2.17035	0	0	0.00489639	6.89382	0.00153331
NM_001259127	CG5050	Down	Down	Down		Down	-5.98018	-6.91461	-8.35668	0.84025	-6.61037	36.3416	0.546518	0.252468	0.0979634	73.6558	0.3277
NM_001259158	Lim3	Down					-6.4062	-1.93124	-4.8758	0.81117	-6.21695	1.62478	0.0184648	0.351675	0.0485105	3.22316	0.018631
NM_001259174	spir	Down	Down	Down		Down	-Inf	-Inf	-8.42488	1.17392	-Inf	7.95824	7.3917e-06	3.7611e-08	0.0200316	20.3212	9.46753e-06
NM_001259177	CG43233	Down				Down	-Inf	-Inf	-8.11183	1.03438	-7.13105	6.46582	0.0078836	0	0.0174981	14.9733	0.0400865
NM_001259182	Fs(2)Ket	Down		Down			-4.50936	-4.1474	-5.54882	0.99303	-2.4183	3.01901	0.125232	0.140547	0.0584975	6.8032	0.491971
NM_001259189	Dap160	Down				Down	-4.0711	-4.75399	-4.73139	0.885466	-4.57374	1.85002	0.105659	0.0568094	0.0643315	3.87031	0.0686943
NM_001259201	CG31601	Down				Down	-7.26619	-6.87869	-8.05772	0.359845	-7.07695	1.38446	0.0105126	0.00839229	0.0035	2.00866	0.00767221
NM_001259213	vlc	Down		Down		Down	-5.27378	-4.08483	-5.67103	0.692808	-5.56997	5.94978	0.147616	0.293009	0.107835	10.8858	0.107166
NM_001259274	CG43183	Down				Down	-Inf	-Inf	-Inf	0.930289	-Inf	7.68468	0	0	0	16.5766	0
NM_001259319	CG12907	Down	Down	Down		Down	-Inf	-Inf	-Inf	0.849373	-Inf	11.5597	0.000629238	0	0	23.5841	0
NM_001259321	CG43397	Down	Down	Down		Down	-Inf	-Inf	-Inf	0.92346	-Inf	23.7265	9.74808e-09	5.55854e-09	5.40911e-09	50.945	0
NM_001259364	cnn	Down				Down	-6.86941	-7.48192	-7.66094	0.738958	-6.35824	1.01901	0.00767012	0.0036508	0.00364476	1.92613	0.0108465
NM_001259367	cnn	Down	Down	Down		Down	-9.61903	-Inf	-7.08863	1.53556	-Inf	4.71043	0.00348905	0.00152846	0.0318931	15.4603	0.00231252
NM_001259373	CG43058	Down				Down	-Inf	-8.25295	-Inf	1.05567	-8.45121	9.58574	0	0.0260684	0	22.5548	0.0238317
NM_001259395	Dro				Up				Inf	Inf		8.49e-17	2.3686e-16	1.93046e-15	0.0578559	3.00849	8.32105e-17
NM_001259406	CG43068	Down				Down	-8.87846	-6.906	-8.66999	0.366188	-7.10425	6.47019	0.0130824	0.044759	0.0145186	9.44009	0.0409185
NM_001259424	Mlf	Down				Down	-2.45426	-3.06995	-2.4253	0.401285	-2.4922	19.5636	3.39411	1.93686	3.32467	29.2441	3.02211
NM_001259439	Lst					Up	0.971678	1.70056	1.63634	1.27373	2.55239	3.35962	6.27252	9.06705	9.55472	9.2023	17.1604
NM_001259453	CG43327	Down	Down			Down	-6.53381	-8.14631	-6.74038	0.89043	-6.34457	5.30882	0.0537688	0.0181919	0.0436367	11.1375	0.0603991
NM_001259458	CG43237	Down				Down	-Inf	-Inf	-Inf	1.13127	-Inf	6.22521	0	0	0	15.4357	0
NM_001259461	CG43108	Down				Down	-Inf	-7.0571	-7.23613	0.915846	-7.84032	8.70695	0	0.0542429	0.0527847	18.5947	0.0330592
NM_001259483	CG43069	Down				Down	-8.86639	-6.89392	-7.07295	1.02428	-6.67714	12.2619	0.0250012	0.0855369	0.0832374	28.2306	0.104264
NM_001259495	sm	Down	Down	Down		Down	-Inf	-Inf	-Inf	2.33831	-Inf	2.75322	2.64504e-05	0.00236604	0.000226893	15.7564	1.72069e-07
NM_001259496	sm	Down					-4.39266	-2.26266	-4.88463	1.32378	-2.65593	1.95983	0.0879226	0.338568	0.0595744	5.55344	0.271118
NM_001259502	sm	Down				Down	-3.38883	-3.75876	-3.01722	1.0702	-5.49135	13.7879	1.25428	0.846131	1.55521	32.7703	0.262587
NM_001259508	CG43277	Down				Down	-5.55653	-6.0435	-4.16364	1.1929	-7.24176	13.6342	0.275676	0.171486	0.695316	35.2821	0.0783861
NM_001259552	CG43209	Down	Down	Down		Down	-Inf	-Inf	-Inf	0.891353	-Inf	18.3045	0	0	0	38.4333	0
NM_001259569	Pof	Down				Down	-2.33465	-1.71573	-3.35475	0.82811	-2.64945	17.8848	3.37494	4.51717	1.59614	35.9436	2.4783
NM_001259582	Tpc2	Down	Down	Down		Down	-5.04695	-5.05311	-4.83848	0.915915	-5.33883	8.74394	0.251615	0.218921	0.278899	18.673	0.188798
NM_001259589	CG43106	Down	Down	Down		Down	-Inf	-Inf	-Inf	0.941576	-Inf	11.5278	0	0	0	25.0617	0
NM_001259593	CG13405	Down				Down	-Inf	-Inf	-Inf	0.7396	-Inf	3.94194	2.19054e-13	0	3.64652e-13	7.45593	2.85478e-13
NM_001259657	CG45066	Down	Down	Down		Down	-Inf	-Inf	-9.58008	0.832687	-Inf	9.20577	0	0	0.0109926	18.5588	0
NM_001259676	CG43098	Down				Down	-7.97719	-Inf	-6.44679	0.918775	-8.78795	8.38379	0.0316606	0	0.0878406	17.9409	0.0165044
NM_001259714	Cpr65Aw		Up				-Inf	8.06698	-Inf	0.249324	2.44007	0.0824186	5.2153e-09	15.9048	0.0100632	0.0940224	0.336541
NM_001259717	CG43168	Down	Down	Down		Down	-Inf	-8.84734	-Inf	1.12896	-Inf	12.2173	0	0.0220058	0	30.2449	0
NM_001259721	CG43439	Down	Down	Down		Down	-Inf	-Inf	-Inf	0.718161	-Inf	18.0607	0	0	0	33.6215	0.00547647
NM_001259737	CG43059	Down				Down	-Inf	-Inf	-Inf	1.50695	-8.23765	9.9772	0	0	0	32.0976	0.0287624
NM_001259757	CG43169	Down	Down			Down	-5.98652	-7.18398	-4.97069	0.665872	-6.21231	19.9899	0.300014	0.114049	0.582662	35.8992	0.234593
NM_001259807	CG32106	Down	Down	Down		Down	-Inf	-Inf	-7.64778	0.658117	-9.25197	1.68877	0	0	0.00804909	3.01716	0.00151235
NM_001259829	CG43121	Down				Down	-6.16984	-6.00473	-7.18376	1.71588	-8.78795	10.9506	0.144738	0.141485	0.0688405	40.7189	0.0215575
NM_001259845	CG43082			Up	Up		0.0284325	1.73786	8.67153	6.48175	0.217674	0.145799	0.141503	0.40344	54.3349	14.7496	0.147529
NM_001259866	mbf1	Up	Up	Up		Up	7.01143	7.8232	8.15278	-2.16571	7.56861	0.0296485	3.40111	5.20579	7.20305	0.00827064	4.5772
NM_001259887	Eip74EF				Down		0.17365	-2.1105	-0.200716	-2.6859	0.105802	21.3092	22.8713	4.09411	16.9471	3.74903	19.9532
NM_001259889	CG43085	Up					2.02343	2.3206	0.985015	-0.292334	0.98313	12.5477	48.5348	51.9974	22.6945	11.5956	21.5763
NM_001259899	CG14077	Down	Down	Down		Down	-Inf	-Inf	-Inf	1.07684	-Inf	9.91975	0	0	0	23.6851	0
NM_001259900	CG43049	Down				Down	-Inf	-8.27057	-Inf	1.12077	-Inf	5.94433	0	0.0105061	0	14.6277	0.00320154
NM_001259924	CG12983	Down	Down	Down		Down	-Inf	-Inf	-Inf	1.21141	-Inf	3.20688	0.000483504	0.000551406	0.00160975	8.40525	0.000504094
NM_001259950	Srpk79D	Down		Down		Down	-4.94023	-4.46527	-8.1468	0.0908275	-4.54154	3.1965	0.0997596	0.121418	0.0117878	3.85385	0.118599
NM_001259951	Srpk79D	Up		Up			Inf	Inf	Inf		Inf	0.000489901	1.17145	0.756092	2.47769	8.46409e-05	0.700098
NM_001259953	Srpk79D	Down				Down	-3.32972	-1.37365	-3.37453	0.61725	-2.93565	3.6853	0.348279	1.18152	0.324496	6.39849	0.419247
NM_001259955	CG43331	Down	Down	Down		Down	-Inf	-Inf	-Inf	0.835552	-Inf	7.16092	0	0	0	14.4651	0
NM_001259957	CG43329	Down				Down	-Inf	-Inf	-Inf	0.607778	-Inf	5.13853	0	0	0	8.86388	0
NM_001259996	CG14664		Down		Down		0.611675	-Inf	2.25875	-3.52595	-0.347872	57.0279	82.9187	1.05784e-13	249.449	5.60661	38.9992
NM_001260006	CG2082	Down					-3.89602	-3.63138	-3.71729	1.15621	-2.75163	5.75088	0.368075	0.386917	0.402845	14.5056	0.744692
NM_001260014	Vha14-2	Down					-Inf	-Inf	-7.87684	1.09558	-6.31111	5.01946	5.07975e-06	0	0.0272522	12.1282	0.0511166
NM_001260015	Vha14-2	Down				Down	-7.26005	-6.87255	-7.63654	1.43353	-Inf	3.19416	0.0198086	0.0225926	0.0117419	9.75782	2.88815e-23
NM_001260032	CG43290	Down				Down	-Inf	-Inf	-Inf	0.90584	-Inf	7.57844	0	0	0	16.0728	0
NM_001260033	alpha-Est10	Down				Down	-4.70775	-3.06245	-3.73744	0.689587	-5.34163	3.25981	0.119491	0.325845	0.224169	5.94974	0.0721788
NM_001260187	CG6752	Down				Down	-2.01138	-1.88273	-1.48771	0.517322	-2.23438	7.0908	1.67224	1.59465	2.30962	11.4855	1.30979
NM_001260198	CG43318	Down		Down		Down	-Inf	-6.87132	-7.78731	0.815695	-Inf	13.5427	0	0.0959638	0.0560303	26.9824	0
NM_001260266	CG5316				Up	Up	5.52668	6.67143	6.02872	5.52359	6.23114	0.0219539	0.919062	1.77468	1.25137	1.09075	1.37318
NM_001260289	CG5697				Up		-0.79469	-3.10763	4.83487	4.40876	-Inf	0.271134	0.141569	0.0208896	6.98347	6.43225	2.70954e-06
NM_001260290	CG5697			Up	Up		0.652371	-4.72567	5.10388	3.92439	-4.15839	4.26561	6.37722	0.129498	133.894	73.2172	0.206234
NM_001260291	CG5697				Up		Inf	Inf	Inf	Inf		0.000633892	0.0653621	0.00793653	3.86051	3.49879	9.63752e-07
NM_001260328	cnc	Down				Down	-4.52196	-0.792998	0.0279739	1.0025	-5.26859	3.10955	0.127687	1.48791	2.89959	7.05373	0.069654
NM_001260336	CG34289				Up		Inf			Inf	Inf	5.38e-05	0.0208092	0	0	3.45821	0.0216954
NM_001260376	CG5071	Down				Down	-8.21474	-4.65732	-5.19892	1.11467	-Inf	1.4776	0.00270797	0.0508443	0.0352427	3.61993	0.000190633
NM_001260385	CG5432	Down	Down			Down	-8.3203	-Inf	-8.11183	0.720376	-8.13105	3.63454	0.0133467	3.06968e-08	0.0148119	6.78214	0.013915
NM_001260387	CG43117		Up				1.1388	5.78191	-2.29305	-0.316018	-0.509132	9.50689	19.9207	433.953	1.77295	8.64437	5.81261
NM_001260436	CG34300	Down					-Inf	-Inf	-Inf	0.892002	-Inf	4.13059	0	0	0	8.68044	0
NM_001260437	Fer1HCH	Down	Down	Down		Down	-Inf	-Inf	-Inf	1.47386	-Inf	8.40192	0.00023083	0.000139886	4.32567e-06	26.4147	0.00202518
NM_001260438	Fer1HCH	Down	Down	Down		Down	-8.06659	-9.48644	-8.66547	-0.232038	-7.6847	16.4631	0.0596845	0.0226038	0.0358775	15.8642	0.071874
NM_001260457	CG12054			Down			0.00926325	0.0953617	-7.59146	-0.632759	-0.334565	7.07899	6.78149	6.27447	0.0347218	5.16855	4.88539
NM_001272156	Rfabg	Up	Up			Up	1.60482	2.63808	2.34955	0.436503	1.96972	3.55583	10.2916	18.3634	16.5628	5.44731	12.1186
NM_001272231	Hr4				Down		0.435312	-2.83313	-0.538038	-2.6963	0.569825	5.70821	7.34519	0.664983	3.59325	0.996545	7.37397
NM_001272252	CG14052				Up		-0.234602	-0.58407	0.973868	5.37861	-0.367289	0.0720017	0.0582335	0.039847	0.129253	3.39071	0.0485707
NM_001272282	CG16781	Down	Down	Down		Down	-10.097	-9.70948	-9.88851	0.778323	-9.90774	7.88811	0.00586027	0.0100249	0.0097554	15.3067	0.00610983
NM_001272311	CG12184	Down					-Inf	-Inf	-Inf	0.863631	-5.48672	1.18102	1.29106e-07	1.02245e-06	5.32863e-05	2.43506	0.0216177
NM_001272316	CG2861	Down				Down	-4.22039	-3.54184	-2.9537	0.665923	-3.90138	2.9202	0.149574	0.208873	0.344273	5.24336	0.170294
NM_001272317	CG2861	Down	Down	Down		Down	-5.03892	-4.10953	-4.27406	0.823171	-6.07916	4.09407	0.118525	0.19753	0.19379	8.20094	0.0529038
NM_001272329	CG32758					Up	0.983681	1.22207	1.09273	-0.647804	1.48017	18.3855	34.5948	35.579	35.8358	13.2813	44.6297
NM_001272385	CG32718	Down	Down	Down		Down	-Inf	-Inf	-Inf	0.63666	-Inf	8.18063	0	0	0.00237869	14.3962	0
NM_001272450	CG12057	Up				Up	4.62293	-0.371076	1.63545	2.10617	6.48403	1.17731	27.6458	0.757879	3.34037	5.74732	91.8209
NM_001272493	CG15296	Down	Down	Down		Down	-8.5049	-9.1174	-8.29643	0.970728	-6.99373	11.5715	0.0259592	0.0197366	0.038412	25.6867	0.0721726
NM_001272553	CG2750	Down	Down	Down		Down	-9.82488	-9.43738	-8.61641	0.431158	-8.63564	1.69487	0.00090072	0.00102722	0.0039984	2.58758	0.00281723
NM_001272614	l(1)G0469		Down		Down		0.480528	-2.71348	1.27586	-2.3907	-1.01922	24.6498	32.731	3.11822	54.5551	5.32211	10.5837
NM_001272615	mud	Down	Down	Down		Down	-4.19064	-4.48407	-4.7824	1.00651	-2.78309	3.23963	0.169276	0.119938	0.108403	7.36573	0.408937
NM_001272705	CG43997	Down				Down	-Inf	-Inf	-Inf	0.913358	-Inf	5.59451	0	0	0	11.9271	0
NM_001272722	CG12992	Down	Down	Down		Down	-Inf	-Inf	-Inf	0.523586	-Inf	3.3036	0.000358701	0.00248646	0.00155991	5.36884	0.000103815
NM_001272723	CG12992	Down	Down			Down	-7.78321	-Inf	-6.57474	0.866042	-9.17893	3.98357	0.0173883	0.00293337	0.0366243	8.22472	0.00438081
NM_001272754	CG43843					Down	-6.66273	-Inf	-6.45426	0.56939	-7.05845	2.71408	0.0254914	0	0.0282898	4.55882	0.017718
NM_001272755	Hayan					Up	0.741551	1.12905	-0.179081	-0.775966	1.61103	7.1382	11.3565	12.9497	5.7598	4.71843	18.9668
NM_001272802	Alr	Down				Down	-Inf	-5.9096	-6.08863	0.513258	-Inf	3.15418	0.000201915	0.0469187	0.0454734	5.09871	0.000243862
NM_001272866	ND-15					Down	-2.71277	-4.09081	-3.78441	0.459578	-Inf	4.20667	0.607368	0.199261	0.281101	6.54195	0.00559328
NM_001272874	spen			Down			-0.112893	-2.93573	-3.55682	-1.40786	-0.283103	3.09491	2.72323	0.335502	0.240119	1.32017	2.21333
NM_001272890	CG43755	Down	Down	Down		Down	-9.75906	-Inf	-9.96563	0.873142	-9.24789	16.2359	0.0156302	6.20467e-10	0.0153322	33.6645	0.0232392
NM_001272956	CG7295	Down	Down	Down		Down	-Inf	-Inf	-Inf	0.594526	-Inf	5.03807	0.00177903	0.0016231	0.0011846	8.60768	0.00148383
NM_001272963	Der-1	Down	Down	Down		Down	-5.91295	-6.77921	-5.65867	-0.314774	-5.42997	16.4209	0.259491	0.126219	0.295071	14.9495	0.334781
NM_001272974	CG12674	Down				Down	-7.59362	-7.20612	-8.38515	0.462533	-7.40438	3.47542	0.0136031	0.0206847	0.0100643	5.41281	0.0178346
NM_001272981	aop		Down	Down	Down		1.02201	-6.71978	-5.89881	-3.08225	0.302343	3.06198	5.91977	0.022622	0.0456653	0.410252	3.28755
NM_001273008	CG43750	Down	Down	Down		Down	-9.61	-Inf	-Inf	0.141295	-Inf	9.7756	0.0118998	0	0	12.1982	0
NM_001273018	CG15394	Down					-Inf	-Inf	-Inf	-0.089007	-5.97708	4.00474	1.07216e-06	1.27204e-06	4.31804e-07	4.26035	0.0547662
NM_001273019	CG43851					Down	-7.96592	-7.57842	-Inf	0.487392	-Inf	5.74085	0.0218498	0.0249183	0	9.11006	0
NM_001273026	CG9961					Down	-4.68123	-3.29373	-6.47276	0.562034	-7.07695	2.35527	0.087356	0.199119	0.0219415	3.93567	0.0131149
NM_001273108	dpy		Up				-0.0531742	2.85758	0.350038	0.620902	1.17132	0.183485	0.168179	1.1029	0.213591	0.319185	0.359348
NM_001273112	dpy	Up	Up			Up	1.65328	3.35085	1.11063	2.00148	2.02456	0.373288	1.11736	3.15927	0.736763	1.69168	1.3214
NM_001273129	CG3036					Up	4.70343	5.60035	1.86493	-1.30322	7.16763	0.0529989	1.2696	2.06094	0.171374	0.0211746	6.40953
NM_001273144	SP555	Down				Down	-Inf	-Inf	-Inf	1.61246	-Inf	2.46226	0.000703562	0.000590221	0.000410513	8.5257	0.000405266
NM_001273196	CG43922	Down				Down	-8.97157	-Inf	-Inf	1.06431	-Inf	14.6313	0.0277347	0	0	34.6334	0
NM_001273205	CG9531	Down					-2.90775	-2.35445	-2.79486	0.329519	-2.62021	10.4784	1.32558	1.69874	1.38095	14.9077	1.48514
NM_001273235	nrv2	Down	Down	Down		Down	-8.38435	-Inf	-Inf	0.736655	-8.93207	6.9299	0.0211903	5.77973e-05	1.83783e-05	13.0713	0.0140669
NM_001273256	CG43800				Up				Inf	Inf		0.00287776	2.58607e-05	0.00011797	0.0782225	5.36967	2.6962e-05
NM_001273262	CG5177					Down	-0.11896	-0.445864	0.0370171	-0.475418	-1.4619	511.128	447.892	311.303	479.301	416.137	161.453
NM_001273285	CG7115			Up			-2.17694	0.0811052	3.40786	-1.01932	-0.409933	1.66167	0.351237	1.45405	16.1018	0.92873	1.08613
NM_001273286	CG7115			Up			-1.70549	0.595965	3.54691	0.0383007	-0.539212	1.69239	0.495076	2.12242	18.0764	1.96647	1.01151
NM_001273339	CG9314	Down		Down		Down	-4.68993	-4.06977	-5.80339	1.02041	-4.73515	5.96308	0.218473	0.291712	0.0973106	13.6883	0.19295
NM_001273340	SoxN					Down	0.3606	-2.06929	1.8901	-1.87705	-1.91235	14.9484	18.2654	2.95497	50.6428	4.60653	3.45556
NM_001273517	CG16853	Down					-Inf	-Inf	-Inf	0.954957	-5.19736	3.90659	8.48145e-07	1.21725e-06	0.00228522	8.57112	0.0916804
NM_001273536	UK114	Up					1.43817	1.81046	1.79829	-0.00380184	0.878187	71.8871	185.362	209.187	228.521	81.162	114.974
NM_001273544	CG31826	Down				Down	-5.66505	-7.27756	-Inf	0.786458	-6.89085	4.28521	0.0802934	0.0228924	0	8.36453	0.0313923
NM_001273545	CG43760	Down				Down	-Inf	-Inf	-8.56723	0.898978	-Inf	11.6549	0	0	0.0280833	24.6011	0
NM_001273546	CG13243	Down				Down	-8.91993	-8.53244	-Inf	0.267463	-Inf	3.60986	0.00369	0.00420821	0	4.91438	0.00128238
NM_001273548	CG13245	Down				Down	-Inf	-7.22069	-7.39972	0.730992	-Inf	4.00032	6.85485e-08	0.0231678	0.0270102	7.5291	1.43603e-08
NM_001273549	CG43816	Down	Down	Down		Down	-8.94541	-8.55791	-Inf	0.937262	-11.0781	33.2955	0.0639812	0.0721312	9.98881e-08	72.1834	0.0134035
NM_001273550	CG43816	Down				Down	-Inf	-7.22069	-7.39972	0.730992	-Inf	4.00032	6.85485e-08	0.0231678	0.0270102	7.5291	1.43603e-08
NM_001273564	twe	Down	Down	Down		Down	-8.13396	-8.74646	-7.92549	1.79828	-8.94472	6.41159	0.0228877	0.0140392	0.0233316	25.2327	0.0128858
NM_001273595	CG15136	Down	Down	Down		Down	-Inf	-Inf	-Inf	1.08195	-Inf	6.76019	0	0	0	16.2068	4.62721e-06
NM_001273596	CG12620	Down	Down	Down		Down	-Inf	-Inf	-Inf	0.919998	-Inf	10.4212	2.83036e-08	0	0	22.314	0
NM_001273598	CLIP-190	Down					-4.15452	-2.33734	-5.65387	0.322028	-2.5913	1.80596	0.0959142	0.296342	0.0334799	2.55359	0.259711
NM_001273605	Socs36E			Up			2.99191	2.20948	6.13414	3.07714	1.89575	0.0475574	0.364893	0.185762	3.09596	0.461839	0.156341
NM_001273623	CG15172	Down				Down	-8.58259	-7.19509	-Inf	1.56978	-Inf	7.30399	0.0172568	0.0393607	8.93336e-16	24.5324	5.11507e-07
NM_001273624	CG15172	Down				Down	-Inf	-Inf	-Inf	0.718966	-Inf	6.53695	0.000177838	0.000405626	9.20613e-18	12.1948	5.27126e-09
NM_001273631	CG43731	Down	Down	Down		Down	-Inf	-9.7452	-9.92423	1.04057	-9.94346	15.2803	0	0.014771	0.0143739	35.5863	0.0135036
NM_001273635	CG42688	Down	Down	Down		Down	-Inf	-Inf	-Inf	0.797644	-Inf	25.852	0	0	0	50.8716	4.28962e-17
NM_001273643	CG31798	Down	Down	Down		Down	-10.4145	-7.70509	-7.20604	0.81551	-6.52483	9.07779	0.00742128	0.033406	0.0540206	18.0862	0.0866214
NM_001273682	CG13962	Up					2.09776	1.77317	2.16701	-2.19148	-0.722922	12.5924	51.3188	35.7196	51.7128	3.12756	6.64485
NM_001273687	bwa	Up					1.58872	-0.773401	1.19448	1.09724	0.698981	10.8237	30.9703	5.24923	22.6317	26.2065	15.283
NM_001273786	Tsp42A	Down				Down	-Inf	-6.03253	-Inf	0.521963	-Inf	2.38226	1.08112e-07	0.0301797	1.19981e-07	3.873	1.12716e-07
NM_001273857	CG2070					Down	-0.498454	-6.72567	2.37886	-0.410069	-6.92392	5.47717	3.69401	0.0400456	26.0471	4.6645	0.0393062
NM_001273860	CG18812		Down				0.745656	-2.5177	1.48669	-1.1305	-0.0218208	83.596	133.383	12.1122	214.116	43.2181	71.6502
NM_001273869	sut3	Down					-8.16632	-4.97147	-Inf	0.755874	-4.97708	1.98443	0.00368615	0.0546497	0	3.79044	0.0576468
NM_001273873	Lcp2	Down		Down			-2.81085	1.03667	-4.87413	0.219183	0.736582	109.865	14.905	186.986	3.42994	144.771	159.291
NM_001273875	Lcp4		Up	Down			-0.373656	2.93346	-2.99962	0.270885	1.11827	2016.99	1481.4	12783.2	230.487	2754.7	3810.08
NM_001273882	UQCR-11L	Down				Down	-8.69267	-Inf	-Inf	0.879717	-6.50343	10.2018	0.0234774	0.000177897	0	21.2657	0.0979089
NM_001273918	Pfk	Down				Down	-7.00131	-6.19878	-Inf	0.813902	-Inf	1.33949	0.0098651	0.0166301	8.48736e-05	2.66945	0.000123823
NM_001273958	CG13220	Down				Down	-4.08412	-3.30069	-4.70854	0.864691	-4.72777	12.9549	0.721605	1.09457	0.448499	26.6886	0.421385
NM_001273959	CG18336	Down	Down	Down		Down	-7.17777	-9.37523	-Inf	0.896434	-5.25156	19.6505	0.130425	0.0277448	0.00138265	41.4186	0.457991
NM_001274030	S-Lap7	Down	Down	Down		Down	-11.9246	-12.859	-13.0381	0.941038	-11.0573	104.649	0.0275954	0.0104903	0.0102083	227.428	0.0431559
NM_001274048	CG12857	Down				Down	-Inf	-6.50532	-6.00627	0.588292	-6.21815	4.13288	0.000731458	0.0407432	0.0572691	7.03196	0.0496631
NM_001274082	Zasp52			Down			-0.69448	1.89161	-5.92214	-0.539104	0.136321	15.5609	9.15033	47.899	0.235219	12.122	14.8818
NM_001274154	Topors	Down					-3.93547	-2.99696	-2.58341	0.233652	-2.43103	1.67199	0.10403	0.173767	0.255675	2.2269	0.270645
NM_001274202	CG44163	Down					-Inf	-7.66089	-5.51798	0.820866	-5.85914	5.89285	0	0.0241571	0.117538	11.783	0.0883374
NM_001274213	CG3499	Down					-2.60433	-1.90517	-2.03956	0.775359	-2.01937	6.37441	0.996907	1.41187	1.41874	12.3525	1.36816
NM_001274220	CG3085	Down				Down	-6.45423	-6.28913	-6.05312	0.941943	-5.07234	3.83814	0.043732	0.0403127	0.0558419	8.33803	0.0986879
NM_001274224	apt	Down				Down	-5.80446	-4.75399	-5.59599	1.25248	-5.20018	2.76017	0.0461624	0.0851486	0.0524458	7.44447	0.0656366
NM_001274233	CG43776	Down				Down	-8.34225	-7.95476	-8.13378	1.01627	-7.15301	1.1995	0.00337558	0.00201617	0.0037352	2.74389	0.00552962
NM_001274234	CG43777	Down				Down	-8.34225	-7.95476	-8.13378	1.01627	-7.15301	1.1995	0.00337558	0.00201617	0.0037352	2.74389	0.00552962
NM_001274253	mthl8		Up	Up	Up			Inf	Inf	Inf		0	0	2.18247	6.60137	6.50167	1.07227e-16
NM_001274259	E(bx)					Down	-1.40867	-1.98334	-1.7251	0.663158	-2.30957	2.93726	1.05263	0.616731	0.812321	5.26527	0.516042
NM_001274295	CG13901				Up		-1.19396	-1.16903	-3.15541	4.35186	0.869751	0.241887	0.107313	0.0891012	0.0293111	5.66073	0.389123
NM_001274298	cep290	Down	Down	Down		Down	-4.7028	-7.35093	-7.04453	1.26808	-3.56733	1.81265	0.0667371	0.00951131	0.0122637	4.93971	0.132945
NM_001274299	Usp10	Down	Down	Down		Down	-8.83885	-10.0363	-9.21534	1.058	-6.6496	3.3152	0.00800823	0.0028825	0.0039432	7.80981	0.0278254
NM_001274327	robl62A	Down	Down	Down		Down	-10.0996	-10.7121	-9.89109	1.07997	-9.91032	40.5767	0.035196	0.0200694	0.0390598	97.1072	0.0366948
NM_001274354	CG8001					Down	-3.21609	-3.0367	-2.48875	-0.0230553	-4.50798	2.68061	0.275871	0.271493	0.438227	2.98324	0.104406
NM_001274417	CG2113	Down				Down	-Inf	-8.35225	-8.53128	1.16545	-8.55051	5.10886	0	0.0169886	0.00826595	12.9817	0.015531
NM_001274419	aly	Down				Down	-8.9023	-8.51481	-8.69383	0.885117	-Inf	2.947	0.0058594	0.00668228	0.00650264	6.1572	0
NM_001274433	Hsp83	Down					-1.56529	-1.14868	-1.9003	1.16529	-1.3267	31.0894	9.99475	11.6319	7.61051	78.9225	10.7856
NM_001274435	ZnT63C		Down				-0.153538	-4.38631	-2.39109	0.11146	0.674265	16.3265	13.9684	0.647505	2.842	19.9619	22.669
NM_001274459	CG12605	Down	Down	Down		Down	-4.49117	-5.43865	-5.55355	0.993722	-4.9466	9.84885	0.416894	0.189564	0.193217	22.202	0.278208
NM_001274468	CG14995	Down	Down	Down		Down	-4.48258	-4.42289	-5.44844	1.04309	-5.07598	19.5983	0.832534	0.758504	0.409453	45.7123	0.505998
NM_001274497	CG12493	Down				Down	-5.02366	-4.5537	-4.51033	0.498867	-Inf	5.18854	0.151474	0.178861	0.20795	8.30599	0.00130239
NM_001274625	CG43880	Down				Down	-8.4062	-Inf	-6.61276	1.19082	-Inf	6.66874	0.0187059	0	0.0622783	17.2323	0
NM_001274628	CG7927	Down					-4.59606	-2.17881	-2.72462	1.11167	-2.1716	2.42512	0.0951532	0.442101	0.334388	5.92728	0.470097
NM_001274678	CG43783	Down				Down	-2.23508	-2.84923	-2.57423	0.728583	-2.35467	13.1403	2.65698	1.51181	2.0157	24.6483	2.23453
NM_001274683	Doc1	Down				Down	-5.38378	-3.05769	-5.95292	1.13632	-6.45758	4.08933	0.0955612	0.403517	0.0624683	10.1741	0.0423151
NM_001274699	CG3967	Down				Down	-6.83487	-2.28894	-4.91019	0.715339	-3.92942	5.88481	0.0469634	0.997083	0.179293	10.9324	0.333803
NM_001274716	CG6761	Down	Down	Down		Down	-Inf	-7.18728	-9.53624	0.924947	-7.09603	6.87299	0.000956105	0.0391064	0.00894678	14.7678	0.0429011
NM_001274783	CG11714	Down				Down	-Inf	-Inf	-Inf	-0.171404	-Inf	1.68367	5.06605e-16	2.10812e-26	0	1.69405	3.39072e-19
NM_001274786	CG33489	Down	Down	Down		Down	-7.81497	-5.25754	-10.1915	0.631737	-7.40333	9.11221	0.0376859	0.200566	0.0069705	15.9862	0.0458393
NM_001274787	CG6084	Down	Down	Down		Down	-Inf	-Inf	-Inf	0.269528	-Inf	5.34599	0.000291124	0.00103246	0.000326919	7.29819	0.000688668
NM_001274798	CG7264	Down	Down	Down		Down	-6.20265	-Inf	-5.17475	0.892412	-6.40043	9.68854	0.126522	0.00296918	0.245204	20.3643	0.0998219
NM_001274812	CG43638	Down	Down	Down		Down	-9.1327	-Inf	-Inf	0.785594	-Inf	15.7713	0.0267365	0	0	30.7739	0
NM_001274850	CG32112	Down				Down	-5.82799	-3.85553	-4.71263	1.03788	-5.8314	5.40272	0.0889035	0.308933	0.187484	12.5625	0.0806821
NM_001274896	CG8100	Up					1.30236	0.176424	1.70018	-0.393712	0.815904	40.7064	95.5392	38.1671	120.897	35.0754	62.3568
NM_001274905	CG34244		Down	Up		Down	0.133015	-7.67506	2.72129	1.80601	-7.87332	42.2972	44.134	0.168962	254.929	167.409	0.154465
NM_001274906	CG7906		Down			Down	0.729581	-7.06673	1.71238	1.36225	-4.16545	19.8595	31.3422	0.125536	59.4848	57.796	0.96436
NM_001274945	CG7804	Down	Down	Down		Down	-6.44933	-Inf	-9.24086	0.85737	-Inf	4.28536	0.0466913	0	0.00509517	8.79231	0.002872
NM_001274948	gdl	Down				Down	-8.41036	-Inf	-Inf	0.955828	-Inf	3.16058	0.00451984	0.00329024	0.00447256	6.95124	0.00362667
NM_001274958	RhoGAP71E			Up			2.34675	-1.38244	4.43363	-1.16571	0.305137	0.212359	1.02453	0.0669751	4.17656	0.107689	0.227904
NM_001275016	fax					Down	-1.42326	1.41044	1.68409	0.700019	-2.38104	5.27978	1.87327	11.6432	15.5067	9.70833	0.881054
NM_001275027	CG32165	Up				Up	5.99652	6.29613	6.42079	-0.487641	6.2533	0.0302508	1.81426	1.94775	2.34153	0.0255516	1.98306
NM_001275051	CG6497	Down				Down	-Inf	-Inf	-Inf	0.705083	-Inf	1.96241	2.15241e-08	0	7.1661e-08	3.62545	0
NM_001275059	qjt	Down				Down	-5.54984	-4.08434	-4.81085	0.737146	-6.94556	5.52311	0.11221	0.270157	0.179875	10.4218	0.0357453
NM_001275060	CG7564			Down			-1.37069	2.62047	-Inf	2.09131	1.37291	2.80404	1.03327	14.3159	9.18316e-07	13.5349	6.32536
NM_001275072	CG7441	Down	Down	Down		Down	-3.7439	-3.46658	-4.96945	0.837905	-3.42295	26.9969	1.91718	2.02639	0.787294	54.6239	2.18804
NM_001275082	CG13700	Down					-Inf	-Inf	-Inf	0.903892	-7.82125	1.45405	0	0	0	3.08262	0.00300083
NM_001275083	CG13700	Down	Down	Down		Down	-Inf	-Inf	-Inf	1.06608	-8.93207	3.14818	0	0	0	7.46607	0.0032429
NM_001275087	CG13380	Down				Down	-5.9463	-7.72873	-6.90776	1.29603	-4.83952	8.34041	0.124828	0.0282577	0.0635034	23.1858	0.25662
NM_001275108	fz2				Down		0.87866	-2.74998	-3.46434	-3.48363	1.28825	4.32539	7.56659	0.532673	0.356897	0.436997	9.19073
NM_001275118	CG9449	Up					2.39113	-Inf	0.95909	0.640328	-3.32206	1.73477	8.66462	0.000396742	3.08101	3.061	0.149142
NM_001275125	CG43885	Down	Down	Down		Down	-Inf	-Inf	-Inf	1.03751	-Inf	16.0869	7.25408e-20	4.79047e-16	1.29527e-15	37.3828	4.45956e-13
NM_001275176	eRF1	Up					2.21153	1.31308	2.598	1.15754	0.29184	2.49665	10.9943	5.14175	13.8024	6.29777	2.65634
NM_001275204	CG12983	Down	Down	Down		Down	-Inf	-Inf	-Inf	0.267007	-Inf	1.97448	5.69913e-05	6.49951e-05	0.000189743	2.69065	5.94184e-05
NM_001275277	Csp		Down				-1.5307	-Inf	-6.77619	-0.940398	-0.912773	5.54597	1.82549	0.00264317	0.0435207	3.2735	2.56207
NM_001275279	Srpk79D	Down				Down	-3.0284	-2.32724	-3.291	0.881193	-3.72051	2.62055	0.305623	0.433339	0.244312	5.46346	0.172732
NM_001275281	Srpk79D	Down	Down	Down		Down	-Inf	-Inf	-Inf	1.45415	-Inf	1.70216	0.000178311	0.000668049	0.000280642	5.28051	0.000248243
NM_001275346	CG14664		Down		Down		0.556293	-11.1412	1.10189	-3.46729	-0.987363	448.491	627.562	0.162466	879.759	45.8948	196.849
NM_001275354	PEK	Up					1.86423	1.37009	2.17631	0.414993	0.213745	3.78089	13.1001	8.10973	15.6208	5.70748	3.81488
NM_001275412	CG1288	Down	Down	Down		Down	-Inf	-Inf	-10.9585	1.07875	-Inf	55.72	0	0	0.0255926	133.226	0
NM_001275481	CG45050	Down	Down	Down		Down	-4.39783	-5.2565	-4.67196	0.999159	-4.59561	9.92616	0.448532	0.217513	0.356295	22.4547	0.359111
NM_001275485	ps	Down				Down	-Inf	-Inf	-Inf	0.646855	-Inf	2.20413	4.54942e-05	2.07382e-05	0.000130803	3.90806	0.00101333
NM_001275490	CG8176					Down	-1.66741	-1.57429	-1.28858	0.812657	-2.00186	5.54	1.65931	1.54405	2.07369	11.0163	1.20397
NM_001275537	CG14691	Down				Down	-Inf	-Inf	-Inf	0.988847	-6.59931	2.88489	3.39281e-18	2.10197e-14	0	6.47912	0.0258947
NM_001275538	CG14693	Down				Down	-Inf	-Inf	-Inf	0.0220202	-Inf	1.69556	2.24284e-15	1.27891e-15	1.25837e-08	1.95255	7.82634e-23
NM_001275556	l(3)neo38				Down		0.248879	-Inf	-Inf	-6.89363	1.40862	1.01198	1.14288	0.000123911	4.13147e-07	0.0090403	2.33468
NM_001275566	CG3313	Down				Down	-4.20739	-3.43962	-3.9762	0.629611	-3.6735	6.70525	0.346704	0.513329	0.38783	11.7422	0.459346
NM_001275615	f-cup	Down	Down	Down		Down	-Inf	-Inf	-Inf	0.6066	-Inf	2.36473	0.000324466	9.8658e-05	0.000130114	4.07659	0.00066669
NM_001275617	f-cup	Down				Down	-7.61783	-8.81529	-8.99432	0.529362	-5.31311	2.30301	0.00961194	0.00600415	0.0054996	3.76439	0.0505379
NM_001275627	CG9922	Down					-6.8254	-6.4379	-5.20189	1.19316	-5.89919	3.69459	0.0273738	0.031215	0.0911216	9.56253	0.0570714
NM_001275638	CG31313		Up				0.999639	3.52092	0.856885	1.0099	0.866135	51.3431	97.6878	488.973	85.0064	117.033	81.4503
NM_001275671	CG6136	Down				Down	-6.53228	-4.88175	-4.12218	1.44249	-Inf	2.44093	0.0267007	0.069635	0.128991	7.51635	3.81668e-05
NM_001275682	CG5399				Up		0.136146	1.13262	2.10832	3.10035	0.581486	0.891605	0.937371	1.62419	3.52096	8.6787	1.16516
NM_001275741	P5cr-2		Up				Inf	Inf	Inf	Inf	Inf	1.63e-05	0.0987082	8.3856	1.83433	0.545637	1.29609
NM_001275771	CG44158					Down	-8.01049	-Inf	-7.80202	0.637718	-Inf	5.59201	0.0206359	0	0.0229013	9.84841	0
NM_001275797	vib	Down				Down	-2.52434	-3.21428	-2.66059	0.329715	-2.74512	5.17062	0.853824	0.460794	0.747412	7.35372	0.672391
NM_001275824	CG31206	Down	Down	Down		Down	-Inf	-Inf	-Inf	1.0451	-9.15083	8.27868	0	0.00275544	0	19.3292	0.0125951
NM_001275844	Nep4	Down	Down	Down		Down	-6.73511	-8.08458	-8.52664	0.929034	-5.51025	6.41622	0.0578479	0.0195002	0.0159179	13.8288	0.123986
NM_001275847	Syp	Down	Down	Down		Down	-Inf	-Inf	-Inf	0.887099	-Inf	9.75414	9.25923e-05	0.000645549	0.000627595	20.4229	2.73501e-05
NM_001275849	Syp	Down				Down	-1.42515	-0.63708	-0.704378	-0.19038	-1.55148	20.745	7.35181	11.0657	11.6362	20.5795	6.15808
NM_001275850	Syp				Up		-Inf	-Inf	-Inf	5.01061	-Inf	0.0789859	4.60933e-14	8.87699e-12	4.62903e-11	2.86785	7.74663e-17
NM_001275851	Syp	Down	Down	Down		Down	-10.4093	-Inf	-Inf	0.385219	-Inf	3.14213	0.00298041	0.000246142	3.84654e-06	4.64302	0.000426657
NM_001275852	Syp	Down	Down	Down		Down	-10.1706	-7.19817	-7.50272	-1.17618	-10.9814	8.80453	0.00700698	0.0486969	0.0461379	4.41028	0.00238229
NM_001275853	Syp	Down	Down	Down		Down	-Inf	-Inf	-Inf	0.486192	-Inf	4.82642	4.95304e-06	2.28494e-08	6.32431e-11	7.65292	6.61102e-08
NM_001275854	Syp		Down	Down	Down		0.272358	-Inf	-Inf	-3.09171	0.411084	9.67207	11.1163	0.00101669	1.54e-06	1.28335	11.1944
NM_001275855	Syp				Down		0.956301	0.0454787	-0.50315	-2.9912	0.610756	7.13886	13.1818	6.11289	4.60233	1.01566	9.4858
NM_001275872	slmb		Down	Down			-0.289729	-2.9598	-3.87896	-0.117604	-0.618076	26.5323	20.6539	2.82979	1.6466	27.6821	15.0427
NM_001275900	Gld2	Down	Down	Down		Down	-Inf	-Inf	-Inf	0.605647	-Inf	3.76249	0.000181467	6.46724e-05	0.000138454	6.48072	0.000106422
NM_001275954	Lsd-1					Up	0.616575	0.230412	0.531873	-1.2037	1.63969	363.981	531.053	354.254	480.967	178.873	986.885
NM_001275971	CG13606		Down	Up		Down	0.876566	-4.94258	2.64756	0.425802	-2.21277	120.587	210.684	3.25448	690.612	183.361	22.634
NM_001275989	CG13617	Down				Down	-6.14816	-4.76066	-6.93969	1.19427	-5.37395	2.0019	0.027467	0.062049	0.0131434	5.18584	0.0418996
NM_001276000	Ude			Down			-2.68659	-2.05739	-6.46908	1.45069	-2.60078	8.09895	1.19522	1.61431	0.0850345	25.0448	1.16376
NM_001276012	Trf4-2	Down	Down	Down		Down	-Inf	-7.13207	-9.11845	1.00446	-8.13768	9.82346	0.00155001	0.058102	0.0131341	22.3054	0.0268184
NM_001276075	CG43935	Down				Down	-7.11877	-4.73127	-4.82284	1.0336	-5.6076	16.3336	0.111833	0.510156	0.527468	37.8488	0.29149
NM_001276107	Dhc98D	Down	Down	Down		Down	-5.34313	-5.49329	-5.81915	0.829244	-5.89085	1.47739	0.0346115	0.027192	0.0239002	2.9722	0.0217699
NM_001276135	CG31445	Down	Down	Down		Down	-9.32251	-Inf	-9.11404	0.751305	-9.13327	2.20619	0.00432946	0.00151922	0.00258716	4.20422	0.00173609
NM_001276136	SP1029		Down		Down		0.212351	-3.832	-0.397297	-2.76211	-0.0250034	7.64099	8.42357	0.444524	5.30278	1.27376	6.53533
NM_001276141	Trc8	Down				Down	-4.37492	-4.7717	-4.39273	0.499796	-5.18568	3.79657	0.173184	0.114349	0.164109	6.07466	0.0909527
NM_001276189	CG31019				Up		Inf	Inf	Inf	Inf	Inf	0.00257306	0.1061	0.506914	0.361185	2.12104	0.101168
NM_001276192	CG31010	Down				Down	-Inf	-Inf	-8.53788	1.07631	-Inf	3.45125	0	0	0.00848695	8.24129	0
NM_001276193	CG1340	Down				Down	-Inf	-6.5069	-8.27089	0.501418	-8.29012	2.11439	0	0.0177904	0.00346243	3.39396	0.00325279
NM_001276194	CG11313	Up				Up	2.6983	2.29485	1.74366	0.382771	3.14806	11.4421	70.6614	46.5742	35.0185	16.8826	88.2468
NM_001297791	Rfabg	Up	Up			Up	1.60586	2.33887	1.9629	-0.298229	2.4128	16.1932	46.9033	67.9656	57.6991	14.9069	75.0354
NM_001297792	Rfabg	Up	Up			Up	1.62101	2.31737	1.94353	-0.30885	2.37725	11.4093	33.3938	47.176	40.1081	10.4255	51.5783
NM_001297821	RpL36		Up				0.947352	3.06683	0.860512	1.31933	1.1426	42.0486	77.1591	292.291	69.7884	118.784	80.7774
NM_001297839	CG11382				Down		0.294565	-3.02297	-1.67292	-3.52464	0.27378	12.8604	15.0126	1.31036	3.68871	1.26741	13.5301
NM_001297902	brv3	Down				Down	-5.49103	-4.98324	-2.89923	0.635181	-3.82535	4.66016	0.0985626	0.122178	0.570692	8.18804	0.285941
NM_001297912	Gas8				Up		-Inf	-Inf	-Inf	6.22317	-Inf	0.0242302	8.09249e-07	9.22898e-07	1.0777e-06	2.01285	8.43711e-07
NM_001297916	CG2930	Up				Up	1.52303	2.19143	-0.463396	-0.13785	1.46832	10.2389	28.0065	38.8072	6.78876	10.5375	24.6592
NM_001297928	CG12692	Down	Down	Down		Down	-Inf	-Inf	-Inf	1.29751	-Inf	3.99365	0	0	0	11.1094	0
NM_001297935	CG12184	Down				Down	-6.11112	-5.23819	-5.31769	0.654737	-Inf	2.62575	0.0361147	0.0576603	0.060058	4.68305	0.0015102
NM_001297945	CG44774	Down					-4.482	-6.67947	-4.9516	0.71187	-2.66827	1.84856	0.0796038	0.0133867	0.0562487	3.42527	0.25127
NM_001297952	TrxT	Down				Down	-Inf	-Inf	-7.70561	1.00682	-6.40291	4.7785	1.26696e-08	0	0.0227578	10.8656	0.0491096
NM_001297954	CG4198	Down	Down	Down		Down	-Inf	-9.43269	-9.61172	0.766204	-10.6309	10.6032	0	0.00992076	0.00965406	20.4092	0.00302318
NM_001297965	CG32762			Up	Up		2.44347	-1.16903	11.8512	10.7541	-1.36729	0.0318015	0.198185	0.00741032	127.116	73.5985	0.0067745
NM_001297982	CG15764	Down				Down	-Inf	-Inf	-Inf	-0.31546	-Inf	2.5999	0	8.38002e-06	8.15473e-06	2.35827	0
NM_001298030	CG3168				Down		0.793641	-1.20757	2.11288	-2.7483	-0.84797	5.21426	8.60068	1.87211	20.6122	0.878556	2.52014
NM_001298091	CG32713	Down				Down	-Inf	-Inf	-Inf	0.901401	-Inf	6.22615	0	0	0.000105624	13.1439	0
NM_001298092	CG33223	Down					-8.09569	-4.70819	-5.30226	1.01395	-7.90645	4.33538	0.0116196	0.144241	0.106859	9.92006	0.0157379
NM_001298171	CG15208	Down				Down	-Inf	-Inf	-Inf	1.08488	-Inf	3.09527	0.000405487	0.00231216	0.0027	7.42188	0.00126826
NM_001298180	Klp10A			Up			1.43095	0.752112	3.20064	-0.49791	0.0235664	1.35189	3.47139	1.88983	11.3682	1.08541	1.19698
NM_001298186	CG1394	Down	Down	Down		Down	-10.1047	-Inf	-9.89624	0.842613	-9.91547	13.8704	0.0154242	0.00502583	0.0146721	28.1443	0.0114865
NM_001298187	CG11106	Down	Down	Down		Down	-9.0696	-Inf	-Inf	-0.330055	-8.88036	11.4943	0.0201062	0	0	10.3435	0.0209624
NM_001298221	Muc11A	Up					1.5657	2.21695	0.154889	-0.613415	0.656077	8.3307	23.4669	32.1311	8.47697	6.16383	11.4229
NM_001298222	CG45603	Down				Down	-7.63216	-8.82962	-8.00865	0.711562	-Inf	12.4851	0.0598877	0.0227661	0.0443081	23.1431	0
NM_001298286	up		Up				1.01927	4.37659	0.718847	1.82206	2.12497	1.79743	3.46325	30.9752	2.70165	7.19335	6.8237
NM_001298327	CG32591	Down				Down	-Inf	-Inf	-Inf	0.795293	-Inf	3.22863	3.31466e-05	2.94013e-05	0	6.33786	1.53592e-05
NM_001298344	CG6324	Down				Down	-Inf	-8.78374	-7.37781	0.551987	-Inf	1.75944	0	0.00283624	0.00966148	2.91657	0.00129644
NM_001298350	CG8097	Down				Down	-2.32849	-1.80113	-1.7724	0.557187	-2.65259	9.63232	1.82272	2.29137	2.5797	16.0456	1.33522
NM_001298379	Ranbp16	Down				Down	-3.63773	-2.89497	-3.40143	0.414074	-4.44849	5.65142	0.433367	0.629067	0.489813	8.52435	0.225139
NM_001298422	CG32568	Down	Down	Down		Down	-Inf	-Inf	-6.88377	0.86167	-6.903	4.92252	1.62903e-06	3.71561e-06	0.0360529	10.1221	0.0338701
NM_001298433	RpS5a		Up				-0.913584	3.38778	0.876931	0.652652	1.61842	4.19808	2.12135	36.4564	7.04174	7.47126	11.2121
NM_001298442	CG5445	Down				Down	-4.53695	-3.8446	-4.24602	1.0167	-4.30589	4.21372	0.172507	0.243981	0.202879	9.65338	0.185292
NM_001298480	CG6470	Down		Down		Down	-9.71135	-4.86442	-9.50288	0.710136	-8.52211	5.9798	0.00824534	0.166787	0.00813379	11.0733	0.0143274
NM_001298491	SdhBL	Down		Down		Down	-8.58259	-4.02517	-9.37412	0.952033	-9.39335	4.29954	0.00928076	0.217161	0.00720971	9.41526	0.00580559
NM_001298585	CG45154	Down				Down	-Inf	-Inf	-7.94797	0.674551	-Inf	5.13744	0	0	0.0190152	9.28182	0
NM_001298592	CG17450	Down				Down	-Inf	-Inf	-Inf	0.580259	-7.77951	2.85168	4.23614e-13	0.00183418	0.00135144	4.82137	0.01062
NM_001298627	Lsp1beta		Up				0.682647	4.4558	-0.532912	-0.225202	0.780059	216.742	331.049	3945.91	136.915	209.881	323.862
NM_001298630	CG5556	Down	Down	Down		Down	-Inf	-Inf	-Inf	0.671159	-Inf	6.61514	0	0	0	11.9222	0
NM_001298632	CG14346	Down				Down	-7.75293	-Inf	-8.54446	0.700386	-Inf	6.24439	0.0275041	0	0.0152617	11.4897	0
NM_001298638	Syt1					Up	1.59481	1.6042	-0.0624548	0.194217	1.73053	2.93907	8.44625	7.41216	2.57088	3.80588	8.48378
NM_001298650	CG3347	Down	Down			Down	-Inf	-Inf	-8.89238	0.820047	-7.32665	3.14578	0	0	0.00604266	6.2855	0.0170304
NM_001298670	Sr-CI				Up		1.62812	4.07128	1.78439	3.48258	1.13782	0.315888	0.928521	4.40905	0.995412	4.0021	0.604005
NM_001298676	CG11929	Down				Down	-8.34225	-Inf	-8.13378	0.417796	-8.15301	1.17169	0.00175726	0	0.00195017	1.7682	0.0018321
NM_001298677	CG15631	Down				Down	-8.94885	-Inf	-Inf	0.320531	-8.75961	2.71895	0.00588138	0	0	3.84529	0.00306592
NM_001298683	qtc	Down	Down	Down		Down	-4.36941	-6.23567	-5.25716	0.382355	-4.84897	7.41207	0.342492	0.084718	0.17528	10.9324	0.226471
NM_001298688	CG7742	Down				Down	-8.30696	-Inf	-Inf	0.447264	-8.11772	1.82613	0.00280477	0.00212562	3.32855e-07	2.82294	0.00291484
NM_001298701	CG7251	Down	Down	Down		Down	-Inf	-Inf	-Inf	1.07473	-Inf	5.08384	0	0.00195052	0.00379616	12.1314	0
NM_001298718	CG9021	Down					-1.70194	-0.999946	-1.03707	-0.318555	-0.531827	40.0309	11.7095	16.6076	17.8277	36.3405	24.0954
NM_001298741	Tig					Up	0.851348	2.39404	0.134025	0.200503	1.66001	6.03521	10.3609	26.3151	6.05265	7.84938	16.5941
NM_001298757	CG34310	Down				Down	-6.76338	-6.69781	-6.55491	1.17484	-5.31111	1.37857	0.0125317	0.0120517	0.0136585	3.52437	0.0297673
NM_001298758	cup	Down				Down	-6.76338	-6.69781	-6.55491	1.17484	-5.31111	1.37857	0.0125317	0.0120517	0.0136585	3.52437	0.0297673
NM_001298760	CG44271	Down	Down			Down	-8.15892	-Inf	-7.95045	0.956411	-7.38472	12.6469	0.0421073	0	0.0467298	27.7791	0.0658507
NM_001298762	CG17377	Down	Down	Down		Down	-Inf	-Inf	-Inf	0.82238	-Inf	17.099	0.000426177	0	0	34.2311	0
NM_001298776	CG31907	Down	Down	Down		Down	-6.21364	-6.06715	-Inf	0.58613	-9.72484	6.69627	0.0882553	0.0828502	0.00149201	11.3838	0.00443864
NM_001298787	CG7164	Down	Down	Down		Down	-Inf	-7.44619	-Inf	0.630378	-9.22941	12.0994	9.16862e-07	0.0564946	0	21.2035	0.017546
NM_001298796	mts		Down				0.718092	-9.58266	-0.00680031	-2.58687	-1.12986	7.27749	11.3843	0.00731382	6.61569	1.37122	2.89064
NM_001298824	Akap200	Up					1.49034	-1.40304	1.96085	-0.808927	0.237595	8.96177	23.9623	2.8117	31.8878	5.78978	9.19561
NM_001298835	CG42713		Up	Up	Up		2.96132	6.37435	8.44236	10.7845	0.758242	0.285179	2.06048	19.1424	88.3966	555.074	0.409185
NM_001298848	Fbp2	Up				Up	1.64969	2.29405	2.14847	0.38031	1.66219	135.635	404.993	551.876	549.629	199.841	373.55
NM_001298849	Fbp2	Up				Up	2.02556	2.13889	1.59812	0.341965	1.32666	1301.11	5041.04	4754	3600.2	1866.73	2839.7
NM_001298851	FucTB	Down	Down	Down		Down	-4.17757	-4.07088	-3.90198	0.99752	-5.16563	24.9786	1.31294	1.23686	1.52305	56.448	0.603108
NM_001298913	CG14926	Down	Down	Down		Down	-11.5471	-8.83768	-Inf	0.0482812	-Inf	44.3212	0.0117804	0.0806092	0	51.8656	0
NM_001298962	CG6565	Down	Down	Down		Down	-6.01853	-5.63103	-5.89752	0.690674	-5.74683	5.76651	0.0868971	0.0988857	0.0882787	10.5389	0.0953799
NM_001298968	CG16957	Down	Down	Down		Down	-5.67327	-5.42327	-5.4648	0.439684	-5.2996	15.7765	0.291037	0.303048	0.322987	24.2123	0.343009
NM_001298969	CG10859	Down	Down	Down		Down	-9.40225	-9.18468	-9.04178	0.914037	-9.06101	33.4621	0.0467871	0.0474292	0.0576926	71.3749	0.0541996
NM_001298979	CG9008	Down				Down	-5.01025	-3.62275	-3.05855	0.444472	-3.85272	3.81484	0.114052	0.25453	0.420685	5.87257	0.231822
NM_001298981	b			Up			0.69268	-1.98131	2.47083	-0.366613	-0.73415	35.3615	54.3831	7.43183	179.156	31.0453	18.4957
NM_001298984	CG7953	Up				Up	1.67663	-1.35028	0.6204	-0.16487	1.87205	15.8924	48.3341	5.16939	22.3261	16.0422	50.6128
NM_001299000	CG15286	Down	Down	Down		Down	-Inf	-Inf	-10.3415	0.931871	-10.3607	9.03276	0	0	0.00428525	19.5027	0.00805158
NM_001299005	CG4218	Down				Down	-Inf	-Inf	-8.64574	1.73382	-Inf	4.47249	0	0	0.00559561	16.8362	0
NM_001299007	CG4218	Down	Down	Down		Down	-Inf	-Inf	-Inf	0.798897	-Inf	7.91324	0	0	0.00302485	15.5975	0
NM_001299013	CG34166					Up	1.04643	2.08845	1.16508	0.434735	1.56303	48.0635	94.448	169.567	98.4921	73.5207	123.566
NM_001299016	ProtA	Down	Down	Down		Down	-Inf	-Inf	-9.95416	1.37667	-9.97339	19.4836	0	0	0.0170639	57.2685	0.0160307
NM_001299018	yellow-c	Up		Up			2.05144	-2.411	2.72162	0.541165	-0.0730678	17.3961	68.6115	2.71114	104.861	28.6535	14.3867
NM_001299026	CG4161	Down	Down	Down		Down	-Inf	-Inf	-Inf	1.12259	-Inf	2.93896	0	0	0.00101566	7.23898	0.000954166
NM_001299060	Ugt36Bc			Up			2.30884	0.466203	4.79909	1.73091	-0.18041	0.870803	4.09751	0.994723	22.123	3.26846	0.669947
NM_001299061	SclB		Up				0.845468	2.83805	-0.765894	0.265762	1.32705	19.5776	33.4708	116.115	10.523	26.6348	42.7344
NM_001299071	CG31743	Up					3.11142	3.79736	1.91577	1.36334	2.72686	0.767966	6.33447	8.88132	2.65706	2.24577	4.43496
NM_001299075	CG31805	Down	Down	Down		Down	-9.97157	-Inf	-9.7631	1.12488	-Inf	5.32683	0.00504633	0	0.0056624	13.1459	0.00177319
NM_001299078	CG6304	Down	Down	Down		Down	-Inf	-Inf	-Inf	1.68242	-Inf	3.93383	0	0	0	14.2865	0.000113659
NM_001299108	CG5790	Down	Down	Down		Down	-Inf	-Inf	-Inf	0.480878	-Inf	6.75603	0.000635317	0	0	10.672	0
NM_001299120	CG31789	Up				Up	2.05454	-0.749459	-1.8883	-0.410691	2.51468	18.0159	71.2621	8.89974	4.45803	15.3519	89.6508
NM_001299155	CG10750	Down				Down	-Inf	-Inf	-Inf	0.578188	-Inf	2.27134	0	0	0.0049116	3.84009	0
NM_001299165	barr					Down	-3.35527	-5.16042	-3.19261	0.712677	-6.58107	1.23041	0.112816	0.0271482	0.123274	2.28422	0.0124623
NM_001299185	CG14402	Down	Down	Down		Down	-Inf	-Inf	-Inf	0.921139	-Inf	11.6848	0	0	0	25.0381	0
NM_001299193	CG31988	Down				Down	-Inf	-Inf	-Inf	0.681008	-Inf	3.51915	3.9536e-05	2.25442e-05	0.000131629	6.37755	2.06098e-05
NM_001299235	CG45093	Down				Down	-2.10191	-1.59916	-2.97271	0.919176	-2.36533	4.62041	1.0246	1.26497	0.537826	9.88798	0.779966
NM_001299237	CG45093	Down		Down		Down	-5.06609	-5.04116	-5.77961	1.1623	-4.91749	3.04731	0.0860954	0.0766827	0.0519833	7.72268	0.088022
NM_001299265	hubl	Down	Down	Down		Down	-Inf	-Inf	-Inf	0.717131	-9.03262	2.42564	0	6.89438e-23	0.00137004	4.51454	0.0033262
NM_001299266	spaw	Down	Down	Down		Down	-Inf	-Inf	-Inf	0.717131	-9.03262	2.42564	0	6.89438e-23	0.00137004	4.51454	0.0033262
NM_001299305	CG44286			Up			1.17331	0.532553	3.13221	1.70896	0.857721	19.719	42.3298	23.6638	158.067	72.9954	31.0979
NM_001299323	Not1	Down	Down	Down		Down	-3.7133	-8.97925	-7.93588	1.48873	-3.23108	2.64317	0.19141	0.00364864	0.00959644	8.39575	0.244343
NM_001299325	dila					Down	-3.72051	-3.64495	-3.39656	1.12366	-Inf	1.47749	0.107498	0.0986553	0.127782	3.64637	0.000156152
NM_001299341	CG44296	Down	Down	Down		Down	-9.98419	-7.59669	-7.19076	0.806793	-7.79495	26.9997	0.0253671	0.115718	0.168911	53.4631	0.105789
NM_001299354	CG43172	Down				Down	-Inf	-Inf	-Inf	1.32346	-Inf	7.33561	0	0	0	20.7735	0
NM_001299407	CG13168	Down					-Inf	-5.49576	-Inf	0.790492	-6.43098	2.12255	1.48728e-13	0.0389912	3.05167e-06	4.15008	0.0245858
NM_001299423	achi	Down				Down	-Inf	-5.66799	-Inf	1.84576	-6.12928	1.915	2.01951e-05	0.0324128	7.86801e-05	7.7927	0.0246631
NM_001299430	nemy	Down				Down	-3.45252	-4.22899	-1.77059	0.43729	-3.59718	7.28215	0.633076	0.322367	1.95194	11.1597	0.524091
NM_001299451	CG34312	Down	Down	Down		Down	-Inf	-Inf	-Inf	1.08275	-Inf	5.49523	1.32791e-09	3.89487e-09	2.05241e-07	13.1813	9.05628e-05
NM_001299452	CG30058	Down	Down	Down		Down	-Inf	-Inf	-Inf	1.08275	-Inf	5.49523	1.32791e-09	3.89487e-09	2.05241e-07	13.1813	9.05628e-05
NM_001299454	CG4670				Up		1.25624	1.33793	3.86856	4.52152	1.29167	0.153629	0.353207	0.324154	2.07597	4.04259	0.33233
NM_001299497	CG12866	Down				Down	-8.72979	-Inf	-Inf	0.516933	-Inf	1.65012	0.00185102	0	0	2.67423	0
NM_001299553	CG33017	Down	Down	Down		Down	-7.26466	-6.87716	-8.05619	0.546823	-7.07541	1.97467	0.012462	0.012791	0.00668253	3.26663	0.0132062
NM_001299567	Picot				Up		0.709729	2.1832	1.95231	2.68679	1.90357	1.77192	2.75533	6.6686	6.26208	12.9037	5.76229
NM_001299569	CG34457	Down				Down	-7.22108	-5.17061	-6.01261	0.964879	-7.6168	7.72245	0.0461749	0.175532	0.111029	17.0658	0.0320942
NM_001299583	CG30461	Down				Down	-Inf	-Inf	-Inf	1.00961	-Inf	5.53602	7.22305e-18	0	3.55027e-09	12.6279	1.3129e-12
NM_001299585	CG30461	Down	Down	Down		Down	-9.27991	-Inf	-Inf	0.688339	-7.09067	3.04897	0.00625121	2.06937e-07	5.7352e-06	5.56119	0.0191727
NM_001299587	CG43328	Down				Down	-Inf	-8.41696	-Inf	0.829533	-Inf	5.59136	0.00263788	0.0179006	0.00609599	11.2422	1.00639e-12
NM_001299615	CG44403	Down				Down	-7.27839	-6.89089	-7.65488	1.21513	-7.67411	3.64368	0.0252644	0.0288124	0.0186919	9.57541	0.0175602
NM_001299628	CG5773		Up				0.568895	2.81755	-0.623843	-0.390942	1.06447	53.0744	74.9181	310.438	31.4823	45.8262	96.5937
NM_001299646	GstE11				Up	Up		Inf	Inf	Inf	Inf	0.000643004	0.000470801	0.459253	4.01971	3.40738	2.63741
NM_001299647	CG45087			Up		Up	0.460387	1.91105	2.667	1.50116	1.50956	32.3427	42.3467	100.908	187.743	103.635	80.1304
NM_001299656	CG44435	Down	Down	Down		Down	-Inf	-Inf	-Inf	0.662126	-Inf	4.19346	1.62695e-19	9.27718e-20	1.80556e-19	7.51081	0.00103094
NM_001299657	CG44435	Down	Down	Down		Down	-9.19798	-9.81048	-8.98951	1.22809	-Inf	5.27293	0.0085425	0.0048711	0.00948029	13.9805	0
NM_001299683	hts	Down					-4.11221	-2.33678	-3.22951	-0.0407625	-2.28773	2.24106	0.122569	0.36822	0.21853	2.46625	0.398584
NM_001299689	CG15125					Down	-5.44034	-5.05284	-8.03922	0.648275	-7.05845	3.74578	0.0821634	0.0937109	0.0130262	6.64977	0.024475
NM_001299695	CG8654	Down				Down	-Inf	-Inf	-5.02134	0.147278	-Inf	1.53614	2.45306e-05	3.61749e-05	0.0417436	1.92387	1.80145e-05
NM_001299696	CG44624			Up		Up	4.42075	5.48918	8.59211	3.84626	7.04719	0.457959	9.33378	17.0651	161.526	7.45576	52.7033
NM_001299718	sktl		Down		Down		-0.0192058	-3.14981	0.000586657	-3.2828	-0.932584	17.4011	16.3395	1.62816	15.908	2.02353	7.93149
NM_001299728	CG9313	Down	Down	Down		Down	-7.33163	-6.29206	-6.93052	-0.0396597	-Inf	4.64533	0.0285869	0.0499891	0.0338401	5.11577	0.00141432
NM_001299734	CG15657	Down	Down	Down		Down	-6.51266	-9.12517	-7.30419	1.05889	-Inf	16.8076	0.175166	0.0364398	0.0971976	39.6359	1.82917e-05
NM_001299752	CG30222	Down				Down	-Inf	-7.34562	-7.52465	1.21229	-Inf	2.93389	0.00323872	0.0184678	0.0143771	7.69766	0.00337665
NM_001299753	CG33225	Down					-Inf	-7.58969	-Inf	1.16405	-6.78795	2.56589	0.00217797	0.0161834	5.30855e-05	6.49969	0.0252116
NM_001299761	CG10307	Down		Down		Down	-4.50722	-6.26656	-Inf	0.996387	-5.95025	6.54344	0.27229	0.0672403	1.84811e-05	14.7874	0.0951386
NM_001299781	CG30278	Down	Down	Down		Down	-Inf	-Inf	-Inf	0.885119	-Inf	7.73998	0.00131682	0.0006007	0.00204593	16.1742	0.00025765
NM_001299782	CG30278	Down					-Inf	-Inf	-Inf	0.477911	-5.4204	2.29322	8.10145e-07	3.69568e-07	1.25871e-06	3.61168	0.046356
NM_001299800	CG4269	Up					4.17694	-0.443892	4.61937	-0.0255355	3.19915	0.397311	6.89368	0.245051	9.0013	0.442729	3.20283
NM_001299832	CG3124	Down	Down	Down		Down	-Inf	-10.3671	-Inf	1.02606	-Inf	15.6583	0	0.00731635	0	36.0928	6.08965e-14
NM_001299833	CG13541	Down				Down	-Inf	-Inf	-Inf	0.636033	-Inf	2.83702	0	0	0	4.99672	0
NM_001299837	CG9812					Down	-1.49532	2.08101	1.95499	-2.07484	-3.14809	8.4917	2.86822	29.8031	30.0836	2.27813	0.831866
NM_001299858	bgcn	Down				Down	-5.01815	-4.22466	-4.29871	0.669128	-4.39595	3.41924	0.0996947	0.151232	0.158055	6.15423	0.140217
NM_001299895	CG43776	Down	Down	Down		Down	-Inf	-Inf	-Inf	0.800233	-Inf	3.51453	0.000300735	1.25543e-17	0.000584541	6.92349	1.10582e-17
NM_001299896	CG43777	Down	Down	Down		Down	-Inf	-Inf	-Inf	0.800233	-Inf	3.51453	0.000300735	1.25543e-17	0.000584541	6.92349	1.10582e-17
NM_001299905	CG13577	Down				Down	-9.41244	-7.02494	-6.88204	0.81127	-8.2232	8.22584	0.00657686	0.0459945	0.0636989	16.331	0.0219945
NM_001299915	Prosalpha4T2	Down		Down		Down	-Inf	-Inf	-Inf	0.806754	-Inf	4.5234	0	0	0	8.95522	0
NM_001299930	CG3611	Down				Down	-Inf	-Inf	-Inf	0.00675404	-Inf	4.19516	5.48965e-11	0	0	4.77543	5.72343e-11
NM_001299948	CG30430	Down	Down	Down		Down	-Inf	-Inf	-Inf	0.858809	-11.0409	73.964	0	0	0	151.815	0.0305448
NM_001300022	Jon65Ai	Up					1.8335	-0.244813	2.29487	1.65907	0.524222	9.13946	30.9924	6.39524	40.9815	32.6667	11.4363
NM_001300030	CG45413	Down					-Inf	-Inf	-7.90265	0.839394	-7.92188	4.02305	0	0	0.0153892	8.16163	0.0144575
NM_001300047	CdsA	Down				Down	-3.96993	-3.93752	-4.22089	0.875544	-3.78069	3.6102	0.218648	0.19642	0.177732	7.49626	0.227338
NM_001300058	CG32022	Down				Down	-Inf	-Inf	-5.13565	1.02942	-Inf	3.31359	0.00250647	0.00256663	0.0819431	7.65171	0.00258421
NM_001300060	Argk		Up				0.946716	2.91826	-0.169449	0.804216	0.642319	75.8194	139.059	475.472	61.6122	149.86	102.973
NM_001300070	Klp67A	Down					-2.50208	-3.03903	-2.64955	0.55306	-2.17487	5.77109	0.969451	0.583924	0.840638	9.58261	1.11209
NM_001300091	CG8065					Down	-6.21949	-Inf	-Inf	0.79093	-Inf	2.59355	0.0370186	7.70723e-08	1.87501e-07	5.08075	3.52297e-08
NM_001300097	CG32073	Up					3.51532	3.1928	-5.12065	1.05164	-2.26541	2.28889	24.9435	17.39	0.0560304	5.38678	0.421104
NM_001300110	Rpt4R	Down				Down	-Inf	-5.33896	-Inf	0.471717	-Inf	1.9293	0.0011008	0.0394746	0.000523561	3.02701	0.00131163
NM_001300143	comm3		Down		Down		-0.128824	-4.1702	0.0625832	-3.16376	-0.272206	19.2872	16.7855	0.890251	18.4139	2.43477	13.8975
NM_001300155	CG32165	Down	Down	Down		Down	-6.19594	-5.86503	-5.73371	0.690014	-5.21529	5.44682	0.0720487	0.0773531	0.092996	9.94489	0.127976
NM_001300157	CG9692	Down		Down		Down	-7.07486	-7.1024	-Inf	0.888346	-6.07826	4.24705	0.0280505	0.0274199	0	8.89402	0.0543122
NM_001300187	CG45081			Up	Up		1.93074	-0.2215	9.64083	9.52029	-0.00471855	1.08616	3.96414	0.777173	797.088	908.049	0.947466
NM_001300188	CG45081			Up	Up		1.02843	-Inf	9.94599	9.69421	-Inf	0.0721054	0.151398	0.000124932	71.1718	74.0344	1.46823e-05
NM_001300198	CG6597	Down				Down	-5.14949	-3.79851	-7.26294	0.617529	-4.47482	6.01756	0.162698	0.358059	0.0391546	10.4493	0.231583
NM_001300236	laf	Down				Down	-8.34225	-Inf	-Inf	0.488739	-Inf	1.47452	0.00405705	0	0	2.34082	0
NM_001300241	CG14664		Down		Down		-0.193152	-7.80142	1.20226	-4.07928	-1.35763	18.17	15.1292	0.0681674	38.2166	1.21708	6.17294
NM_001300263	Osi6				Up		0.139464	0.901357	2.19296	6.8134	-0.84122	0.14274	0.153776	0.226145	0.604261	18.4746	0.0691594
NM_001300276	CG14609	Down				Down	-8.73644	-8.34894	-8.52797	0.384565	-8.5472	2.23776	0.00644357	0.00306187	0.00595911	3.31184	0.00335899
NM_001300277	CG10053					Down	-5.43509	-8.04759	-4.22662	0.981787	-8.24585	3.85639	0.0888331	0.00655105	0.190699	8.61562	0.00554034
NM_001300318	CG45050	Down		Down		Down	-4.62935	-4.15696	-4.58263	0.876107	-5.57761	7.05905	0.272907	0.32906	0.268851	14.6648	0.128064
NM_001300319	CG43675	Down					-6.67893	-5.70647	-5.47046	0.823895	-4.78925	2.46374	0.0214873	0.0386316	0.050299	4.93346	0.079826
NM_001300342	CG42795	Down				Down	-4.03366	-5.40105	-3.47156	1.02082	-5.42938	1.06755	0.0623848	0.0215824	0.0873673	2.45174	0.0219841
NM_001300348	CG14693				Up		-Inf	-Inf	-0.763097	4.58152	-2.58968	0.0704054	1.88796e-16	1.07655e-16	0.0378321	1.85281	0.00785662
NM_001300363	CG31358	Down				Down	-6.43509	-Inf	-Inf	-0.0746487	-Inf	1.90897	0.0210217	0	0	2.05285	1.80067e-06
NM_001300364	CG14736	Down	Down	Down		Down	-Inf	-8.87178	-Inf	0.875249	-Inf	3.90216	0	0.00690753	0	8.10009	0.00167157
NM_001300369	dpr17	Down	Down	Down		Down	-Inf	-5.72106	-9.90009	0.869723	-Inf	4.52914	0.000726456	0.0697505	0.00370882	9.3734	0.000158684
NM_001300371	CG44956			Down			0.192568	1.16245	-5.00087	-1.2008	-0.0529252	43.3243	47.1142	80.4523	1.23667	21.3344	36.3409
NM_001300372	Tim17a1	Down		Down		Down	-Inf	-7.93942	-Inf	0.736324	-Inf	7.82341	0	0.0263813	0	14.7531	0
NM_001300404	CG6966			Up			0.500044	-0.95123	2.75021	-0.0144764	-0.773257	7.05199	9.4924	3.02568	43.3691	7.90301	3.59046
NM_001300408	Tm2		Up				0.199943	3.04029	-1.51383	0.387614	1.24255	31.2135	34.1179	213.027	9.9874	46.2203	64.2619
NM_001300411	CG4520	Down				Down	-Inf	-Inf	-Inf	1.04278	-Inf	2.02586	0	4.39875e-08	0	4.71553	4.02133e-08
NM_001300433	CG31287					Down	-4.03766	-3.6908	-4.82919	0.586957	-4.21099	4.53437	0.259332	0.29512	0.148848	7.7103	0.214538
NM_001300473	vib	Up					1.97916	2.45735	2.3334	-1.55453	1.8546	1.95132	7.31949	8.88644	8.98452	0.751854	6.13743
NM_001300484	CG4538	Down	Down	Down		Down	-2.55219	-4.25985	-3.37475	0.667073	-2.01993	12.0752	1.96041	0.523445	1.06444	21.7014	2.59034
NM_001300512	CG16791	Up				Up	1.81882	0.541683	0.729919	1.0276	1.61888	3.82689	12.8465	4.61963	5.80125	8.83089	10.2258
NM_001300567	CG18428				Down	Down	-5.86881	-1.63331	-4.3973	-5.79992	-8.00149	6.11417	0.103998	1.64086	0.273855	0.114519	0.0109784
NM_001300601	ymp	Down	Down	Down		Down	-7.83823	-Inf	-7.14433	0.192592	-9.97091	10.028	0.0414537	0.000184026	0.0662711	12.9713	0.0123483
NM_001300626	gb					Up	0.990297	0.901357	1.84961	-0.930119	1.79004	5.62865	10.6388	8.72023	18.5351	3.34428	16.9341
NM_001300665	CG15510	Down	Down	Down		Down	-9.48134	-10.0938	-Inf	0.881018	-8.70714	20.3163	0.0259699	0.0134587	3.60281e-07	42.3554	0.0374571
NM_001300666	dgt1	Down					-3.1356	-2.09002	-3.96739	0.862798	-2.77203	4.69309	0.508005	0.913137	0.272187	9.66174	0.598128
NM_001300674	CG15530	Down	Down	Down		Down	-9.96167	-Inf	-8.7532	0.661966	-Inf	5.32341	0.00607334	1.57056e-05	0.00898675	9.53191	1.42803e-07
NM_001300678	CG9682				Down	Down	-1.10312	-0.577949	-2.48394	-3.15916	-1.75069	47.4285	21.0128	26.361	7.75294	6.00812	12.2647
NM_001300688	CG15543	Down					-Inf	-Inf	-4.7631	1.31488	-4.93433	2.14715	5.13841e-11	9.76673e-12	0.0723652	6.05545	0.0580441
NM_001316387	emb		Down	Down			-0.189021	-5.85681	-5.36598	-1.99701	-0.417778	4.65129	3.8819	0.0668119	0.101764	1.31992	3.03104
NM_001316391	kek1			Down			0.0135955	-0.522475	-4.62186	-0.761202	0.412842	5.16575	4.96304	2.98526	0.192393	3.44983	5.98355
NM_001316399	CG46059	Down	Down	Down		Down	-Inf	-Inf	-Inf	1.07177	-8.3536	80.5135	0	0	0	191.59	0.214191
NM_001316422	Zasp52			Up			2.01364	2.99598	4.84015	2.02048	2.15755	0.235634	0.898213	1.55105	6.13415	1.07599	0.909454
NM_001316453	fal	Down				Down	-4.67201	-4.66302	-2.33109	0.306852	-4.13881	3.40446	0.124693	0.114197	0.619794	4.76819	0.168628
NM_001316485	Lmpt			Up			1.35036	0.794442	6.52784	-1.48764	1.65063	0.0568927	0.13735	0.0786059	4.77319	0.0252113	0.153088
NM_001316551	Atg8b	Down	Down	Down		Down	-Inf	-Inf	-Inf	0.666087	-Inf	17.1252	0	0.00107031	0	30.7633	0.00244618
NM_001316626	l(1)G0289			Down	Down		0.694922	-3.1616	-5.321	-2.86698	0.408145	16.0451	24.7201	1.48934	0.365937	2.4902	18.5293
NM_057219	Gpdh		Up				1.1889	5.54521	0.0563304	-0.00524848	1.60594	0.209439	0.45385	8.14234	0.199743	0.235474	0.55454
NM_057236	janB	Down	Down	Down		Down	-9.52488	-8.13738	-9.31641	0.919112	-10.9206	42.4507	0.0548357	0.125073	0.0608554	90.8637	0.019057
NM_057257	crp		Down				-0.378031	-4.2697	-1.52744	-0.738572	-0.320911	8.8103	6.45243	0.379627	2.79323	5.97645	6.13768
NM_057271	Lcp1	Down		Down			-1.17213	1.7635	-4.7826	-0.0643983	0.329881	8840.77	3733.32	24839.6	293.576	9570.4	9669.21
NM_057272	Lcp2		Up	Down			-0.286432	2.9497	-3.88965	0.506456	0.721557	1350.46	1053.69	8655.83	83.2662	2171.54	1937.71
NM_057273	Lcp3	Down	Up	Down			-2.84938	2.4135	-6.27473	-0.551948	0.620971	770.032	101.667	3403.44	9.09589	594.528	1030.45
NM_057274	Lcp4		Up	Down		Up	0.0647089	3.20827	-2.77448	0.322982	1.35349	86.0869	85.679	660.05	11.5027	121.895	191.407
NM_057286	mei-S332			Down		Down	-3.16236	-7.7056	-Inf	1.08888	-4.8164	3.97069	0.420247	0.0151912	0.00190841	9.55906	0.124664
NM_057307	ng1		Up				2.02843	9.71971	-Inf	1.41925	2.80264	0.02049	0.0795449	14.3331	0	0.0620302	0.124399
NM_057327	CG9757		Up				-0.375464	4.8492	-3.38201	-0.637782	0.47791	1.62253	1.1902	38.7985	0.142246	1.18039	1.96632
NM_057356	RacGAP84C					Down	-5.2971	-Inf	-Inf	0.83788	-Inf	3.04135	0.0725175	0.00286084	0.000927978	6.16051	3.15872e-23
NM_057369	Sgs4			Down			0.0664791	1.40493	-6.9071	-0.359762	0.865955	1415.36	1410.36	3109.33	10.7784	1248.51	2244.61
NM_057370	Sgs7			Down			0.139783	1.29971	-4.09737	0.131869	1.0182	19358.7	20295.9	39511.9	1033.66	24010.4	34101.7
NM_057371	Sgs8			Down			0.182996	1.44535	-4.15025	0.143313	0.652717	5038.79	5443.34	11384	259.363	6299.31	6893.03
NM_057404	stil	Down				Down	-5.59319	-4.76959	-4.51798	0.628035	-5.68406	7.65969	0.150989	0.232968	0.305559	13.3997	0.129639
NM_057418	tra2	Down				Down	-2.86098	-2.27766	-1.90541	0.733035	-2.57348	12.3432	1.61627	2.11183	3.01315	23.2308	1.80262
NM_057431	Uro	Up	Up			Up	4.85286	7.45109	1.58392	1.60131	3.7878	0.484014	13.3097	70.2645	1.32617	1.66236	5.81695
NM_057440	b			Up			0.69268	-1.98131	2.47083	-0.366613	-0.73415	35.3615	54.3831	7.43183	179.156	31.0453	18.4957
NM_057460	Dpt	Down					-2.20539	-2.39921	-3.39381	2.0263	-0.258157	40.1427	8.28265	6.31318	3.4906	185.101	29.2073
NM_057465	porin		Down				-0.23103	-3.03694	-0.977012	-0.50178	-0.212698	53.588	43.447	5.41976	24.8834	42.84	40.2402
NM_057549	ple			Up			1.06233	-2.53778	4.26829	1.46047	-0.584789	2.71125	5.38325	0.386092	47.7198	8.44144	1.57012
NM_057550	ple	Up	Down				1.25103	-5.98082	2.10242	-0.872383	-1.1803	434.126	983.249	5.70356	1703.88	268.427	166.687
NM_057556	lat	Down	Down	Down		Down	-9.93879	-9.5513	-8.14536	0.679639	-9.74955	6.47207	0.00583031	0.00664889	0.0194101	11.733	0.00607845
NM_057581	Nmdmc					Down	-1.2859	-1.63835	-0.486177	-1.14806	-1.82176	58.1806	22.7056	15.5003	37.9635	29.7154	14.3228
NM_057587	Rbp4	Down	Down	Down		Down	-3.1182	-3.88126	-3.71925	0.497175	-2.96404	20.8595	2.28605	1.17437	1.44754	33.3269	2.32614
NM_057588	Rbp9	Down				Down	-4.82662	-4.20466	-4.53569	0.560657	-5.13988	1.51522	0.0503351	0.0684229	0.0610964	2.53202	0.0367612
NM_057593	ng2		Up				3.89633	7.97205	-0.500063	2.46656	-0.519292	0.0981341	1.39054	20.442	0.0634189	0.613978	0.0595792
NM_057620	TpnC47D		Up				-0.487406	3.88219	-3.25384	0.346646	0.523582	5.8099	3.94561	71.1078	0.556946	8.361	7.27104
NM_057629	Pka-C1	Down	Down	Down	Down		-2.74812	-3.72962	-4.94536	-3.81861	-1.62934	8.42424	1.1933	0.527148	0.250625	0.675426	2.3692
NM_057640	Acam	Down	Down	Down		Down	-10.1515	-Inf	-Inf	1.32503	-9.96224	20.8649	0.0174505	0	0	59.1486	0.0181936
NM_057671	Mef2				Down		0.458463	-1.07449	-0.113101	-2.95345	0.363845	4.62862	6.05028	1.82422	3.91139	0.676231	5.18231
NM_057685	Tig					Up	0.733505	1.67461	-0.613185	-0.534751	1.64661	8.54413	13.5201	22.6302	5.10534	6.67603	23.2807
NM_057689	Arp53D	Down	Down	Down		Down	-11.9856	-Inf	-Inf	0.805397	-Inf	32.1643	0.00754753	0	0	63.628	0
NM_057693	Pen	Down				Down	-1.45284	-1.48252	-1.42682	0.640944	-1.3891	148.551	51.6392	44.1029	50.5001	262.208	49.3529
NM_057702	ProtA	Down				Down	-Inf	-Inf	-Inf	1.59747	-Inf	4.5334	0	0	0.000834817	15.5302	0.000784272
NM_057703	ProtB	Down	Down	Down		Down	-Inf	-Inf	-Inf	1.36056	-Inf	40.1189	0	0	0	116.612	0
NM_057783	csw				Up		0.172318	-0.228046	1.81897	2.73467	-0.184252	2.09339	2.24478	1.48268	6.75012	15.7707	1.6025
NM_057799	yin			Down			-0.342397	0.250822	-3.82618	-1.11656	0.488585	34.4976	25.8918	34.0552	2.22368	18.0075	42.1176
NM_057806	Cyt-b5-r	Up	Up				2.84373	3.79055	0.728291	1.8308	2.52278	1.5132	10.3415	17.3824	2.29256	6.0966	7.57117
NM_057816	Cyt-c-d	Down	Down	Down		Down	-9.14435	-11.5642	-10.7432	0.84797	-8.95511	51.7245	0.0868661	0.0081413	0.0209787	105.389	0.0923913
NM_057820	nrv2	Down	Down	Down		Down	-Inf	-Inf	-Inf	0.770312	-9.49915	6.75794	1.62559e-05	3.10176e-05	9.86426e-06	13.0509	0.00755194
NM_057862	SdhA	Down					-1.59411	-1.54107	-1.4605	0.700115	-1.2985	18.0338	5.68605	5.14332	5.99117	33.1642	6.38055
NM_057879	CG8086	Down	Down	Down		Down	-Inf	-Inf	-Inf	0.866316	-Inf	7.48374	3.22871e-22	2.47382e-06	0.000318785	15.434	3.31381e-09
NM_057914	Amyrel	Up				Up	3.32267	1.57423	2.75545	1.03854	2.84853	1.81948	17.323	4.49482	11.2293	4.23063	11.4034
NM_057931	Lcp65Ac					Up	0.609623	3.03685	-2.2999	0.366828	2.66714	8.12737	11.801	55.3363	1.50849	11.8632	44.9196
NM_057983	Lip3					Up	2.64314	0.570507	0.866953	0.223329	2.88199	1.25546	7.46312	1.54674	2.09274	1.65904	8.05316
NM_058025	und	Down	Down	Down		Down	-4.28788	-4.43714	-4.13656	0.473072	-4.20018	12.5818	0.614506	0.484355	0.652766	19.7662	0.594157
NM_058036	PpN58A	Down				Down	-4.38505	-4.5336	-3.4496	0.949764	-5.73186	5.60291	0.255173	0.200696	0.468721	12.2503	0.0917378
NM_058045	scf	Up		Up			2.26205	2.14043	3.02642	1.99923	-0.595543	10.9656	50.0461	40.1047	81.6417	49.6111	6.31584
NM_058059	CkIIbeta2	Down	Down	Down		Down	-7.81077	-5.49727	-6.92423	0.515505	-5.77353	13.4541	0.0570203	0.247107	0.101248	21.7702	0.214015
NM_058111	Akap200	Down					-2.72039	0.206983	-2.20908	0.460675	-0.380406	27.5842	3.98513	26.416	5.44993	42.9729	18.4427
NM_058117	Mst33A	Down	Down	Down		Down	-Inf	-Inf	-Inf	0.686375	-Inf	27.4926	0	0	0.00321917	50.0816	0.000339518
NM_078507	Spat					Up	1.45259	2.50735	-0.291744	-0.00983784	1.71905	14.9875	39.035	70.6957	11.1903	16.8498	42.9353
NM_078555	Ant2	Down				Down	-3.48791	-3.15668	-3.49136	0.815913	-4.21446	16.8082	1.42563	1.56408	1.36308	33.4924	0.78977
NM_078583	Lsp1alpha	Up	Up			Up	1.89246	2.53392	0.510217	-0.253323	1.56977	755.093	2667.73	3627.95	982.934	717.082	1950.49
NM_078594	rdgB	Down				Down	-7.40286	-4.94497	-4.70896	1.03745	-4.17799	2.0229	0.0102536	0.0532244	0.070889	4.6977	0.0970973
NM_078670	Dhc16F	Down	Down	Down		Down	-6.30004	-5.97965	-6.30307	0.57874	-6.57023	1.52277	0.0183902	0.0200196	0.017626	2.57442	0.0139443
NM_078679	Cyp18a1					Up	0.223232	-0.272213	-2.56419	-1.56826	1.9094	3.23522	3.59283	2.22186	0.500047	1.2334	10.5691
NM_078712	lcs	Down		Down		Down	-1.6342	-0.700117	-6.27517	-1.43878	-2.3256	184.011	56.4095	93.9642	2.17151	76.834	31.9421
NM_078738	RpS21					Up	0.962258	0.976615	0.198626	0.661957	1.27708	329.75	611.382	538.331	345.874	590.588	695.387
NM_078745	ed		Down				0.529064	-3.51345	-1.18511	-0.739136	0.20849	10.6689	14.6514	0.774283	4.28884	7.23585	10.7286
NM_078747	Atet	Up					1.85798	-0.807237	-0.0392944	-0.0237813	1.1149	7.95908	27.4539	3.77378	7.0788	8.86215	14.9992
NM_078751	Sgs1			Down		Up	-0.602751	1.30019	-7.04299	-0.324061	1.56976	73.782	46.2335	150.738	0.511365	66.7152	190.586
NM_078769	cup	Down	Down	Down		Down	-4.50544	-4.36875	-4.32799	0.889851	-4.53093	11.6604	0.487393	0.468649	0.531177	24.4604	0.437869
NM_078777	Ndae1			Down			-0.568536	0.902875	-8.84791	-2.04595	0.376039	3.03149	1.94641	4.70218	0.00651861	0.830852	3.4244
NM_078782	Tep2					Up	0.584659	1.67371	0.823255	0.0321387	1.50092	8.97836	12.813	23.7647	14.5188	10.3924	22.1123
NM_078798	Fbp2	Up				Up	1.40544	1.88423	1.59854	0.644799	1.27313	1354.03	3413.16	4146.78	3747.72	2396.38	2847.57
NM_078828	Tsp33B	Down	Down	Down		Down	-9.33132	-7.35886	-Inf	0.778318	-Inf	12.6743	0.0187228	0.0640565	0	24.6063	0
NM_078839	Acyp	Down				Down	-Inf	-Inf	-Inf	-0.270471	-Inf	5.36403	0	0	0	5.03089	0
NM_078846	yellow-c	Up	Down	Up			1.96841	-2.59792	2.66322	-0.02221	-0.106573	130.406	485.619	17.8678	754.979	145.359	105.393
NM_078850	nht	Down	Down	Down		Down	-8.58812	-9.20062	-Inf	0.72057	-9.39887	8.87369	0.021942	0.0125117	0	16.5517	0.0114382
NM_078853	Tektin-A	Down	Down	Down		Down	-Inf	-Inf	-Inf	0.633502	-9.97215	12.3502	0	0	0	21.6881	0.0103249
NM_078854	Tep1	Up					1.97846	1.59823	1.95597	1.54155	1.28834	2.55524	9.58206	6.41833	9.0609	8.41995	5.4307
NM_078867	Dhc36C	Down				Down	-3.67556	-3.85922	-3.56267	1.06436	-4.6632	1.78546	0.132968	0.102067	0.138106	4.22649	0.0613174
NM_078899	Tsp42A	Down				Down	-8.33351	-Inf	-8.12504	1.21212	-8.14427	3.76562	0.0111115	1.5796e-06	0.0123313	9.87508	0.0115847
NM_078918	Tsp42Ep					Up	0.670358	0.745663	0.749646	-0.682368	1.23343	292.488	442.951	406.856	449.472	206.305	598.409
NM_078922	Cyp9b2	Up			Up		1.50141	1.88166	1.62135	2.35548	1.13949	22.1782	59.7514	67.8012	62.3642	128.476	42.515
NM_078930	Dgk	Down		Down		Down	-6.93478	-4.90986	-6.08888	1.35489	-7.59354	3.81963	0.0295754	0.103508	0.0513736	11.053	0.0171803
NM_078939	Pgi	Down					-2.45232	-0.594131	-2.89726	0.193387	-1.4137	11.2815	1.96076	6.20217	1.38393	14.6053	3.68586
NM_078948	Def				Up		1.25082	0.737858	5.4593	5.76108	0.720174	0.322293	0.729859	0.445907	12.9597	19.7849	0.462
NM_078951	sut4	Down	Down	Down		Down	-Inf	-Inf	-Inf	1.19752	-Inf	20.0914	0	0	0	52.1583	0
NM_078952	Pfk	Down	Down	Down		Down	-Inf	-11.7458	-Inf	0.748338	-Inf	15.262	0.000572595	0.00399282	0.000231851	29.0216	0.000615929
NM_078998	Nmda1					Up	1.59874	1.4811	1.11298	0.483425	1.77706	8.72713	25.1481	20.2093	17.2513	13.8112	26.02
NM_079000	Mdr49	Up		Up			1.75387	-0.0651158	2.55599	0.0557572	0.901541	5.65257	18.1379	4.48262	30.3752	6.6498	9.18647
NM_079017	Hsc70-5	Down		Down		Down	-2.84472	-2.52809	-3.07889	0.749641	-2.62997	24.1038	3.19335	3.466	2.60752	45.8722	3.38685
NM_079020	Dro		Up		Up		1.55199	4.77678	-0.856207	4.67034	0.17187	1.93194	5.39068	43.9363	0.982572	55.6908	1.89378
NM_079021	AttA				Up		-0.740242	0.122199	-2.49019	4.19071	0.505529	11.8557	6.75374	10.705	1.92858	245.066	14.6455
NM_079022	AttB				Up		-0.931378	0.0568492	-1.53026	4.397	-0.650019	2.40956	1.20063	2.08341	0.760951	57.4091	1.33391
NM_079028	Mtk		Down				-1.47629	-4.12012	-1.1261	0.094234	-0.892605	190.173	65.0419	9.07287	79.6329	229.796	89.1345
NM_079035	Tsf3			Up			0.816928	0.631876	3.59727	1.05444	0.550134	3.32479	5.57043	4.27191	36.7519	7.80978	4.23216
NM_079044	Amy-d					Up	1.20986	0.599072	-0.554511	1.02085	1.66335	9.90886	21.8113	12.452	6.16641	22.7591	27.3111
NM_079060	Pepck			Up		Up	0.460387	1.91105	2.667	1.50116	1.50956	32.3427	42.3467	100.908	187.743	103.635	80.1304
NM_079063	DptB				Up		-1.47366	-2.5647	-4.44899	2.62025	-3.46822	14.1292	4.84121	1.98126	0.591251	98.337	1.11091
NM_079076	Act57B			Down			0.0774916	1.97421	-2.22361	-0.36536	0.218313	953.864	957.781	3109.27	186.658	838.162	965.611
NM_079095	yip3	Down	Down			Down	-Inf	-Inf	-7.38271	0.702518	-7.40193	8.02958	0	0	0.0439426	14.7749	0.041282
NM_079115	Dat			Up	Up		0.472735	0.921012	2.82299	3.69075	0.16082	7.17666	9.47633	11.2743	46.4231	104.918	6.98399
NM_079119	slbo	Up					1.4991	-2.45115	0.174433	0.503704	0.474259	18.9724	51.0288	2.87931	19.5691	30.4458	22.9322
NM_079123	CG42383	Down	Down	Down		Down	-Inf	-Inf	-Inf	0.704206	-Inf	12.0911	0	0	0	22.2986	0
NM_079124	Ssl	Down	Down	Down		Down	-10.4981	-10.1106	-10.2896	0.720887	-Inf	17.408	0.0114543	0.0130629	0.0127117	32.4775	0
NM_079130	Lcp9		Up				0.501527	4.72362	-3.23419	1.10177	1.87733	16.8903	22.7544	370.224	1.64052	41.0326	53.9969
NM_079158	LysB	Up	Up				4.02952	4.14418	-2.40117	-0.0596259	1.03903	5.49034	85.3287	80.5439	0.949966	5.96316	9.80712
NM_079177	Drs				Up	Up	1.05464	0.750967	1.92489	2.89256	1.73371	145.015	286.645	202.467	503.266	1218.96	419.671
NM_079216	Tektin-C	Down	Down	Down		Down	-10.3269	-Inf	-Inf	1.07559	-Inf	9.21419	0.0065551	0.00281785	0.00018801	21.9734	0.0034279
NM_079265	bol	Down	Down	Down		Down	-9.77344	-5.57858	-Inf	0.984284	-8.7362	38.0949	0.0428581	0.661595	3.61197e-06	85.3052	0.077519
NM_079273	Hsp26					Up	0.738073	0.74896	1.0724	1.32753	1.40521	536.348	851.295	747.793	1030.87	1523.71	1236.11
NM_079277	aay				Up		0.237616	1.40032	0.733848	2.57136	-0.00361006	9.11827	10.2304	19.9676	13.8598	61.3474	7.91448
NM_079300	Sgs3			Down			-0.0219801	1.03598	-5.51032	-0.175167	0.990991	4947.44	4636.77	8416.2	99.2071	4959.93	8556.48
NM_079334	ImpL1				Up		-0.35184	-1.85416	2.39505	3.58133	-5.13988	0.753595	0.564223	0.172601	3.64287	10.2669	0.0232699
NM_079336	Hml					Up	1.2482	2.4095	-1.76127	0.750314	2.12932	0.717747	1.62199	3.16179	0.193684	1.36633	2.73129
NM_079339	Hsc70-1	Down	Down	Down		Down	-7.96592	-Inf	-Inf	1.01186	-Inf	6.30277	0.0263238	2.45879e-07	1.37362e-09	14.3858	1.8661e-06
NM_079358	Ran-like	Down	Down	Down		Down	-Inf	-9.75149	-Inf	1.15018	-Inf	12.238	0	0.0117787	0	30.7451	0
NM_079364	Eig71Ea			Up	Up		1.18663	0.716684	7.63761	7.83205	0.984894	3.92756	8.5072	5.35478	714.835	1013.05	6.76397
NM_079365	Eig71Eb			Up					Inf	Inf		0.00290995	0.00115536	0.00087841	74.7602	1.75374	0.00040152
NM_079366	Eig71Ec			Up	Up		-0.141492	0.567933	9.95971	11.7426	-0.144896	0.150933	0.13021	0.18562	137.369	585.459	0.118785
NM_079367	Eig71Ed			Up	Up		1.80604	2.9305	9.88847	11.7995	1.73225	0.180756	0.601474	1.14324	156.585	729.328	0.522574
NM_079368	Eig71Ee	Down		Down			-1.36482	-1.02022	-5.98935	-1.84578	-0.531006	3634.61	1342.94	1486.68	52.2896	1144.59	2188.8
NM_079369	Eig71Ef			Up	Up		1.83579	0.41593	10.6809	12.9343	1.21767	0.0510297	0.173342	0.0564815	76.5636	452.126	0.103271
NM_079370	Eig71Eg			Up	Up		1.2805	0.278427	6.0034	7.52587	1.95201	1.4271	3.29895	1.43597	83.6743	297.711	4.80471
NM_079385	Mipp1	Down			Down	Down	-2.75947	-1.85365	-3.44946	-3.30976	-2.78887	7.77134	1.09405	1.7823	0.652843	0.888093	0.976661
NM_079403	CycT		Down	Down			-1.40369	-3.87458	-9.18876	0.522921	-1.58176	11.9831	4.31056	0.677207	0.0183168	19.4899	3.48447
NM_079426	Indy	Up					1.42994	0.0280129	1.84966	0.742451	0.546096	24.0996	61.7879	20.3866	79.3833	45.6365	30.6184
NM_079464	Mst77F	Down	Down	Down		Down	-4.76907	-6.24853	-4.82439	0.929989	-6.02148	107.173	3.74027	1.16941	3.45726	231.134	1.43561
NM_079492	Trxr-2	Down	Down	Down		Down	-Inf	-9.23512	-8.41415	0.583047	-Inf	4.8026	0	0.00661155	0.0128676	8.14361	0
NM_079529	Mst84Dd	Down	Down	Down		Down	-Inf	-Inf	-Inf	1.04309	-Inf	55.8794	0	0	0	130.341	0
NM_079530	Mst84Dc	Down	Down	Down		Down	-Inf	-Inf	-9.82244	1.09856	-Inf	62.9969	0	0	0.0635937	152.702	0
NM_079531	Mst84Db	Down	Down	Down		Down	-11.7219	-Inf	-Inf	1.05734	-Inf	88.9578	0.0250614	0	0	209.556	0
NM_079532	Mst84Da	Down	Down	Down		Down	-12.1079	-11.7204	-Inf	0.998432	-11.9187	134.774	0.0290517	0.0331316	0	304.758	0.0302889
NM_079536	Ubc84D	Down		Down		Down	-8.22896	-4.78256	-7.28352	0.946133	-5.81732	15.4435	0.0489819	0.465507	0.0905985	33.6811	0.238317
NM_079538	alpha-Est6	Down	Down	Down		Down	-8.18993	-6.58004	-7.75907	0.588905	-7.26372	10.4302	0.0339885	0.0904443	0.0440064	17.7582	0.05906
NM_079539	Rtnl2	Down	Down	Down		Down	-6.74306	-7.03363	-7.72723	1.11197	-7.23189	19.7557	0.171706	0.124997	0.0907406	48.3382	0.119345
NM_079563	sage					Up	0.785682	3.38528	-4.99831	1.75894	3.21448	1.09766	1.79315	9.49807	0.0344557	4.195	8.84993
NM_079566	betaTub85D	Down	Down	Down		Down	-8.25729	-9.13283	-8.08946	1.06492	-8.59412	130.789	0.406755	0.193283	0.438869	309.722	0.294498
NM_079570	Fst	Down		Down			-1.61792	0.510959	-3.05589	-0.0480241	-0.722878	200.85	62.2704	237.444	22.0744	219.908	105.891
NM_079587	Sodh-2		Up				1.18214	3.56742	0.0658571	0.652101	1.06667	6.41207	13.8393	63.0354	6.12906	11.4006	11.6831
NM_079588	Adk3	Down	Down			Down	-2.8618	-4.26977	-3.52541	0.804996	-3.93369	18.4455	2.41184	0.794354	1.46259	36.475	1.04621
NM_079599	I-t	Down	Down	Down		Down	-10.5319	-Inf	-Inf	1.00272	-8.7577	18.243	0.0117255	0	0	41.3783	0.0366744
NM_079609	mus308					Down	-1.41814	-1.76968	-1.50549	-1.09038	-1.78233	7.41172	2.63851	1.80278	2.38489	3.93995	1.87402
NM_079615	Hsc70-2	Down	Down	Down		Down	-2.33769	-4.9365	-5.36188	0.733203	-4.95369	34.638	6.52064	0.938415	0.769837	65.1771	0.972615
NM_079622	Mst87F	Down	Down	Down		Down	-3.76301	-6.50705	-4.71255	0.933678	-5.5678	160.356	11.237	1.4651	5.6027	346.726	2.93815
NM_079661	CREG	Up					1.30036	-0.23802	1.38727	0.368481	0.951313	397.473	931.566	279.603	950.287	580.853	668.785
NM_079664	Sgs5			Down			-0.417611	1.2853	-4.2863	-0.0617647	0.602766	5180.85	3690.97	10475.9	242.678	5618.67	6846.18
NM_079689	MtnB				Up	Up	2.73041	2.13779	1.94962	3.92646	3.02932	4.81542	30.4701	17.5932	17.0249	82.9972	34.275
NM_079707	e		Down	Up		Down	0.942379	-8.1753	2.6202	-1.09947	-4.91979	152.585	279.029	0.437903	857.444	80.6055	4.38637
NM_079720	Mitofilin	Down	Down			Down	-3.11503	-4.18429	-3.14513	1.03114	-3.06061	8.55005	0.937445	0.388526	0.881764	19.7809	0.891683
NM_079749	KrT95D			Up			0.255843	0.71182	4.71277	-0.898774	-0.476913	0.231146	0.263472	0.315008	5.5542	0.139946	0.144288
NM_079750	Hsp68				Up	Up	0.764718	1.8761	0.102329	2.35326	1.76185	93.79	151.639	285.624	92.0224	542.481	276.772
NM_079766	Esp				Up		-0.433509	-0.765579	1.44141	2.95639	-1.30639	3.24884	2.28888	1.58568	8.06758	28.5506	1.14229
NM_079791	Ald	Down	Down	Down		Down	-5.73625	-4.98434	-3.9373	0.862677	-5.59763	29.0133	0.51705	0.758035	1.72973	59.724	0.523568
NM_079815	Mst98Cb	Down	Down	Down		Down	-Inf	-9.98255	-9.57661	1.04048	-9.85887	54.2749	0	0.044507	0.0649658	126.369	0.0508603
NM_079818	fkh			Down			-0.0940684	-0.843638	-4.43186	-1.04542	0.358692	7.06469	6.29711	3.26521	0.298626	3.87245	7.88194
NM_079830	Jon99Cii	Up				Up	1.24418	1.21612	0.538233	-0.203579	1.7717	129.092	290.997	248.808	171.339	126.894	383.557
NM_079831	Jon99Ci	Up				Up	3.56151	1.87916	2.60208	0.589949	3.59749	3.26095	36.6368	9.95184	18.096	5.556	34.3474
NM_079839	ocn	Down	Down	Down		Down	-Inf	-Inf	-Inf	1.06321	-11.5861	123.782	0	0	0	292.78	0.0350352
NM_079847	Mlc2			Down			-0.238072	2.22808	-2.31238	-0.257757	0.313143	351.995	284.003	1368.14	64.7699	333.25	380.539
NM_079849	CecA1				Up		-0.442197	0.0254708	3.63699	4.20448	1.09349	3.0663	2.14759	2.58915	34.8651	63.9904	5.69359
NM_079851	CecB			Up	Up		-2.09495	-2.19288	5.41795	5.11605	-1.71306	1.5381	0.342605	0.279085	60.1012	60.3799	0.408222
NM_079852	CecC			Up	Up		0.374207	-1.16903	4.75304	5.37431	-1.86479	3.99777	4.9308	1.47496	98.5277	187.703	0.955119
NM_079870	CycG			Down			-0.940904	-1.90663	-9.33359	-0.772342	1.24927	10.677	5.29492	2.36128	0.0136305	7.07851	22.0876
NM_079895	Rfabg	Up				Up	1.66388	2.0169	1.76219	-0.569772	2.4672	28.5005	85.9375	95.6922	88.3607	21.7352	137.136
NM_079918	fan	Down	Down	Down		Down	-7.06327	-6.9977	-6.8548	0.955545	-6.81744	40.0684	0.285101	0.260112	0.316399	87.9581	0.309132
NM_079920	gom	Down	Down			Down	-6.01428	-7.32722	-5.33632	0.906519	-5.61859	6.99453	0.102975	0.0361344	0.158233	14.8414	0.123877
NM_079931	Sdic1	Down	Down	Down		Down	-6.66853	-8.28104	-Inf	0.498166	-6.15737	4.34089	0.0406071	0.0115775	5.53843e-06	6.94013	0.0529205
NM_079950	Ag5r2	Up				Up	2.46966	1.88887	1.66945	0.642431	2.0747	6.58879	34.7296	20.2435	19.1555	11.6419	24.1518
NM_079968	PpD5	Down	Down	Down		Down	-Inf	-Inf	-9.44258	1.35079	-9.46181	6.87046	0	0	0.00902443	19.8354	0.00847804
NM_079992	sut3	Down		Down		Down	-Inf	-6.21585	-Inf	0.89599	-6.19172	4.00296	0.00286535	0.0424809	0	8.4349	0.0448107
NM_079996	SoxN					Down	0.3606	-2.06929	1.8901	-1.87705	-1.91235	14.9484	18.2654	2.95497	50.6428	4.60653	3.45556
NM_079997	Crtp	Down	Down	Down		Down	-11.9481	-Inf	-Inf	0.769489	-Inf	17.5912	0.00423645	0	0	33.9439	0
NM_080007	Tim17b2	Down	Down	Down		Down	-9.35167	-Inf	-Inf	0.859328	-Inf	28.1523	0.0397744	0	0	57.8108	0
NM_080034	xmas-1	Down		Down		Down	-4.036	-3.24042	-3.96318	0.74596	-3.88423	9.80762	0.570382	0.859177	0.576611	18.6191	0.576445
NM_080037	ergic53			Down			0.0424533	-0.583528	-3.02436	-0.768578	-0.066504	42.143	41.2996	23.3312	4.73161	28.0032	35.0184
NM_080062	Actn3	Down	Down	Down		Down	-6.90624	-7.22924	-6.16726	0.855747	-6.639	12.714	0.100867	0.0702976	0.161691	26.0443	0.111005
NM_080088	can	Down				Down	-3.91125	-4.21181	-3.35131	0.779777	-4.12056	3.22975	0.204277	0.144599	0.28924	6.2767	0.161568
NM_080095	eIF-3p40	Down					-3.51383	-3.0907	-2.6386	0.121117	-3.0318	6.67718	0.554178	0.649485	0.98016	8.21826	0.712841
NM_080160	Mst98Ca	Down	Down	Down		Down	-12.6385	-9.55052	-13.43	0.880247	-10.8643	105.668	0.0157703	0.116903	0.00875076	220.165	0.0493256
NM_080182	Pp1-13C	Down	Down	Down		Down	-10.8116	-8.10213	-Inf	0.650274	-8.62232	10.3821	0.00549709	0.0313455	0	18.4443	0.0229248
NM_080186	Hsp60B	Down	Down	Down		Down	-11.2673	-Inf	-Inf	0.757308	-12.0781	48.9163	0.0188842	0	0	93.5948	0.00984422
NM_080188	Hsp70Bb	Up	Up	Up	Up	Up	6.19135	4.6886	6.2793	4.57447	4.29165	2.25101	156.535	48.1571	159.796	60.7092	38.3608
NM_080202	gish				Down		1.2357	-2.72791	2.60749	-3.38928	-0.182232	3.78253	8.4727	0.471606	21.0599	0.406381	2.89976
NM_080223	Cht4				Up		2.37893	-1.76849	3.91272	5.97507	0.431799	0.363756	1.80049	0.0885759	5.00713	25.9006	0.426964
NM_080275	nol		Up				-1.38072	4.47017	-4.16556	-1.79168	-2.76975	10.7728	3.93681	198.089	0.548663	3.52215	1.37452
NM_080281	Adgf-A2	Down	Down	Down		Down	-5.24334	-6.06229	-4.43397	0.761531	-5.79107	13.6909	0.342236	0.166961	0.576719	26.28	0.215169
NM_080321	ng3	Up	Up				3.41765	6.15326	-5.55751	2.20226	2.24024	4.00506	40.7265	236.484	0.0777256	20.8633	16.4659
NM_080421	Amy-p	Up					1.6131	1.66726	-0.456047	0.148824	0.930938	33.4016	97.2225	88.0024	22.2559	41.9113	55.4086
NM_080484	Glut3	Down				Down	-4.96554	-5.89997	-5.49404	0.45502	-6.09823	2.99379	0.0911791	0.0415937	0.0607132	4.64538	0.0380248
NM_080495	mud	Down	Down	Down		Down	-5.44838	-6.26733	-6.05934	0.838061	-7.58107	2.27739	0.0498474	0.0245848	0.0307255	4.60949	0.00972232
NM_080528	fal	Down				Down	-4.64628	-5.14631	-4.06231	0.602065	-5.02264	4.01893	0.15467	0.0935712	0.219294	6.90776	0.106778
NM_080713	fok	Up					1.40647	-0.675575	1.10818	-0.223216	0.466254	70.3308	177.404	36.5246	138.56	68.197	84.544
NM_130482	CG12470	Down	Down	Down		Down	-6.51992	-7.01995	-6.16335	0.761448	-5.92542	35.1757	0.364757	0.224855	0.448561	67.4974	0.503628
NM_130503	CG13360		Up				1.96494	3.7014	-0.523065	1.23082	1.90617	3.80533	14.1332	41.0517	2.41691	10.1068	12.4068
NM_130505	CG13359	Down				Down	-6.40712	-6.18955	-6.36858	0.684135	-7.80284	4.63261	0.0519448	0.0526576	0.0512419	8.42551	0.0180523
NM_130512	CG11663	Down		Down		Down	-8.31586	-7.92837	-9.10739	0.866116	-9.12662	10.9824	0.0344038	0.0392354	0.0127269	22.6766	0.0119563
NM_130515	CG3708	Down				Down	-5.69039	-4.02987	-5.89695	0.812436	-5.17922	5.20574	0.0959308	0.264391	0.0798465	10.3485	0.12502
NM_130522	CG14631	Down				Down	-Inf	-Inf	-Inf	0.737108	-Inf	5.15833	0	0	0	9.73254	0
NM_130527	CG14628	Down				Down	-6.62978	-5.75685	-5.74324	0.747449	-7.76247	11.0669	0.106345	0.169791	0.18883	21.0308	0.0443493
NM_130532	CG11379	Down	Down	Down		Down	-Inf	-Inf	-Inf	0.769826	-Inf	8.14226	0	7.37404e-06	0	15.7216	0
NM_130556	CG14785	Down				Down	-3.55727	-3.12592	-3.67742	0.648513	-3.6526	12.1676	0.983584	1.15634	0.869206	21.59	0.841899
NM_130583	CG3795	Down				Down	-Inf	-Inf	-Inf	0.781819	-Inf	3.09951	0	0	0	6.02125	0
NM_130589	CG42666				Down		0.808488	-1.6784	-0.0526535	-2.54976	-0.875228	20.0246	33.3701	5.19035	17.6461	3.86972	9.49865
NM_130659	CG2652	Down		Down		Down	-8.18102	-7.20856	-Inf	0.631861	-8.99178	6.70615	0.0219884	0.0376146	0	11.7627	0.0114624
NM_130674	CG12498	Down				Down	-8.52231	-Inf	-Inf	0.936385	-Inf	4.16003	0.0107666	0	0	9.01162	0
NM_130694	CG14265			Down			-0.764602	0.941687	-8.19047	-0.19355	-1.15384	125.844	70.4881	200.532	0.393721	124.564	49.2139
NM_130698	CG10793	Down				Down	-6.82421	-6.6591	-6.42309	0.821749	-6.63497	5.2257	0.0438839	0.0428974	0.0556588	10.4554	0.0457528
NM_130700	CG14269	Down				Down	-Inf	-Inf	-Inf	0.465225	-Inf	6.73671	0.00291	0.00331867	0.00645891	10.5234	0.00303392
NM_130701	CG16782	Down	Down	Down		Down	-7.24161	-6.85411	-6.64981	0.871991	-7.254	32.9374	0.207109	0.236196	0.299799	68.2355	0.187765
NM_130702	CG10801	Down					-6.39783	-Inf	-6.18936	0.791726	-5.20859	2.61971	0.0295778	0.00131926	0.0328278	5.13605	0.0601232
NM_130709	Gas8	Down				Down	-6.91643	-6.52893	-6.44492	0.645651	-6.72718	3.60757	0.0266573	0.030401	0.0355005	6.39295	0.0277925
NM_130721	CG2901	Down	Down			Down	-4.73786	-9.15772	-3.12729	0.481018	-9.35597	3.00102	0.107025	0.0043591	0.313902	4.74128	0.00398508
NM_131928	CG15576	Down	Down	Down		Down	-Inf	-Inf	-Inf	0.648786	-Inf	12.0543	0	0	0	21.393	0
NM_131929	CG12691	Down				Down	-Inf	-Inf	-Inf	0.955075	-7.97215	5.46098	0	0	0	11.984	0.0189239
NM_131930	CG15572	Down	Down	Down		Down	-Inf	-Inf	-Inf	0.772774	-10.9116	10.0732	0	0	0	19.4814	0.00455032
NM_131931	CG12692	Down	Down	Down		Down	-Inf	-Inf	-Inf	0.698606	-Inf	8.87023	0	0	0	16.2961	0
NM_131933	CG12693	Down	Down	Down		Down	-Inf	-Inf	-9.64421	0.69211	-Inf	12.3012	0	0	0.0140502	22.4967	0
NM_131945	CG12684	Down	Down	Down		Down	-Inf	-Inf	-Inf	0.69301	-Inf	11.3324	0	0	0	20.7379	0
NM_131947	CG12179	Down				Down	-2.20819	-1.78579	-2.34141	0.605494	-2.24823	8.49784	1.75064	2.04391	1.53211	14.6376	1.55551
NM_131949	CG3062	Down	Down	Down		Down	-Inf	-Inf	-9.28862	0.372161	-9.30785	8.38016	5.32535e-23	0	0.0122529	12.2859	0.0115111
NM_131954	CG7024	Down	Down	Down		Down	-7.93671	-7.91178	-8.57624	0.720893	-7.59547	12.8332	0.0498426	0.0442108	0.0307302	23.9427	0.0577391
NM_131956	CG15472	Down	Down			Down	-Inf	-Inf	-6.7231	0.732266	-Inf	5.67331	0	0	0.0490811	10.6683	0
NM_131958	CG2871	Down	Down	Down		Down	-Inf	-Inf	-Inf	1.28661	-Inf	11.3937	0	0	0	31.463	0
NM_131959	CG15471	Down				Down	-Inf	-5.95911	-6.7231	0.704008	-Inf	5.04498	0	0.0589428	0.0430187	9.3126	0
NM_131962	CG12682	Down				Down	-Inf	-Inf	-6.791	0.228446	-Inf	3.25226	0	0	0.0268424	4.313	0
NM_131963	CG12681	Down	Down	Down		Down	-Inf	-9.97316	-Inf	0.815336	-Inf	9.01536	0	0.00744111	0	17.9577	0
NM_131972	CG15468	Down	Down	Down		Down	-8.7997	-8.41221	-9.59123	0.78669	-8.0255	8.11756	0.0173342	0.0197685	0.00961854	15.8514	0.0271085
NM_131977	Rpn13R	Down	Down	Down		Down	-8.30472	-8.91723	-Inf	0.678551	-Inf	6.35292	0.0191186	0.0109018	0	11.5097	0
NM_131979	CG5062	Down	Down	Down		Down	-10.4843	-8.51185	-Inf	0.735703	-Inf	7.3712	0.00489665	0.016753	0	13.8942	0
NM_131982	CG3323	Down	Down			Down	-2.23763	-4.41668	-1.88206	0.497006	-3.30245	21.3795	4.31375	0.830459	5.30118	34.1536	1.88563
NM_131984	TrxT	Down	Down	Down		Down	-10.5812	-Inf	-11.3727	1.01967	-Inf	60.4471	0.0375469	0	0.0189931	138.724	1.66087e-13
NM_131985	CG4198	Down	Down	Down		Down	-Inf	-9.97424	-10.1533	0.642563	-Inf	7.70075	0	0.00915429	0.00890819	13.6116	0.00278961
NM_131986	CG15930	Down				Down	-5.74416	-4.61969	-6.12065	0.242712	-5.72484	2.8	0.0497103	0.0944858	0.0367783	3.75013	0.0460687
NM_131995	CG15784					Up	1.17312	1.54201	0.691313	-0.604531	1.46182	34.3011	73.6041	82.8627	50.6224	25.5379	82.2181
NM_131999	CG4151			Up	Up		3.19836	1.73004	11.5851	10.1404	-0.133798	0.523089	4.56908	1.43961	1468.82	668.307	0.414853
NM_132027	CG15772	Up	Up				2.44678	3.37286	1.03208	-0.230808	2.08344	3.24539	16.85	27.9187	6.07433	3.13665	11.9764
NM_132039	Prosbeta2R1	Down	Down	Down		Down	-Inf	-Inf	-Inf	1.07898	-Inf	5.8407	0	0	0	13.9667	0
NM_132043	CG12729	Down					-Inf	-Inf	-Inf	1.09452	-7.79355	3.34316	0	0	0	8.08103	0.0131117
NM_132044	CG15764	Down	Down	Down		Down	-Inf	-9.99027	-10.1693	0.867393	-Inf	14.3374	0	0.0116877	0.0113735	29.6196	0
NM_132046	Usp30	Down					-2.54978	-1.26698	-2.17267	0.519107	-1.98647	6.56619	1.0659	2.26548	1.33252	10.6552	1.44201
NM_132099	CG17717	Down				Down	-3.77598	-4.05833	-3.9419	0.860598	-4.39409	9.59266	0.665803	0.473737	0.570569	19.7224	0.394095
NM_132119	CG14439			Up			0.839037	0.358155	2.99996	1.3095	0.190564	12.6333	21.504	13.4325	92.3736	35.4466	12.5455
NM_132158	CG1958	Down	Down	Down		Down	-6.14931	-5.19791	-6.29448	0.627336	-6.57674	18.2067	0.244093	0.411508	0.212	31.8349	0.165971
NM_132165	CG15034	Down	Down	Down		Down	-Inf	-Inf	-Inf	0.712631	-Inf	20.5286	0	0	0	38.0777	0
NM_132166	CG1999	Down	Down	Down		Down	-Inf	-Inf	-Inf	0.744723	-Inf	27.4143	0	0	0	51.9981	0
NM_132168	CG15035	Down	Down	Down		Down	-Inf	-Inf	-10.0252	0.853543	-Inf	8.90965	0	0	0.00781466	18.2234	0
NM_132170	CG11369	Down	Down	Down		Down	-10.77	-Inf	-10.5616	0.830637	-Inf	7.70203	0.00419713	0	0.00465789	15.5052	0
NM_132171	CG12689	Down	Down	Down		Down	-Inf	-Inf	-Inf	0.839795	-Inf	30.9642	0	0	0	62.7321	0
NM_132180	CG10920	Down	Down	Down		Down	-9.56028	-Inf	-10.3518	0.714196	-Inf	9.35545	0.0117919	0	0.00654323	17.3734	0
NM_132201	CG15332	Down				Down	-4.74878	-6.28728	-4.0878	0.697891	-5.63754	2.7874	0.0986567	0.0296084	0.149825	5.11813	0.0487223
NM_132203	CG15333	Down				Down	-9.30472	-7.91723	-8.09625	1.01387	-Inf	3.79154	0.00570515	0.0130128	0.0126629	8.66657	0
NM_132205	CG2233	Up				Up	1.16314	0.634058	1.56834	-0.597438	1.21477	956.374	2038.08	1231.33	2592.26	715.495	1931.55
NM_132207	CG1571	Down	Down	Down		Down	-6.7815	-6.90857	-8.89495	0.900875	-8.32922	5.22539	0.0451999	0.0360834	0.0100324	11.0442	0.0141374
NM_132227	CG15337	Down				Down	-5.51214	-6.99911	-5.7631	0.86081	-4.87544	3.83687	0.0800038	0.0248835	0.064572	7.88737	0.113742
NM_132228	CG10761	Down	Down	Down		Down	-8.57519	-9.1877	-8.36672	0.816562	-7.38595	6.65382	0.0166009	0.00946618	0.0184234	13.265	0.0346158
NM_132245	CG1387	Down	Down	Down		Down	-10.2662	-Inf	-10.0577	0.873939	-11.0769	7.85733	0.00607151	0	0.00673803	16.2998	0.00316504
NM_132305	CG12115	Up				Up	1.53743	0.192136	-0.830478	-1.83875	2.22187	25.4033	70.1704	24.0771	13.0564	8.0389	103.118
NM_132306	CG12057	Up				Up	3.64554	-0.395671	1.11178	0.713476	4.49657	15.3311	182.553	9.66561	30.2725	28.4507	301.109
NM_132313	CG15368	Down				Down	-8.10599	-7.7185	-Inf	0.76595	-Inf	3.98316	0.0137573	0.0156893	0	7.66703	0
NM_132314	CG15369					Up	0.874218	1.83835	1.17098	-0.596042	1.40768	208.305	363.366	618.003	428.705	156.004	480.923
NM_132339	l(1)G0320	Up				Up	1.61359	-0.657246	-0.848531	-0.0573484	1.95794	20.3625	59.2848	10.7112	10.3364	22.1519	68.8336
NM_132347	CG42797		Down				-0.459768	-Inf	-1.99838	0.62416	-1.44478	5.13964	3.55574	3.55384e-05	1.17832	8.96589	1.64449
NM_132353	CG32698	Up			Down	Up	1.96398	0.855963	2.31164	-5.39496	2.10252	10.2659	38.1128	15.4153	46.5844	0.278599	38.3645
NM_132357	CG1468	Down					-2.30798	-0.295631	-1.58737	0.598439	-0.405705	39.395	7.57043	26.627	11.982	67.5172	25.8767
NM_132390	CG15306	Down	Down	Down		Down	-12.4085	-11.021	-12.2001	0.815168	-10.6343	36.9964	0.00338596	0.0115844	0.00751534	73.6912	0.0176508
NM_132393	l(1)G0289			Down			0.297976	0.107914	-3.17739	0.596529	0.778831	14.5216	16.9865	12.9815	1.46581	24.8546	21.6792
NM_132405	CG2887	Down				Down	-4.95456	-4.86662	-5.04565	0.674661	-5.18036	4.39418	0.134852	0.124955	0.121596	7.93957	0.105446
NM_132411	CG1628	Down				Down	-4.37632	-4.94576	-5.12478	0.799823	-4.02202	4.36612	0.198703	0.118876	0.114483	8.60169	0.234724
NM_132417	CG12637	Down	Down	Down		Down	-Inf	-Inf	-Inf	0.857332	-Inf	6.11469	0	0	0	12.5396	0
NM_132436	CG15208	Down	Down	Down		Down	-11.4789	-8.76944	-8.68543	0.716081	-9.70466	22.3172	0.00700977	0.0399711	0.0466758	41.4945	0.0219249
NM_132452	Vago					Up	1.25636	2.08136	0.695513	-0.0537125	1.5992	50.0711	113.835	175.798	74.1101	54.6087	132.007
NM_132466	Dlic			Down			0.631634	-3.57796	-5.32259	-2.29225	0.58513	5.63818	8.31159	0.39389	0.12975	1.30054	7.35797
NM_132468	CG1394	Down	Down	Down		Down	-9.54774	-10.7452	-9.6023	0.864985	-9.94346	58.2846	0.0705644	0.0229927	0.0671236	120.168	0.0525496
NM_132469	CG15200	Down	Down	Down		Down	-Inf	-Inf	-Inf	0.953011	-Inf	32.8357	0	0	0	71.9543	0
NM_132470	CG11106	Down	Down	Down		Down	-Inf	-Inf	-Inf	1.00191	-Inf	29.4061	0.000225831	0	0	66.6695	0.000235449
NM_132473	CG15198	Down	Down	Down		Down	-Inf	-9.90035	-Inf	0.785962	-Inf	21.0203	0	0.0182479	0	41.0264	0
NM_132480	CG11756	Down					-4.08704	-4.47715	-4.0943	0.848093	-3.6083	8.96372	0.501901	0.333892	0.479638	18.2648	0.639558
NM_132487	CG15196	Down		Down		Down	-9.63156	-6.6591	-8.42309	0.810009	-8.44232	5.4656	0.0084694	0.0418549	0.0125322	10.8438	0.0147168
NM_132506	CG2533	Down				Down	-4.44779	-4.15049	-4.13397	0.761268	-4.84351	20.3914	0.889161	0.952577	1.06153	39.1235	0.618018
NM_132528	ATP7			Down			-0.34664	-2.24675	-7.90691	0.383675	-0.45785	8.59759	6.43484	1.50387	0.0334107	12.6975	5.44796
NM_132540	pot					Up	1.26932	-2.07077	-Inf	-2.33405	2.17821	1.41115	3.23898	0.280169	0.000842588	0.31642	5.56265
NM_132544	CG18130	Down		Down		Down	-5.14522	-4.54013	-5.36301	0.841242	-4.95597	7.0954	0.190794	0.25301	0.157573	14.3894	0.198919
NM_132553	Uch-L5R	Down	Down			Down	-Inf	-Inf	-7.91284	0.808661	-Inf	4.68939	0	0	0.0177847	9.29765	0
NM_132559	CG2750	Down	Down	Down		Down	-Inf	-Inf	-10.3023	0.727409	-11.3215	5.4516	0.000877908	0.0010012	0.00389714	10.2188	0.00274589
NM_132560	CG1924	Down	Down	Down		Down	-8.13396	-Inf	-Inf	0.922194	-8.94472	2.80769	0.0095112	0	0	6.02258	0.00495812
NM_132566	CG2577	Down				Down	-8.75947	-Inf	-8.551	0.816222	-7.57023	3.55866	0.00781405	0	0.00867186	7.09284	0.0162936
NM_132568	CG2574	Down	Down	Down		Down	-Inf	-Inf	-Inf	0.806631	-7.96058	10.3933	0	0	0	20.5779	0.0363061
NM_132569	Pkcdelta				Up		0.775146	2.46993	2.65804	3.95446	0.674881	0.101282	0.16386	0.463013	0.579266	1.76418	0.140058
NM_132588	CG15728	Down				Down	-6.33205	-4.62262	-Inf	0.83721	-5.55784	4.63746	0.0541461	0.154376	0.00172508	9.36753	0.0846779
NM_132607	CG4661	Down	Down	Down		Down	-Inf	-Inf	-Inf	0.786176	-Inf	7.86736	0	0	0	15.3574	0
NM_132626	Fer3HCH	Down				Down	-7.44324	-8.05574	-8.23477	0.586613	-Inf	5.0656	0.0276977	0.0157938	0.0153692	8.61083	0
NM_132632	CG4318	Down				Down	-Inf	-Inf	-6.88204	0.558743	-7.48623	3.05237	0	0	0.0236521	5.08935	0.0148134
NM_132652	Rbp1-like					Up	1.92152	-Inf	-Inf	2.85982	6.08628	0.0816669	0.294091	0.00231064	4.88085e-06	0.667316	4.83502
NM_132669	CG11816				Up		-1.3866	-Inf	2.93734	6.0315	-Inf	0.0667194	0.0220379	1.59224e-06	0.454871	4.8059	5.00173e-05
NM_132695	CG10993	Down				Down	-Inf	-7.94601	-Inf	0.617001	-8.14427	4.93097	0	0.016589	0	8.5604	0.0151656
NM_132708	CG11068	Down	Down	Down		Down	-Inf	-9.65888	-Inf	0.829933	-Inf	18.2007	0	0.0186789	0	36.6226	0
NM_132710	betaNACtes1	Down				Down	-Inf	-Inf	-Inf	0.767586	-Inf	3.2821	0	0	0	6.32476	0
NM_132725	CG1461		Up				1.45164	4.6451	-0.929747	1.88898	1.28806	0.59925	1.55531	12.3934	0.288049	2.5044	1.26839
NM_132732	betaNACtes4	Down	Down	Down		Down	-Inf	-Inf	-9.11404	0.582695	-Inf	6.91473	0	0	0.0114054	11.7222	0
NM_132742	CG5347	Down				Down	-Inf	-Inf	-Inf	0.607137	-Inf	3.58684	0	0	0	6.1845	0
NM_132748	CG12539	Down					-1.5665	-0.561693	-1.74716	-1.35472	-0.675411	49.9783	16.0572	28.0912	13.6071	22.1206	27.2307
NM_132755	CG9509	Up				Up	2.42934	1.71652	1.0061	-0.765016	3.38785	17.5802	90.1086	47.9315	32.2704	11.7093	160.122
NM_132760	pdgy					Up	0.733607	0.563926	0.526771	-0.778231	1.22194	107.183	169.596	131.449	141.136	70.7418	217.552
NM_132774	CG9072	Down				Down	-6.71752	-5.59306	-6.50905	0.581521	-6.11324	11.797	0.106672	0.202754	0.118382	19.9827	0.148286
NM_132781	CG5662	Down				Down	-8.4062	-Inf	-Inf	1.02354	-8.21695	3.73469	0.0103377	0	0	8.59852	0.0107779
NM_132783	CG9101	Down	Down	Down		Down	-Inf	-Inf	-Inf	0.896497	-Inf	8.41844	0	0	0	17.739	0
NM_132784	PPYR1	Down	Down	Down		Down	-Inf	-Inf	-Inf	0.826567	-Inf	12.3719	0	0	0	24.8362	0
NM_132785	CG9106	Down	Down	Down		Down	-Inf	-9.79352	-9.97255	0.696966	-Inf	10.2345	0	0.00956542	0.00841262	18.7783	0
NM_132786	CG5877	Up				Up	5.54751	5.56277	5.6751	-2.38811	5.37032	0.041831	1.80645	1.59165	1.89559	0.00969508	1.4617
NM_132824	CG15599	Down	Down	Down		Down	-8.27626	-8.62573	-10.3897	0.459148	-8.08702	4.58895	0.0140852	0.00963797	0.00312629	7.14095	0.014685
NM_132847	Efhc1.1	Down		Down		Down	-4.96592	-4.06385	-5.17249	0.770671	-5.06047	7.47499	0.2276	0.370805	0.189439	14.4355	0.194919
NM_132851	CG8509	Down				Down	-7.37245	-6.98495	-4.84205	0.907789	-6.18321	3.90031	0.0223988	0.0255444	0.124288	8.28318	0.0467053
NM_132852	CG8565	Down	Down	Down		Down	-Inf	-Inf	-11.9504	0.91869	-10.6478	37.7782	0	0	0.0087243	80.8389	0.0204902
NM_132872	CG12698	Down	Down	Down		Down	-4.44444	-6.33705	-7.73847	0.791131	-2.5353	8.48979	0.371056	0.0871226	0.0363345	16.6294	1.27436
NM_132873	CG12395	Down				Down	-7.549	-8.1615	-Inf	0.929283	-6.77479	4.10592	0.0208636	0.0118968	0	8.85073	0.0326281
NM_132876	Tob	Down	Down	Down		Down	-5.84747	-5.02701	-6.791	0.725244	-5.69475	6.91653	0.113939	0.175053	0.0558805	12.9441	0.115074
NM_132903	Cnx14D	Down	Down			Down	-Inf	-8.92169	-8.10072	1.08632	-6.53499	2.83112	0	0.00484325	0.00942609	6.80452	0.0265661
NM_132904	CG9903	Up					1.74187	-0.183331	-0.489981	-0.79988	1.50368	10.0119	31.8659	7.31485	6.51556	6.50962	24.7041
NM_132910	CG9777	Down	Down	Down		Down	-5.33714	-4.72137	-5.6141	0.790127	-4.60476	10.3159	0.24284	0.32442	0.192499	20.1923	0.368922
NM_132926	CG13008	Down	Down	Down		Down	-7.79927	-8.8712	-10.0502	0.762685	-9.4845	8.93855	0.0381861	0.0158359	0.00770511	17.1666	0.0108579
NM_132961	CG4955	Down	Down	Down		Down	-8.97906	-7.8546	-Inf	0.770772	-10.3748	9.00211	0.0169758	0.0322664	0	17.3858	0.00589957
NM_132969	CG8918	Down				Down	-8.60456	-Inf	-Inf	0.621252	-Inf	2.61003	0.00638067	0	0	4.54451	0
NM_132983	CG8664	Up				Up	1.41492	1.58534	-1.17933	-0.805291	1.90826	127.022	322.287	316.202	51.2626	82.2778	414.851
NM_132988	p-cup	Down				Down	-6.73975	-6.57465	-4.69478	0.59637	-5.65743	4.3608	0.0388285	0.0379556	0.153897	7.46306	0.075181
NM_132989	CG8568				Down		-1.40667	-1.90401	-1.01264	-3.46099	-1.17888	11.7243	4.20813	2.59896	5.31109	1.20518	4.50614
NM_132994	CG12992	Down	Down			Down	-7.05903	-Inf	-4.39113	0.994752	-Inf	6.3764	0.0467355	8.50755e-05	0.274314	14.3783	0.000416167
NM_132999	corolla	Down	Down	Down		Down	-5.29979	-6.9123	-5.65836	0.826636	-6.04016	8.68215	0.209069	0.0603551	0.15662	17.4263	0.113625
NM_133063	CG15056	Down	Down			Down	-7.69722	-Inf	-5.75178	0.488015	-Inf	4.77866	0.0219112	0	0.0810551	7.58646	0
NM_133065	CG32548	Down	Down	Down		Down	-12.3572	-Inf	-Inf	0.715188	-Inf	41.4953	0.00722843	0	4.1709e-25	77.1063	0
NM_133071	CG15044					Up	0.38301	-0.369254	0.178426	0.181007	1.48321	46.9325	58.2402	30.1434	48.542	60.2265	114.172
NM_133076	CG6470	Down	Down	Down		Down	-7.31697	-6.75955	-7.30115	0.746859	-6.42729	9.45281	0.0548967	0.0760527	0.0541539	17.9569	0.0953908
NM_133079	CG6481	Down	Down	Down		Down	-6.63216	-5.05703	-5.54922	0.731267	-5.29091	14.2232	0.13645	0.35445	0.27762	26.7275	0.316134
NM_133083	CG15040	Down	Down	Down		Down	-8.19901	-7.44894	-7.62797	0.446497	-9.23216	3.66287	0.0118611	0.0173917	0.0169241	5.6501	0.00529981
NM_133093	CG6873	Down	Down	Down		Down	-Inf	-Inf	-Inf	0.670075	-Inf	8.93546	0	0	0	16.0937	0
NM_133112	SdhBL	Down	Down	Down		Down	-8.71682	-9.0074	-8.92339	0.959783	-9.20565	19.4862	0.0455067	0.0333996	0.0353517	42.9013	0.0284668
NM_133116	CG14190	Down	Down	Down		Down	-Inf	-Inf	-7.94102	0.648458	-Inf	6.23428	0	0	0.0231865	11.0616	0
NM_133124	RhoGAP18B					Up	1.41595	1.43378	1.90222	0.727035	1.6783	3.76011	9.54587	8.42481	12.8432	7.04362	10.4701
NM_133125	Inx5	Down				Down	-5.53024	-6.24228	-4.76923	1.00987	-5.66293	4.17662	0.0860019	0.0457706	0.139983	9.52032	0.0717315
NM_134285	tws	Down					-1.78141	-2.95059	-2.70411	-0.744352	-1.08157	15.2345	4.2169	1.63515	2.13774	10.2912	6.26281
NM_134311	Dhod	Down				Down	-4.00702	-4.1975	-3.84119	0.880931	-3.375	12.2957	0.726278	0.55251	0.783701	25.6335	1.03484
NM_134430	Mst33A	Down				Down	-Inf	-Inf	-8.03922	1.53973	-Inf	2.49812	0	0	0.00543834	8.23167	0.000573568
NM_134483	Tyler	Down					-7.1875	-5.57761	-6.24207	0.321099	-4.49576	1.61381	0.0117664	0.0292539	0.017546	2.28114	0.060863
NM_134500	Ubqn		Down		Down	Down	0.49645	-4.46632	-1.25413	-3.73985	-2.07581	13.2259	17.7531	0.498282	5.06869	1.12005	2.72935
NM_134513	SkpD	Down	Down			Down	-7.64635	-Inf	-8.02284	0.80216	-Inf	10.0138	0.0475632	0	0.0351898	19.7651	0
NM_134514	SkpC	Down				Down	-6.99837	-7.34784	-7.11183	0.739406	-6.13105	11.1081	0.0826748	0.0565713	0.0734006	20.9918	0.137913
NM_134521	CG17003	Down		Down		Down	-8.26159	-6.87409	-Inf	0.473526	-Inf	5.94187	0.0184243	0.0420235	0	9.33888	0
NM_134524	CG9570	Down	Down	Down		Down	-Inf	-Inf	-Inf	0.601537	-Inf	21.179	0	0	0	36.3758	0
NM_134539	CG1631	Down				Down	-Inf	-8.51481	-Inf	1.113	-Inf	4.43933	0	0.0100689	0	10.869	0
NM_134541	CG12679	Down	Down	Down		Down	-Inf	-Inf	-Inf	0.64637	-Inf	16.5897	0	0	0	29.3928	0
NM_134545	CG15459	Down	Down	Down		Down	-Inf	-8.79515	-Inf	0.769991	-8.57837	17.7738	0	0.0331934	0	34.308	0.0404605
NM_134560	CG1835	Down	Down	Down		Down	-Inf	-Inf	-Inf	1.14861	-Inf	17.8354	7.81005e-08	0.000231173	9.25264e-07	44.7458	3.33179e-07
NM_134562	CG1324	Down	Down	Down		Down	-12.4199	-Inf	-Inf	0.763665	-12.2307	51.9001	0.0090124	0	0	99.7388	0.0093962
NM_134563	CG15452	Down				Down	-8.79175	-Inf	-Inf	1.35507	-Inf	6.53677	0.0140358	0	0	18.928	0
NM_134565	CG15450	Down	Down	Down		Down	-Inf	-Inf	-Inf	0.597484	-9.87244	7.8394	0	0	0	13.4267	0.00727746
NM_134567	CG1314	Down	Down	Down		Down	-Inf	-Inf	-Inf	0.821297	-Inf	9.75795	0	0	0	19.5173	0
NM_134575	r-cup	Down				Down	-3.37647	-2.88867	-4.2758	0.955453	-3.83109	6.63005	0.607506	0.742706	0.312827	14.5533	0.405361
NM_134586	CG15446	Down				Down	-Inf	-Inf	-Inf	0.620883	-Inf	3.9406	0.0017643	5.95205e-12	0.00032633	6.85964	0.000919716
NM_134588	CG1503	Down	Down			Down	-5.33205	-8.52951	-5.18498	0.543479	-6.92042	8.53876	0.201395	0.020036	0.214192	14.0909	0.0583518
NM_134594	CG14579	Down	Down	Down		Down	-8.35095	-Inf	-8.40551	0.690923	-9.74667	18.5217	0.0539818	0	0.0499232	33.845	0.0187602
NM_134595	CG1724	Down				Down	-8.62262	-8.23512	-Inf	0.551742	-Inf	5.11024	0.0123375	0.0140701	0	8.47926	0
NM_134599	CG1722	Down		Down		Down	-6.90736	-5.07929	-7.92129	0.709521	-6.71812	7.82935	0.062066	0.192124	0.0295198	14.4923	0.0647092
NM_134600	CG1494	Down	Down			Down	-5.06087	-Inf	-4.20604	0.427212	-5.07327	1.61248	0.0464842	7.79037e-05	0.0806951	2.45543	0.0421843
NM_134609	CG10918		Up				0.986454	3.03526	-1.67246	0.319328	-1.71554	26.7323	50.4012	181.809	7.66492	37.7563	7.08279
NM_134616	tilB	Down				Down	-3.93139	-3.73031	-4.40977	0.71118	-4.36028	8.10426	0.505473	0.506587	0.348477	15.0185	0.343348
NM_134631	CG12446					Down	-4.18102	-4.79352	-2.6069	0.908812	-5.88486	1.94951	0.102274	0.0583187	0.292485	4.14316	0.028708
NM_134661	CG13693	Down	Down	Down		Down	-Inf	-8.88557	-Inf	0.993247	-9.08382	8.1469	0	0.0146176	0	18.3548	0.0133035
NM_134665	CG3345	Down	Down	Down		Down	-8.13536	-8.11043	-7.92689	0.902385	-7.36115	22.8867	0.0774551	0.0687032	0.085958	48.4234	0.12113
NM_134673	CG11912	Up				Up	3.19303	-1.2568	1.90962	0.939609	2.93801	209.253	1821.05	72.6461	718.55	454.306	1395.39
NM_134674	CG11911					Up	3.37662	2.15877	4.55293	1.45798	4.06444	0.541336	5.35036	2.00539	11.6136	1.68341	7.88104
NM_134698	CG13947	Up				Up	2.79532	2.18056	-7.05465	2.03592	2.31987	10.4278	68.8844	39.2178	0.071691	48.4053	45.3044
NM_134699	CG3544	Down				Down	-Inf	-Inf	-Inf	1.133	-Inf	2.5061	1.17121e-27	0	1.11869e-13	6.21959	2.37772e-15
NM_134711	CG15824	Down	Down	Down		Down	-7.30398	-8.91648	-7.87311	0.960967	-10.6997	3.4179	0.021012	0.00537342	0.0139115	7.53204	0.00190559
NM_134722	CG14339	Down				Down	-5.66366	-6.59809	-5.77712	1.26632	-5.98899	1.69636	0.0318448	0.0145268	0.0282725	4.61894	0.0232406
NM_134724	Pino					Down	0.0915163	-1.79943	1.14431	-1.25607	-1.40815	163.181	165.453	38.8905	329.665	77.3354	53.4997
NM_134743	CG5139	Down	Down	Down		Down	-4.99235	-6.41221	-6.26931	1.00897	-9.61046	12.146	0.36311	0.118315	0.143918	27.6686	0.0135205
NM_134750	CG5440	Down	Down	Down		Down	-9.34443	-Inf	-Inf	0.684217	-Inf	9.53111	0.0139417	0	0	17.3262	0
NM_134752	CG5561	Down	Down	Down		Down	-Inf	-Inf	-Inf	0.882639	-10.257	13.9773	0	0	0	29.1709	0.00993896
NM_134754	CG5565	Down	Down	Down		Down	-7.57678	-7.99664	-7.5907	0.920566	-9.1949	15.5056	0.0772861	0.0503657	0.0735175	33.2224	0.0230221
NM_134755	CG14346	Down		Down		Down	-Inf	-8.80807	-Inf	0.766368	-Inf	7.45081	4.09093e-05	0.0137025	2.27001e-05	14.3475	0
NM_134757	CG18131	Down	Down	Down		Down	-9.45135	-Inf	-Inf	1.02073	-Inf	4.70087	0.00902722	0.000144766	6.10226e-05	10.7958	0.000453623
NM_134759	CG18132	Down				Down	-Inf	-Inf	-8.57045	0.226604	-Inf	7.01883	0	0	0.0168746	9.29619	0
NM_134761	CG10869	Down	Down	Down		Down	-6.28797	-6.39798	-6.66447	1.85723	-6.6837	27.6111	0.336253	0.271629	0.248778	113.238	0.233715
NM_134766	chinmo	Down	Down	Down		Down	-3.60643	-6.65751	-Inf	0.753714	-3.2708	6.59344	0.514636	0.0544744	5.05637e-07	12.5848	0.595138
NM_134777	CG17650	Down				Down	-6.69364	-5.52854	-5.59209	0.869006	-6.5044	14.8302	0.136336	0.266542	0.280991	30.6597	0.142142
NM_134779	c-cup	Down	Down	Down		Down	-10.7941	-Inf	-Inf	0.588673	-10.6049	22.0035	0.0117919	0	0	37.4564	0.0122941
NM_134784	CG7295	Down				Down	-6.96931	-6.90374	-7.49781	1.42075	-7.102	5.93143	0.0431666	0.0393831	0.0287432	17.9816	0.0360039
NM_134800	CG12674	Down	Down	Down		Down	-10.3957	-9.00824	-10.1873	0.733738	-Inf	12.0757	0.0120263	0.018287	0.0088977	22.7393	7.01067e-18
NM_134816	Tengl3	Down	Down	Down		Down	-Inf	-7.19878	-Inf	1.23708	-Inf	7.54178	0	0.0425893	0	20.1232	0
NM_134819	CG4270	Down	Down	Down		Down	-Inf	-Inf	-Inf	0.705792	-Inf	13.8421	0	0	0	25.5564	0
NM_134822	CG17237	Down	Down	Down		Down	-9.39433	-9.5918	-Inf	0.899361	-9.79005	24.1409	0.0341373	0.0259543	0	50.9699	0.0237274
NM_134823	robl22E	Down				Down	-Inf	-Inf	-Inf	0.908975	-Inf	8.27793	0.00215351	0	0	17.6042	0
NM_134836	CG3557	Down	Down			Down	-Inf	-Inf	-8.96767	1.51846	-8.9869	6.47522	0	0.00421219	0.0100444	20.9843	0.0110987
NM_134842	CG3528	Down		Down		Down	-Inf	-Inf	-Inf	0.343737	-Inf	6.50511	0	0	0	9.34663	0
NM_134843	CG3515	Down	Down	Down		Down	-9.54332	-Inf	-9.33485	0.974201	-8.35408	5.39713	0.00688319	0	0.00763881	12.002	0.0143526
NM_134852	CG15395	Down	Down	Down		Down	-10.2147	-Inf	-Inf	0.613481	-Inf	10.5252	0.00842828	0	0	18.2277	0
NM_134853	CG9962	Down	Down	Down		Down	-Inf	-Inf	-Inf	0.744698	-7.94472	5.36749	0	0	0	10.1806	0.018957
NM_134854	Prosbeta4R1	Down	Down	Down		Down	-Inf	-Inf	-Inf	0.761334	-9.76817	13.0919	0	0	0	25.1196	0.0130643
NM_134855	CG9879	Down	Down	Down		Down	-Inf	-Inf	-Inf	1.07225	-Inf	7.50885	0	0	0	17.8723	0
NM_134860	CG9961	Down	Down	Down		Down	-6.01596	-Inf	-5.68196	0.664734	-5.11623	10.8052	0.158879	8.77641e-05	0.194643	19.3897	0.273131
NM_134868	CG15399	Down				Down	-5.64399	-3.3496	-5.56105	0.604805	-4.6474	7.95915	0.151464	0.647756	0.154083	13.7012	0.276349
NM_134869	CG2964	Down	Down	Down		Down	-6.77892	-7.39142	-6.04689	0.775125	-6.06612	9.95001	0.0862217	0.0491653	0.13755	19.2746	0.129222
NM_134883	CG8813	Down	Down	Down		Down	-5.16139	-5.00017	-4.12576	0.845717	-4.5865	24.2995	0.646123	0.629899	1.27219	49.4321	0.880076
NM_134887	CG9641	Down					-1.65474	-1.82322	-1.51026	0.398668	-1.47157	25.438	7.68964	5.96239	8.1612	37.9637	7.98076
NM_134898	CG17258	Down	Down	Down		Down	-6.41938	-4.87142	-4.97644	0.885851	-4.85817	5.55543	0.0610059	0.158877	0.160142	11.62	0.165302
NM_134900	CG17260	Down					-4.69169	-3.27866	-3.20311	1.0996	-3.50245	5.72208	0.20729	0.490568	0.565479	13.8707	0.439859
NM_134903	CG17261	Down	Down	Down		Down	-9.48213	-7.16864	-11.5956	0.913933	-8.15539	65.3589	0.0833679	0.380297	0.0235869	139.384	0.195714
NM_134905	CG15403	Down	Down	Down		Down	-Inf	-Inf	-Inf	1.33838	-Inf	7.35724	0	0	0	21.0587	0
NM_134912	CG15404			Down			0.457646	1.28812	-5.77777	0.623764	1.17392	508.552	664.59	1030.32	8.48085	887.005	998.41
NM_134925	CG8838	Down	Down	Down		Down	-4.12724	-4.87947	-4.73169	1.19346	-4.17901	25.5185	1.38958	0.719225	0.877828	66.0617	1.22587
NM_134930	CG8840	Down	Down	Down		Down	-9.72812	-Inf	-7.19773	0.886695	-7.95392	28.9674	0.0325015	0	0.180348	60.6256	0.101657
NM_134931	CG31952	Down		Down		Down	-Inf	-7.38281	-9.1468	0.6854	-Inf	6.08559	0	0.0302179	0.00980185	11.0673	4.70098e-14
NM_134943	CG3213	Down	Down	Down		Down	-12.4961	-11.6936	-Inf	0.948256	-10.8918	79.6219	0.0131154	0.019943	0	173.905	0.0364638
NM_134944	CG8851	Down	Down	Down		Down	-11.2627	-9.87524	-11.0543	1.00229	-11.0735	11.8048	0.00457165	0.009573	0.00465782	26.7673	0.00437581
NM_134950	CG15418	Down				Down	-5.70918	-4.73672	-4.66421	0.941271	-4.93497	15.7549	0.276602	0.499413	0.565815	34.2484	0.43952
NM_134953	CG16704	Up				Up	1.56865	2.1204	0.651718	1.16809	1.69392	103.715	292.723	374.122	148.899	263.805	291.95
NM_134955	CG16713	Up	Up		Up	Up	1.76169	3.30481	1.32273	3.22872	2.17396	51.372	165.768	421.161	117.447	545.122	201.721
NM_134956	IM33	Up	Up		Up	Up	2.86297	4.82818	1.6792	2.79632	2.399	9.20221	63.6417	216.668	26.8983	72.2823	42.2028
NM_134973	CG2955	Down	Down	Down		Down	-8.59559	-9.5866	-11.0876	0.734128	-11.1068	28.5525	0.0702371	0.0308081	0.0119919	53.7607	0.0112659
NM_134974	CG3714	Up				Up	2.31211	2.08879	0.49406	0.125828	2.19185	1.68694	7.96291	5.9478	2.16953	2.08185	6.70144
NM_134976	CG15425	Down	Down	Down		Down	-10.8171	-Inf	-Inf	0.917685	-10.6278	24.8024	0.0130824	0	0	53.0359	0.0136395
NM_134977	Art2					Down	-5.31852	-Inf	-6.43198	0.42043	-8.45121	3.03826	0.0720074	2.19515e-30	0.0319649	4.60229	0.00750739
NM_134998	HP6	Down				Down	-6.60674	-8.54117	-6.39827	1.25222	-7.15447	10.6519	0.104005	0.0237222	0.115422	28.7218	0.0650605
NM_135004	CG3355				Up		1.80835	1.84035	1.70496	4.58756	1.25677	3.56363	11.8665	10.5742	10.6012	96.86	7.40043
NM_135005	CG11929	Down	Down	Down		Down	-Inf	-Inf	-Inf	0.56077	-Inf	15.1259	0.00167246	0	0.00185606	25.2515	0.00174368
NM_135007	CG3251	Down				Down	-6.46342	-Inf	-7.25495	0.413896	-8.27418	2.28952	0.0246896	0	0.0137	3.45276	0.00643526
NM_135008	Taf12L	Down	Down	Down		Down	-5.18356	-5.51227	-4.61601	0.212473	-5.34796	30.9157	0.809514	0.561948	1.15227	40.5477	0.660512
NM_135011	CG15631	Down	Down	Down		Down	-11.3488	-Inf	-Inf	0.460594	-Inf	14.2901	0.00457466	0	0	22.2561	0.00238474
NM_135028	CG15625	Down		Down		Down	-9.73644	-6.34894	-6.94301	0.878379	-5.84676	7.62941	0.00851104	0.0776506	0.0566723	15.8758	0.115355
NM_135037	Jon25Biii	Up	Up			Up	3.42795	3.02309	2.09839	1.16183	2.76965	81.7778	837.535	551.506	320.071	207.112	485.266
NM_135069	CG7742	Down	Down	Down		Down	-7.30248	-7.49995	-Inf	0.813528	-7.11324	14.6387	0.087657	0.0664308	1.04026e-05	29.1224	0.0910963
NM_135088	CG6907	Down	Down	Down		Down	-5.40063	-4.75679	-4.87023	0.981818	-4.52333	9.94626	0.221275	0.308041	0.313064	22.239	0.374214
NM_135092	tomb	Down				Down	-5.70289	-5.31539	-4.24649	0.942172	-5.34372	5.44785	0.0995263	0.113504	0.262324	11.8488	0.116735
NM_135097	CG14013	Down	Down	Down		Down	-Inf	-Inf	-Inf	0.862453	-9.6168	10.245	0	0	0	21.0844	0.0113544
NM_135098	CG14017	Down				Down	-7.45538	-Inf	-Inf	1.4964	-Inf	3.25396	0.0176429	0	0	10.392	0
NM_135099	CG14011	Down	Down	Down		Down	-Inf	-Inf	-Inf	0.962506	-Inf	9.52976	0	0	0	21.0218	0
NM_135100	CG7251	Down	Down	Down		Down	-Inf	-10.4955	-9.67449	0.918662	-Inf	17.0737	0	0.00780532	0.015191	36.5286	0
NM_135101	CG18266	Down	Down	Down		Down	-Inf	-10.6315	-11.8106	1.10706	-10.8298	25.1452	0	0.0131498	0.00639814	61.311	0.0120215
NM_135104	Hsp60C	Down	Down	Down		Down	-Inf	-11.8432	-Inf	1.01392	-12.0415	25.1002	0.00171821	0.00391903	0.000953418	57.3731	0.00716554
NM_135109	CG14006	Down	Down	Down		Down	-9.97016	-Inf	-Inf	0.989882	-9.78092	6.88801	0.00653708	0	6.73271e-09	15.4882	0.00681547
NM_135113	obst-E		Up				0.8352	4.49709	-2.28769	1.26466	1.95341	3.78411	6.42224	70.8868	0.703995	10.2902	12.7507
NM_135125	CG14000	Down				Down	-6.04571	-5.33628	-7.25228	0.684958	-6.85647	4.23775	0.0610447	0.0870222	0.0254048	7.71177	0.0318222
NM_135126	CG9016	Down	Down	Down		Down	-7.21284	-7.14727	-7.00437	2.34807	-7.53817	22.3913	0.137419	0.129462	0.165766	129.058	0.105896
NM_135132	Ucp4C	Down	Down			Down	-6.86335	-7.89089	-5.19545	0.962094	-7.08915	8.51207	0.0695685	0.029752	0.212316	18.7707	0.0543984
NM_135155	CG9222	Down	Down	Down		Down	-9.0944	-9.7069	-8.07857	0.811793	-Inf	18.525	0.0322496	0.0183893	0.0626324	36.8093	0
NM_135156	CG13991	Down	Down	Down		Down	-8.15328	-10.2252	-7.01193	0.926789	-10.4235	6.0806	0.0203243	0.00421429	0.0430604	13.0847	0.00385269
NM_135157	CG13989	Down	Down	Down		Down	-9.80683	-10.4193	-9.0134	0.712842	-10.6176	22.8989	0.0243286	0.0138727	0.0404991	42.4842	0.0126824
NM_135166	CG13984	Down				Down	-Inf	-Inf	-7.75745	0.70412	-Inf	4.15927	0	0	0.0175681	7.67016	0
NM_135198	CG9550	Down	Down	Down		Down	-8.3696	-6.24514	-6.28666	0.98572	-8.18036	8.35504	0.0240381	0.09138	0.0978157	18.7286	0.0250618
NM_135203	COX5BL	Down	Down	Down		Down	-8.03658	-8.38605	-Inf	1.03559	-Inf	22.1829	0.0778063	0.053494	2.27541e-23	51.464	1.25685e-18
NM_135211	Oatp26F		Down		Down	Down	0.416136	-5.44619	1.77224	-4.17984	-3.50694	7.7336	9.81977	0.14716	24.1441	0.483005	0.591948
NM_135221	CG11327	Down	Down	Down		Down	-8.8236	-8.57361	-7.16767	0.86573	-8.09379	30.1276	0.0632773	0.0656036	0.19152	62.1443	0.0959594
NM_135224	TTLL3B	Down	Down	Down		Down	-7.93429	-8.31233	-7.0584	1.02265	-8.37308	15.0638	0.0586041	0.0393143	0.103295	34.6426	0.0395351
NM_135227	CG11322	Down				Down	-6.50035	-8.69781	-5.87684	1.11715	-7.31111	3.36363	0.0353558	0.00672018	0.0523161	8.25903	0.0184307
NM_135230	CG17377	Down	Down	Down		Down	-11.5598	-Inf	-Inf	0.919681	-Inf	78.1888	0.0241837	0	0	167.419	0
NM_135232	CG17375	Down				Down	-Inf	-Inf	-8.45658	0.790056	-Inf	4.51732	0	0	0.0129349	8.84706	2.32958e-12
NM_135267	gudu	Down	Down	Down		Down	-Inf	-10.3128	-10.4919	0.980497	-10.5111	8.07525	0	0.00526693	0.00512533	18.036	0.00481501
NM_135272	CG15818	Up					1.71058	-0.259354	1.10144	-0.286432	1.07876	50.3282	156.748	34.883	98.6989	46.7103	92.5014
NM_135274	CG5261	Down				Down	-2.80934	-3.11862	-3.11894	0.397423	-3.0832	9.69561	1.31668	0.927595	1.02087	14.4568	0.997296
NM_135280	CG6441	Down	Down	Down		Down	-Inf	-Inf	-Inf	0.914466	-Inf	12.5621	5.54019e-06	4.09904e-07	5.80094e-05	26.7981	0.00014289
NM_135291	Ntl	Down	Down	Down		Down	-Inf	-Inf	-7.61276	0.853272	-Inf	10.7533	0.000297995	1.24005e-05	0.0483046	21.99	0.000225953
NM_135298	ATPsynGL	Down	Down	Down		Down	-8.08357	-Inf	-9.46006	1.06287	-9.47929	16.2605	0.0570411	0	0.021101	38.4518	0.0198234
NM_135301	CG46025	Down	Down	Down		Down	-11.5286	-Inf	-7.32008	0.900726	-Inf	17.5779	0.00379503	2.20604e-13	0.0996734	37.1478	5.48742e-05
NM_135303	CG7164	Down	Down	Down		Down	-10.3036	-7.59418	-Inf	0.429287	-Inf	13.4681	0.0101358	0.0591083	0	20.5262	7.63191e-14
NM_135311	CG14537	Down		Down		Down	-9.02956	-Inf	-Inf	0.841038	-8.84032	7.04286	0.0128243	0	0	14.2808	0.0133704
NM_135338	CG8673	Down		Down		Down	-5.92447	-5.06304	-5.88593	0.474671	-6.20471	8.51238	0.13334	0.211202	0.131536	13.3865	0.100402
NM_135353	CG8349	Down	Down	Down		Down	-9.68924	-9.30175	-Inf	0.853858	-Inf	9.72315	0.0112074	0.0127814	0	19.8916	0
NM_135354	CG8292	Down		Down		Down	-4.23943	-4.18635	-4.59126	0.792365	-4.22635	16.2538	0.818862	0.740649	0.616283	31.8644	0.755604
NM_135364	mtsh	Down	Down	Down		Down	-Inf	-6.07325	-8.83724	0.755441	-9.44143	6.92756	0.000893772	0.0834707	0.0124055	13.2402	0.00688543
NM_135370	CG7778		Down	Up		Down	0.814045	-2.64696	2.24043	0.996977	-2.13213	205.519	343.846	27.2244	887.628	464.306	40.7931
NM_135381	CG13385	Down	Down			Down	-Inf	-Inf	-7.07371	0.863524	-Inf	5.49662	0	0	0.0372932	11.3206	0
NM_135390	CG13088	Down				Down	-2.86079	-2.74892	-2.71208	0.952107	-2.78912	18.8382	2.46779	2.32491	2.62757	41.2551	2.37153
NM_135404	CG9314	Down	Down	Down		Down	-4.91263	-6.11822	-4.85797	1.00139	-5.30431	32.4438	1.02644	0.390404	1.02283	73.5244	0.716384
NM_135405	CG12438	Down	Down	Down		Down	-9.10342	-Inf	-Inf	0.262763	-Inf	6.49926	0.0112438	0	0	8.82651	0
NM_135411	CG9483	Down				Down	-4.67201	-8.80807	-0.390909	0.953471	-Inf	6.96326	0.258034	0.0128925	4.85355	15.2649	0
NM_135425	Rcd-1r	Down					-Inf	-Inf	-5.26206	-0.0272432	-5.45121	3.68679	2.50551e-06	0.000246654	0.0848171	4.09335	0.0705148
NM_135426	CG9582	Down				Down	-Inf	-Inf	-Inf	0.751191	-Inf	4.38029	0	0	0	8.34761	0
NM_135436	CG17005	Down				Down	-Inf	-Inf	-Inf	1.48692	-Inf	1.97858	2.78535e-09	0	0.00172352	6.27689	0.00161916
NM_135437	CG3748	Down				Down	-Inf	-Inf	-Inf	0.782791	-Inf	2.48782	0	0	0	4.83985	0
NM_135438	CG13110	Down	Down	Down		Down	-9.85115	-Inf	-Inf	1.02281	-Inf	19.155	0.0197353	0	0	44.056	0
NM_135441	Aldh	Down	Down	Down		Down	-6.32545	-4.20099	-7.70194	0.740932	-6.63371	10.163	0.120317	0.460787	0.0444446	19.2239	0.0878543
NM_135442	CG4438	Down	Down	Down		Down	-9.49317	-Inf	-Inf	0.815518	-Inf	9.6234	0.012699	0	0	19.1542	0
NM_135456	CG3841	Down				Down	-6.65105	-6.26355	-8.44258	0.369126	-7.46181	2.23149	0.0187358	0.0267088	0.00519815	3.26745	0.00976684
NM_135466	CG17633	Up	Up		Up	Up	2.26399	3.59593	2.90294	2.95239	2.58754	3.52445	16.1092	35.3549	24.0934	30.8798	18.4338
NM_135493	CG13131	Down	Down	Down		Down	-Inf	-9.40744	-8.0015	0.87897	-Inf	2.35083	0	0.00287194	0.0083842	4.89377	0
NM_135494	CG13127					Down	-7.10599	-Inf	-Inf	1.02629	-Inf	1.14802	0.00793023	0	0	2.6468	0
NM_135536	CG4995	Down	Down	Down		Down	-6.84896	-7.68386	-7.44785	0.904426	-6.37961	12.4508	0.102799	0.0493417	0.0622222	26.3745	0.130104
NM_135579	w-cup	Down	Down	Down		Down	-10.7099	-Inf	-Inf	1.08424	-Inf	29.3243	0.0166586	0	0	70.3742	0.00244256
NM_135586	CG17098	Down	Down	Down		Down	-Inf	-Inf	-Inf	0.84084	-12.3164	23.2218	0	0	0	47.0803	0.00396179
NM_135590	CG17105		Up				-1.59186	2.75789	-1.12733	1.09279	1.46764	36.7487	11.5893	206.174	15.3674	88.7013	88.4206
NM_135591	CG17107		Up				-0.463964	4.74046	-4.13814	0.990629	0.200186	2.11773	1.47133	47.1941	0.110349	4.79637	2.11606
NM_135593	CG7296		Up				0.778574	4.17294	-1.07185	0.212944	0.659871	40.9421	66.844	612.792	17.8094	53.7192	56.3001
NM_135603	Vha16-5	Down	Down	Down		Down	-Inf	-Inf	-7.30226	1.12802	-Inf	10.9971	0	0	0.0636814	27.2064	0
NM_135614	CG17134			Down			1.22313	2.69027	-7.06505	0.882831	0.381695	6.69447	14.872	35.8463	0.0456938	13.9734	7.58953
NM_135618	Porin2	Down	Down	Down		Down	-6.23394	-6.54159	-6.49822	0.83622	-7.27418	49.591	0.624165	0.436415	0.500134	100.226	0.278518
NM_135622	CG14071	Down				Down	-Inf	-Inf	-Inf	0.695273	-Inf	6.99733	0	0	0	12.8101	0
NM_135623	CG14070	Down	Down	Down		Down	-9.58444	-9.19694	-9.37597	1.12906	-Inf	7.75684	0.00959362	0.0109409	0.0106468	19.1985	0
NM_135624	CG7309	Down	Down	Down		Down	-Inf	-10.5111	-11.6901	0.853973	-Inf	19.9374	0	0.0113341	0.00551469	40.7912	0
NM_135640	CG16854	Down				Down	-5.93824	-5.79175	-3.84525	1.23663	-7.44944	3.70893	0.0596305	0.0564179	0.237268	9.89082	0.0191793
NM_135647	CG14921	Down					-4.27483	-3.69468	-3.36275	0.822758	-3.66028	7.77012	0.38197	0.497844	0.690355	15.5571	0.534775
NM_135658	CG14926	Down		Down	Up	Down	-Inf	-8.80566	-Inf	2.81145	-Inf	8.37847	0.00222717	0.0152397	0	66.6246	0
NM_135663	CG14929	Down				Down	-Inf	-Inf	-Inf	0.498752	-Inf	1.78937	0	0	0	2.86069	8.97245e-15
NM_135664	CG14930	Down	Down	Down		Down	-Inf	-Inf	-Inf	0.726355	-9.55382	10.8165	0	0	0	20.2573	0.0125213
NM_135667	CG6614	Down				Down	-7.50035	-7.69781	-7.29188	1.20032	-8.89607	1.79749	0.0094265	0.00716689	0.0104613	4.67342	0.00327598
NM_135668	CG12307	Down	Down	Down		Down	-Inf	-9.80686	-Inf	0.840311	-10.0051	18.8322	0	0.0174428	0	38.1668	0.0159462
NM_135669	CG4983	Down	Down	Down		Down	-Inf	-Inf	-Inf	0.904059	-11.488	26.9153	0	0	0	57.0077	0.00815281
NM_135670	CG4988	Down	Down	Down		Down	-10.8971	-Inf	-Inf	-0.0319231	-Inf	17.1126	0.00853899	0	0	18.9466	0
NM_135672	CG14931	Down				Down	-5.14149	-6.13251	-5.63346	1.45678	-5.33076	5.50404	0.148246	0.0650281	0.105605	17.0884	0.118897
NM_135682	CG16964	Down				Down	-Inf	-Inf	-Inf	0.991433	-Inf	6.87078	0	0	0	15.4751	0
NM_135692	Tom70	Down				Down	-1.83185	-1.89579	-1.8935	0.726958	-1.94332	27.2239	7.2782	6.06995	6.69528	51.0067	6.15789
NM_135716	CG17010	Down	Down	Down		Down	-7.50468	-8.70215	-8.46614	0.884883	-7.16344	12.6426	0.0662452	0.0251829	0.0326745	26.4264	0.0767403
NM_135717	Pkd2	Down	Down	Down		Down	-6.66923	-8.0187	-6.53476	0.56205	-6.89503	6.80126	0.0635921	0.0217569	0.0670445	11.366	0.0497252
NM_135723	CG5435	Down				Down	-6.48989	-4.51743	-7.28142	1.24077	-6.56369	6.52253	0.0695474	0.236455	0.0441312	17.461	0.0616854
NM_135730	Ref2	Down				Down	-8.70966	-Inf	-Inf	0.859407	-8.52042	5.02287	0.0114166	0	0	10.3154	0.0119028
NM_135739	CG5781	Down				Down	-5.24707	-5.59654	-5.77557	1.04421	-5.05783	6.93334	0.173728	0.118875	0.11568	16.1848	0.181126
NM_135748	CG15483	Down				Down	-Inf	-8.42956	-Inf	0.654133	-Inf	3.56691	0	0.00858258	0	6.35378	0
NM_135749	ACXC	Down	Down	Down		Down	-11.6611	-Inf	-9.45266	0.948857	-9.88692	10.1001	0.00411748	0	0.0137085	22.0666	0.00928109
NM_135751	Vha68-3	Down	Down	Down		Down	-9.34381	-10.1787	-8.9427	0.842968	-9.37696	20.3324	0.0297765	0.0145535	0.0377661	41.2831	0.0266096
NM_135755	CG9932			Down			-0.0447617	-1.01715	-2.61609	-2.07121	0.405616	12.5563	11.5832	5.14655	1.87116	3.38255	14.473
NM_135757	CG5122	Down	Down	Down		Down	-10.6519	-10.2644	-7.85849	1.03848	-8.46269	4.38866	0.00259558	0.0029601	0.0172831	10.204	0.0108245
NM_135759	Pk34A	Down	Down	Down		Down	-9.69438	-9.30688	-Inf	0.791839	-8.50513	6.94952	0.00798196	0.00910293	0	13.6191	0.0166438
NM_135760	CG5204	Down	Down	Down		Down	-5.51183	-5.84423	-5.30336	0.285137	-5.08555	5.90663	0.123187	0.0852957	0.13671	8.14705	0.151367
NM_135765	CG5458	Down	Down	Down		Down	-6.86072	-4.88826	-6.03558	0.907455	-4.38854	15.0966	0.126882	0.426831	0.213091	32.0601	0.624636
NM_135768	CG16972	Down		Down		Down	-2.53025	-2.39334	-2.53798	0.77244	-2.54032	23.2926	3.83697	3.67812	3.66558	45.0372	3.4842
NM_135770	CG15482	Down				Down	-4.84976	-4.92169	-5.93079	1.09006	-4.66052	6.65395	0.219588	0.182129	0.0996931	16.0341	0.22894
NM_135779	Prosalpha6T	Down	Down	Down		Down	-Inf	-Inf	-Inf	0.737402	-Inf	17.955	0	0	0	33.8837	0
NM_135792	CG16825	Down	Down	Down		Down	-9.5991	-7.62664	-Inf	0.942309	-6.23994	4.49063	0.00583551	0.0163421	0.000594008	9.76815	0.0506468
NM_135806	CG16957	Down				Down	-8.19557	-7.80807	-7.9871	1.19712	-8.00633	3.87928	0.0154964	0.016136	0.0171975	10.08	0.0182637
NM_135807	CG10859	Down	Down	Down		Down	-Inf	-Inf	-Inf	0.842523	-Inf	5.08173	0.00024665	0.000250034	0.00030414	10.3216	0.000285726
NM_135809	CG16848	Down	Down	Down		Down	-9.55277	-Inf	-Inf	0.420504	-9.36353	6.85196	0.00868155	0	0	10.3807	0.00905126
NM_135812	Hsp60D	Down	Down	Down		Down	-9.53762	-9.15012	-8.32915	0.870932	-9.34838	4.28727	0.00462748	0.00527736	0.010271	8.87586	0.00482455
NM_135813	CG42810	Down	Down	Down		Down	-Inf	-Inf	-Inf	0.653595	-Inf	17.1929	0	0	0	30.6144	0
NM_135816	CG15638	Down				Down	-7.06432	-7.09186	-8.85585	0.53432	-6.87508	11.9899	0.08525	0.0729167	0.0236521	19.6557	0.0888804
NM_135817	CG16852	Down	Down	Down		Down	-9.11367	-Inf	-Inf	0.972951	-7.92443	7.25111	0.0124557	0	0	16.1108	0.0259722
NM_135818	CG9263	Down	Down	Down		Down	-Inf	-7.06789	-Inf	0.905827	-8.00311	12.7666	1.08507e-28	0.0769865	0	27.0817	0.0382783
NM_135820	CG9254	Down	Down	Down		Down	-12.6141	-11.2266	-9.59825	0.796337	-Inf	40.6887	0.00617607	0.0140868	0.0479785	79.9872	0
NM_135823	CG7311	Down	Down	Down		Down	-10.2909	-7.68097	-Inf	0.724241	-11.6866	17.7376	0.0121077	0.070382	0	33.164	0.00360665
NM_135824	CG9014	Down	Down	Down		Down	-Inf	-11.2507	-11.4298	0.719808	-11.449	25.4691	0	0.00502575	0.00489064	47.4779	0.00918906
NM_135837	CG8997	Up				Up	1.34597	-0.937342	0.494152	-0.649384	1.58042	276.362	668.5	119.717	355.758	199.442	719.155
NM_135838	CG7916	Up				Up	1.86427	-0.628464	0.945204	-0.185195	1.98232	23.3714	80.9729	12.5422	41.1294	23.2681	80.3564
NM_135839	CG7953	Up				Up	1.73827	-1.40027	0.407725	-0.313251	1.84004	199.786	634.282	62.7959	242.233	182.002	622.385
NM_135851	NimC2					Up	0.392799	1.46016	1.23523	-0.0402288	1.83118	11.8265	14.7768	26.9957	25.4495	13.0203	36.6192
NM_135852	CG4500	Up	Up			Up	2.93696	3.09974	0.540585	-0.231964	2.79875	10.8231	78.8712	76.9735	14.3886	10.4316	65.5323
NM_135861	ms(2)34Fe	Down	Down	Down		Down	-7.2959	-9.81529	-7.08743	1.05505	-7.55412	5.33814	0.0323264	0.00491551	0.0358752	12.555	0.0247156
NM_135862	CG15286	Down	Down	Down		Down	-Inf	-Inf	-Inf	1.11047	-10.2631	8.3179	0	0	0.00204715	20.3326	0.00384641
NM_135870	CG4218	Down	Down	Down		Down	-Inf	-Inf	-10.3915	1.30815	-Inf	15.2284	0	0	0.0119321	42.6795	0
NM_135871	CG3473	Down				Down	-Inf	-Inf	-8.2307	0.900011	-Inf	5.80678	0	0	0.0174243	12.277	0
NM_135873	CG42685	Down		Down		Down	-6.31465	-5.92715	-7.56561	0.790826	-5.58484	1.91316	0.0228719	0.026084	0.00923011	3.74661	0.034685
NM_135875	CG4691	Down	Down	Down		Down	-11.7989	-Inf	-12.5904	0.910826	-12.6097	67.2588	0.0179629	0	0.0099674	143.14	0.00936391
NM_135876	CSN1a	Down	Down	Down		Down	-Inf	-Inf	-Inf	0.755721	-Inf	6.44952	0	0	0	12.3267	0
NM_135877	CG4701	Down	Down	Down		Down	-Inf	-Inf	-Inf	0.972274	-Inf	15.432	0	0	0	34.2715	0
NM_135883	CG4480	Down				Down	-Inf	-Inf	-8.66698	0.661724	-7.68621	4.87648	0	0	0.0109717	8.74032	0.0206148
NM_135887	CG3491	Down	Down	Down		Down	-8.1175	-9.73	-7.90903	1.16155	-9.92826	2.07193	0.00709931	0.00202408	0.00787867	5.24642	0.00185041
NM_135905	CG15260	Down	Down	Down		Down	-9.93735	-Inf	-Inf	0.978333	-Inf	13.1649	0.012777	0	0	29.3597	0
NM_135906	CG15262	Down	Down	Down		Down	-Inf	-9.82843	-Inf	1.01041	-10.0267	8.33257	0	0.00760328	0	19.0006	0.0069509
NM_135907	CG15258	Down	Down	Down		Down	-Inf	-Inf	-9.58008	1.00883	-Inf	13.6719	0	0	0.0163257	31.1417	0
NM_135909	CG4161	Down	Down	Down		Down	-Inf	-Inf	-9.57206	0.651032	-9.59129	4.96792	0	0	0.00491985	8.83375	0.00462197
NM_135910	CG15256	Down	Down	Down		Down	-Inf	-Inf	-Inf	0.810338	-Inf	14.5354	0	0	0	28.8445	0
NM_135924	CG18518	Down	Down	Down		Down	-Inf	-Inf	-Inf	0.773374	-Inf	10.1067	0	0	0	19.5544	0
NM_135925	CG13243	Down	Down	Down		Down	-9.41968	-9.03219	-Inf	1.01871	-10.2304	10.534	0.018148	0.0206966	0	24.1633	0.00630694
NM_135926	CG7653	Down	Down	Down		Down	-Inf	-Inf	-Inf	0.346127	-Inf	2.34199	0	0	0	3.3698	0
NM_135928	CG13244	Down				Down	-8.86941	-5.02248	-Inf	1.79753	-7.09521	8.36604	0.0170221	0.213539	0	32.9197	0.053241
NM_135931	CG18063	Down				Down	-Inf	-Inf	-Inf	0.794913	-Inf	2.18062	0	0	0	4.27463	0
NM_135932	CG10839	Down				Down	-Inf	-Inf	-8.75745	0.838524	-Inf	7.89711	0	0	0.0166796	15.9839	0
NM_135933	CG4891	Down	Down	Down		Down	-Inf	-Inf	-Inf	1.00546	-Inf	11.6206	0	0	0	26.4075	0
NM_135934	CG4892	Down				Down	-Inf	-6.52951	-Inf	1.0799	-Inf	5.83769	0	0.0524249	0	13.9685	0
NM_135940	CG17329	Down				Down	-5.62602	-5.67909	-5.66547	0.805356	-5.51478	15.4217	0.297157	0.249708	0.277708	30.5067	0.293506
NM_135953	CG5968	Down	Down	Down		Down	-Inf	-Inf	-Inf	1.15668	-Inf	34.1405	0	0	0	86.1615	0
NM_135955	CG4631	Down	Down	Down		Down	-10.6841	-9.71163	-Inf	0.82588	-10.4949	13.4797	0.00779647	0.0133371	0	27.047	0.00812849
NM_135968	CG13280	Down	Down	Down		Down	-10.5107	-10.1232	-9.30226	0.905692	-10.3215	9.82162	0.00366651	0.00627214	0.0162761	20.8242	0.0076453
NM_135982	CG6304	Down	Down	Down		Down	-Inf	-Inf	-Inf	0.969194	-11.5297	24.1412	0	0	0	53.5022	0.00698236
NM_135983	CG15136	Down	Down	Down		Down	-Inf	-Inf	-Inf	0.848763	-8.07695	13.5155	0	0	0	27.5441	0.0435423
NM_135984	CG12620	Down				Down	-7.27535	-Inf	-Inf	1.39004	-Inf	2.85612	0.0175684	0	0	8.48303	0
NM_135989	CG6380	Down	Down	Down		Down	-Inf	-Inf	-Inf	0.889696	-9.6665	18.9485	0	0	0	39.7313	0.0189261
NM_135994	CG5043	Down	Down	Down		Down	-10.8772	-10.0747	-12.2537	1.017	-10.688	35.0808	0.0177483	0.0269878	0.00656556	80.3602	0.0185041
NM_135996	SPH93	Up					1.67308	1.45778	2.16034	1.79592	0.694562	33.8369	102.681	77.1085	138.245	132.997	47.6509
NM_135997	CG18563	Up					1.31429	1.43895	1.02822	0.539715	1.17283	41.2803	97.6865	92.8505	76.9483	67.9264	80.9832
NM_136002	CG15142	Down				Down	-8.42278	-8.03528	-5.89238	0.691415	-Inf	4.85212	0.0134547	0.0153443	0.0746588	8.86939	0
NM_136004	CG15143	Down	Down	Down		Down	-7.12335	-5.88785	-6.53636	0.657497	-7.25603	4.33775	0.0296057	0.0607743	0.0427126	7.74491	0.0246932
NM_136005	CG15144	Down	Down	Down		Down	-8.42175	-6.44929	-7.62832	1.2698	-7.64754	4.45926	0.0123742	0.042336	0.0205989	12.1713	0.0193517
NM_136006	CG15145	Down	Down	Down		Down	-10.1073	-7.71978	-7.89881	0.87038	-9.91804	4.32572	0.00373179	0.0170235	0.0165658	8.95147	0.00389071
NM_136007	CG7094	Down	Down	Down		Down	-7.75947	-8.17933	-9.35835	0.799362	-8.37758	11.7408	0.0515605	0.0336009	0.0163488	23.129	0.0307179
NM_136010	CG15147	Down	Down	Down		Down	-Inf	-Inf	-Inf	0.888154	-Inf	12.4012	0	0	0	25.9807	0
NM_136014	CG5681	Down	Down	Down		Down	-6.40063	-8.01313	-6.45519	0.911702	-6.47442	5.11098	0.0575673	0.016413	0.0532392	10.8838	0.0500157
NM_136016	elfless	Down		Down		Down	-8.13396	-6.1615	-Inf	1.27645	-Inf	4.4621	0.0151145	0.0517113	0	12.2379	0
NM_136020	CG5755	Down	Down	Down		Down	-Inf	-Inf	-10.4249	1.25033	-10.4441	11.1786	0	0	0.00743223	30.1022	0.00698223
NM_136032	CG5790	Down	Down	Down		Down	-11.6781	-Inf	-Inf	0.922207	-Inf	14.7871	0.0036363	0	0	31.7204	0
NM_136034	Ntf-2r	Down				Down	-7.42072	-7.03322	-5.62728	1.06813	-4.83916	9.71551	0.0539585	0.0615363	0.179646	23.0585	0.295346
NM_136052	CG10383					Down	-1.84604	-1.36257	-0.765181	0.848786	-2.49566	7.76166	2.05579	2.50499	4.17332	15.8249	1.1983
NM_136060	CG10348	Down		Down		Down	-Inf	-8.82247	-Inf	0.947926	-8.02073	2.48061	0	0.00454275	2.08561e-18	5.41421	0.00830594
NM_136087	robl37BC	Down				Down	-6.2935	-6.22793	-5.40695	0.9403	-5.61883	6.42654	0.0779647	0.0711312	0.138438	13.9592	0.113799
NM_136099	CG17344	Down	Down	Down		Down	-Inf	-9.7452	-9.92423	1.04057	-9.94346	15.2803	0	0.014771	0.0143739	35.5863	0.0135036
NM_136110	CG17564	Down	Down	Down		Down	-10.8045	-10.417	-9.59599	0.992919	-10.6152	14.9781	0.00796973	0.00908898	0.0176893	33.7428	0.00830913
NM_136111	CG10750	Down	Down	Down		Down	-Inf	-Inf	-Inf	0.98788	-Inf	11.1627	0	0	0.0049116	25.0583	0
NM_136113	CG17349	Down	Down	Down		Down	-4.88092	-5.42127	-4.28543	0.753923	-4.60204	21.8996	0.70727	0.423981	1.02642	41.8038	0.784658
NM_136160	CG13962				Down		1.16259	1.04299	0.679457	-3.00381	-1.04451	150.666	320.958	257.551	220.541	21.2557	63.5569
NM_136195	CG15475	Down	Down	Down		Down	-9.549	-10.1615	-7.75556	1.05735	-8.03783	15.775	0.0200395	0.0114269	0.0667182	37.1612	0.0522322
NM_136197	CG17470	Down	Down	Down		Down	-6.28352	-5.55654	-9.1048	1.21681	-5.55925	44.4285	0.542731	0.783163	0.0737524	116.892	0.819896
NM_136207	CG9316	Down	Down	Down		Down	-9.65193	-6.67947	-9.44346	0.47247	-Inf	8.10385	0.00958571	0.0655915	0.010638	12.7276	0
NM_136209	TM9SF2			Down			-0.254687	-0.846071	-5.39942	-0.347783	0.00784175	30.1524	24.0485	13.9143	0.652519	26.8182	26.3803
NM_136254	CG31988	Down	Down	Down		Down	-11.8719	-12.4844	-10.0784	0.82833	-12.6826	80.7934	0.020469	0.0116718	0.0681482	162.392	0.0106703
NM_136280	CG11630	Down				Down	-6.91799	-5.11545	-6.29448	1.06446	-6.31371	1.96288	0.0154463	0.0469747	0.0228559	4.64678	0.0214721
NM_136282	CG1421	Down				Down	-Inf	-Inf	-Inf	1.09926	-Inf	3.55774	0	0	0	8.62799	0
NM_136283	CG1428	Down	Down	Down		Down	-Inf	-Inf	-7.85056	1.02682	-Inf	4.30549	0	0	0.0170491	9.93008	0
NM_136284	CG11634	Down				Down	-Inf	-Inf	-5.30085	0.893745	-Inf	4.76206	1.2255e-12	0	0.105741	10.0088	0
NM_136285	CG2528	Down	Down	Down		Down	-Inf	-8.93206	-Inf	0.922314	-Inf	8.9464	1.53248e-09	0.0173781	0	19.1913	1.59775e-09
NM_136286	ttm3	Down	Down	Down		Down	-Inf	-Inf	-Inf	0.476074	-9.62938	8.91569	0	0	0	14.0376	0.00979531
NM_136287	CG10834	Down					-Inf	-Inf	-Inf	0.851774	-7.72484	5.95078	0	0	0	12.1565	0.0244772
NM_136288	CG6675	Down				Down	-7.36388	-7.97639	-6.15541	1.14154	-8.17464	5.05587	0.0290384	0.0198699	0.0647387	12.6204	0.018165
NM_136324	COX4L	Down	Down	Down		Down	-7.34932	-7.63989	-7.44041	1.04852	-7.83815	42.7533	0.253677	0.185379	0.224943	100.098	0.16319
NM_136345	CG7882	Up	Up				2.87804	4.13266	3.16621	2.67851	2.16843	0.706263	4.93104	10.2557	5.78171	5.10841	2.75645
NM_136354	CG7856	Down	Down	Down		Down	-11.0125	-9.62504	-9.21911	0.668678	-Inf	10.2539	0.0047232	0.010773	0.0157251	18.4505	0
NM_136360	CG14589	Down	Down	Down		Down	-6.31987	-4.56981	-Inf	0.935227	-5.43549	20.7853	0.242724	0.724634	0.000103793	44.9909	0.423576
NM_136366	CG8335	Down	Down	Down		Down	-8.48727	-10.0998	-8.2788	0.511496	-7.9761	14.97	0.0396965	0.0113179	0.0440544	24.1559	0.0517338
NM_136369	tomboy40	Down	Down	Down		Down	-4.04624	-4.1906	-4.11531	1.00183	-4.857	17.3207	0.997649	0.786949	0.913415	39.2621	0.520068
NM_136388	phtf	Down				Down	-1.60096	-1.5066	-1.35688	0.550169	-1.58496	21.0791	6.61255	6.15456	7.52184	34.9378	6.11405
NM_136414	CG12831	Down	Down	Down		Down	-Inf	-Inf	-Inf	0.754032	-Inf	7.44091	0	0	0	14.2109	0
NM_136418	CG11060	Down	Down	Down		Down	-8.50762	-Inf	-9.62108	1.14905	-8.05534	8.60266	0.0224924	0	0.00998464	21.5951	0.0281403
NM_136419	CG30384	Down	Down	Down		Down	-7.78374	-Inf	-Inf	0.960954	-8.5945	4.18502	0.0180721	0	0	9.22144	0.00942086
NM_136431	CG11145	Down				Down	-8.80129	-7.41379	-6.59282	0.942673	-6.02709	8.49459	0.0181193	0.041328	0.0804338	18.4817	0.113346
NM_136436	CG11125	Down	Down	Down		Down	-4.86922	-5.02136	-4.77793	0.954114	-4.3601	28.2057	0.917472	0.718463	0.937486	61.8512	1.19367
NM_136438	CG11141	Down	Down	Down		Down	-7.39559	-7.33002	-5.92409	0.919112	-7.30589	10.029	0.057417	0.0525188	0.151892	21.463	0.0535234
NM_136451	CG2137	Down				Down	-4.26982	-4.26419	-3.93302	0.865495	-4.50684	7.62164	0.375974	0.32906	0.456062	15.7186	0.29171
NM_136454	CG30499	Down				Down	-2.70964	-2.02861	-3.06411	0.818117	-2.82395	13.1563	1.91619	2.67641	1.44233	26.2543	1.61208
NM_136464	CG2070		Down			Down	-0.272137	-Inf	1.98628	-0.54601	-9.03709	53.3176	42.0199	0.00362227	193.082	41.342	0.0882588
NM_136477	CG30497	Down				Down	-2.10191	-1.59916	-2.97271	0.919176	-2.36533	4.62041	1.0246	1.26497	0.537826	9.88798	0.779966
NM_136488	MFS12			Up	Up		0.787656	-0.4808	3.53104	3.69736	-2.83952	1.64885	2.7092	0.979151	17.4148	24.2036	0.201172
NM_136492	azot	Down				Down	-8.88745	-Inf	-Inf	0.84322	-7.11324	8.2551	0.0165877	0	0	16.7642	0.0518823
NM_136496	CG14763	Down				Down	-4.94515	-4.1543	-5.44295	1.04158	-5.80321	16.131	0.495184	0.749879	0.334469	37.5865	0.243881
NM_136500	Dic3	Down	Down	Down		Down	-Inf	-Inf	-Inf	0.650546	-Inf	6.66712	0	0	0	11.8554	0
NM_136506	CG8712	Down				Down	-2.07221	-1.69588	-2.04413	0.653261	-2.0477	16.0234	3.62251	4.09878	3.55007	28.5194	3.36813
NM_136519	CG14757	Down				Down	-4.03111	-3.70995	-3.54349	0.995544	-4.16785	21.5195	1.25256	1.36427	1.68682	48.5676	1.04179
NM_136524	CG2291	Down	Down	Down		Down	-Inf	-10.1339	-Inf	0.942714	-Inf	19.6601	0	0.0145179	0	42.7785	0.0024994
NM_136525	CG12126	Down	Down	Down		Down	-Inf	-Inf	-Inf	1.01216	-Inf	12.8241	0	0	0	29.2781	0
NM_136528	CG11635	Down	Down	Down		Down	-Inf	-10.1812	-Inf	0.93587	-10.3794	17.7534	0	0.0126857	0	38.4444	0.0115972
NM_136529	boly	Down	Down	Down		Down	-Inf	-9.70366	-Inf	1.00327	-Inf	20.9338	0	0.0208273	0	47.4997	0
NM_136530	CG18449	Down	Down	Down		Down	-Inf	-11.7947	-Inf	1.06915	-10.408	66.3987	0	0.0155047	0	157.7	0.0425232
NM_136531	CG2127	Down	Down	Down		Down	-Inf	-13.351	-13.53	0.950417	-Inf	88.1331	0.00203359	0.00695757	0.00680959	192.782	0.0010601
NM_136532	CG8701	Down	Down	Down		Down	-11.862	-Inf	-13.2385	1.11048	-11.2577	114.063	0.0291603	0	0.0107871	278.777	0.0405361
NM_136536	Cyp4ad1					Up	1.9359	1.50491	0.593405	-0.20939	2.09423	3.17153	11.5602	7.47527	4.38059	3.11069	11.798
NM_136545	Cyp6a14					Up	2.5125	0.955704	0.58528	-0.0733984	3.20089	1.49692	8.12192	2.40409	2.05396	1.61257	11.9678
NM_136550	CG8736				Down	Down	-3.25168	-2.50161	-4.93302	-3.83814	-4.08552	8.58422	0.857632	1.25753	0.25683	0.67941	0.439981
NM_136558	CG8586	Up				Up	1.53952	1.70164	1.52339	-0.260827	2.18585	21.1884	58.6097	57.1752	55.6678	20.0167	83.8816
NM_136560	CG8584	Down	Down	Down		Down	-Inf	-Inf	-Inf	0.611361	-9.92188	10.9591	0	0	0	18.9514	0.00983083
NM_136561	CG12376	Down	Down	Down		Down	-Inf	-Inf	-Inf	0.862743	-Inf	10.5552	1.64015e-06	0	1.21347e-06	21.7233	0
NM_136564	CG14743	Down				Down	-Inf	-Inf	-4.01608	0.803699	-7.9422	1.66931	0	0	0.0942994	3.29837	0.005906
NM_136568	CG8746	Down	Down	Down		Down	-10.877	-Inf	-10.6685	0.982826	-Inf	18.0138	0.00911525	0	0.0101159	40.2987	0
NM_136576	CG8252	Down				Down	-5.20423	-4.09426	-5.61725	0.875888	-4.75195	8.77845	0.22659	0.42638	0.163452	18.2353	0.283488
NM_136596	CG13747	Down	Down	Down		Down	-10.4704	-Inf	-Inf	0.907664	-Inf	31.6781	0.0212472	0	0	67.2695	0
NM_136599	PPO2	Up				Up	1.61764	2.14709	-0.84731	0.383758	1.62559	12.7655	37.2776	46.9087	6.48492	18.8532	34.2756
NM_136601	CG8197	Down	Down	Down		Down	-Inf	-Inf	-Inf	1.07611	-Inf	8.50092	0	0	0	20.2907	0
NM_136603	CNT1	Down	Down	Down		Down	-7.03817	-6.2881	-7.22202	0.870473	-7.15378	10.7004	0.0774376	0.114567	0.0642905	22.1464	0.0644436
NM_136628	Cyp4p2		Up				-0.864652	7.99103	-1.14161	1.68844	-1.02333	0.156794	0.0819397	33.0937	0.0649536	0.572037	0.067123
NM_136671	CG1690	Down	Down	Down		Down	-Inf	-Inf	-Inf	0.883276	-11.7307	39.4668	0	0	0	82.4062	0.0101057
NM_136675	dila	Down					-5.62819	-4.71018	-7.00468	0.870376	-3.80152	1.36264	0.0252169	0.0422632	0.00920752	2.82108	0.0852198
NM_136688	CG12923					Down	-4.0771	-8.49696	-2.67599	1.13936	-5.69522	4.18584	0.239857	0.011978	0.596252	10.4384	0.0689716
NM_136721	CG12209	Down	Down			Down	-7.501	-Inf	-5.70757	0.93239	-6.5044	6.24551	0.0328091	0	0.109233	13.4918	0.0598611
NM_136722	CG12914	Down				Down	-Inf	-Inf	-6.35306	1.0344	-Inf	2.47034	0.00232031	0	0.0282866	5.73145	0.00238372
NM_136731	Ndg					Up	1.38234	1.94933	-0.952591	-0.355206	1.74373	3.79456	9.41258	12.1577	1.79299	3.3579	11.0584
NM_136733	CG12907	Down	Down	Down		Down	-9.38096	-Inf	-Inf	0.999489	-Inf	15.4247	0.0213364	0	0	34.8969	0
NM_136758	CG12309	Down	Down	Down		Down	-6.49223	-6.48325	-6.44815	0.955258	-6.8335	31.9294	0.33751	0.296084	0.334224	70.0773	0.243611
NM_136787	polyph	Down				Down	-Inf	-Inf	-5.60104	1.30195	-7.9422	1.98404	0	0.00149974	0.0373284	5.53438	0.00411317
NM_136806	Listericin			Down			-1.75284	0.0919764	-8.50322	-1.73992	-1.47368	50.9141	14.3758	45.0196	0.128247	17.2542	15.9519
NM_136811	Cpr47Eb				Up		1.54967	3.55586	1.93323	3.56523	1.914	0.708295	1.97317	6.91052	2.47233	9.49032	2.32264
NM_136815	Cpr47Ee			Up			1.72805	-0.932965	3.57266	0.82356	0.912348	2.08758	6.58098	0.907128	22.7014	4.18201	3.41888
NM_136822	CG18335	Down	Down	Down		Down	-6.96549	-5.78657	-7.06514	0.847504	-7.08437	26.3824	0.201208	0.396861	0.18008	53.7403	0.169177
NM_136841	CG7763	Up				Up	2.3635	2.20567	1.66951	-0.389678	3.43044	4.27309	20.9302	16.3633	12.4338	3.68734	40.1058
NM_136844	CG9005			Down			-0.354033	-1.73763	-4.51435	-1.65242	-0.114816	37.0553	27.5888	9.21714	1.48161	13.3422	29.7759
NM_136874	CG8298	Down				Down	-2.37525	-2.14089	-2.43799	0.708011	-2.00874	15.5129	2.84742	2.91513	2.61865	28.6861	3.35493
NM_136885	SkpB	Down		Down		Down	-3.10573	-1.78496	-4.77991	0.809473	-2.79164	18.9887	2.09907	4.57133	0.631731	37.67	2.38629
NM_136890	CG8407					Down	-3.01149	-2.71514	-3.41773	0.962649	-3.50622	14.1203	1.66217	1.78839	1.21619	31.1418	1.07608
NM_136909	Vha36-2	Down	Down	Down		Down	-8.2321	-9.42956	-6.28666	0.872967	-7.62782	7.60721	0.0240752	0.0091521	0.0890606	15.7703	0.0334673
NM_136912	CG13164	Down	Down	Down		Down	-Inf	-8.58168	-10.4612	0.803123	-8.89542	23.9516	1.73763e-05	0.0500434	0.0141715	47.3065	0.0437634
NM_136928	Cpr49Ac	Down				Up	-1.30378	1.14488	-0.827661	0.0545293	1.65685	219.53	84.619	402.733	113.05	258.07	602.362
NM_136931	Cpr49Af		Up				-1.31208	3.10148	-4.46618	0.32009	0.760713	10.9942	4.21445	78.3164	0.45476	15.5377	16.21
NM_136937	CG8525	Down	Down	Down		Down	-4.54036	-4.35031	-4.15825	0.768485	-3.7887	15.8694	0.651204	0.645419	0.812899	30.6049	0.999741
NM_136960	CG8785	Up		Up			2.01489	-2.74057	3.02682	0.945609	-0.257007	3.26683	12.5572	0.404423	24.3204	7.12001	2.37654
NM_136987	CG13321			Up			0.498617	0.744972	3.51275	1.41491	0.566616	34.7704	46.7396	48.3418	362.701	104.931	44.8088
NM_136994	CG13326	Down	Down	Down		Down	-8.02263	-8.48312	-7.81416	0.904763	-7.19595	9.20795	0.0336949	0.0213483	0.0373939	19.5141	0.0546464
NM_137005	Fsn	Down					-2.89506	-2.90259	-1.62735	0.693877	-2.33464	10.55	1.34953	1.17062	3.1233	19.3135	1.81708
NM_137012	CG4712	Down	Down	Down		Down	-Inf	-10.9913	-11.1704	1.18712	-Inf	12.9303	0.000888054	0.00607662	0.00295663	33.3256	0.000925872
NM_137013	CG4714	Down	Down	Down		Down	-8.87545	-7.48795	-8.44459	0.738565	-7.27117	13.0779	0.0264981	0.0604388	0.0343082	24.6999	0.0736707
NM_137015	CG10799					Up	1.01447	1.42271	0.713746	-0.491352	1.51116	42.2857	81.289	94.0475	63.3849	34.0493	104.881
NM_137027	CG4744	Down	Down	Down		Down	-10.6627	-Inf	-12.0392	0.924894	-9.47349	11.355	0.00666556	0	0.00246577	24.4024	0.0138988
NM_137034	mars	Down				Down	-1.70552	-1.4504	-1.74961	0.632578	-1.7161	13.5718	3.9585	4.121	3.68897	23.8159	3.59388
NM_137036	CG13330	Down		Down		Down	-3.62093	-3.81214	-6.35106	0.821231	-3.2999	7.26525	0.561508	0.426438	0.0834892	14.5268	0.640442
NM_137044	CG13334	Down				Down	-Inf	-Inf	-Inf	0.950159	-Inf	1.9312	0	0	0	4.21624	0
NM_137045	CG42807			Up		Up	1.10581	2.25943	2.4258	2.17878	1.98009	31.3939	64.3027	124.725	154.196	160.923	107.79
NM_137048	S-Lap5	Down	Down	Down		Down	-Inf	-9.54455	-10.3085	0.839346	-10.3278	15.444	0	0.0171569	0.0111304	31.2791	0.0104565
NM_137049	CG12464	Down					-Inf	-Inf	-Inf	1.56801	-7.84302	5.65462	0	0	0	18.9778	0.0214297
NM_137050	CG6209	Down	Down	Down		Down	-Inf	-Inf	-9.37689	0.978304	-Inf	7.98116	0	0	0.0109717	17.7988	0
NM_137051	CG13337	Down	Down	Down		Down	-Inf	-Inf	-Inf	0.647941	-Inf	7.54423	4.198e-07	0	0	13.3836	0
NM_137052	CG18368	Down	Down	Down		Down	-9.4574	-Inf	-Inf	0.577276	-Inf	1.99107	0.00269513	0	0	3.36272	0
NM_137053	CG6220	Down	Down	Down		Down	-9.99532	-Inf	-9.78685	0.804179	-9.80608	7.81753	0.00728836	0	0.00808847	15.4517	0.00759875
NM_137056	S-Lap7	Down	Down	Down		Down	-13.0346	-Inf	-Inf	0.845621	-12.8454	43.2169	0.00300863	0.00114372	0.00111297	87.9136	0.00470514
NM_137075	CG18568	Down	Down	Down		Down	-5.21723	-5.19969	-4.55559	0.899991	-4.92846	27.677	0.704785	0.620193	1.07212	58.4605	0.787099
NM_137079	CG18371	Down				Down	-6.02685	-6.22431	-5.59599	0.883166	-5.96314	17.9278	0.261648	0.198929	0.338766	37.4294	0.250058
NM_137082	CG42288	Down				Down	-7.94311	-Inf	-8.73464	1.14003	-6.16891	8.29569	0.0321003	0.00613326	0.0119367	20.7172	0.100391
NM_137111	Arc1	Up				Up	1.23245	2.05153	1.0874	0.57225	1.36621	171.234	382.866	588.894	332.554	288.191	384.111
NM_137117	CG10104	Down				Down	-Inf	-Inf	-8.4531	0.570554	-8.47232	2.92326	0	0	0.00762368	4.91413	0.00716209
NM_137120	CG17386		Down	Down	Down		0.299579	-2.81338	-3.91466	-3.48994	-0.431473	42.4969	49.7715	5.01578	2.57497	4.28248	27.4196
NM_137133	Adgf-E	Down	Down	Down		Down	-Inf	-Inf	-9.551	1.1037	-8.57023	5.28931	0	0	0.00644458	12.8668	0.0121088
NM_137134	CG12861	Down	Down	Down		Down	-13.1026	-12.7151	-Inf	1.17726	-Inf	86.5306	0.00936138	0.0106761	0	221.506	0
NM_137135	CG12860	Down	Down	Down		Down	-Inf	-11.8423	-Inf	1.04737	-13.0406	89.208	0	0.0201548	0	208.699	0.00921275
NM_137143	CG12857	Down	Down	Down		Down	-7.14816	-8.34562	-8.20272	0.893712	-8.22195	11.7455	0.0780662	0.0269839	0.037929	24.7024	0.0328915
NM_137148	CG10202	Down	Down	Down		Down	-Inf	-10.2932	-10.4722	0.975781	-8.49141	8.71248	0	0.00576062	0.00560575	19.3958	0.0210654
NM_137161	Kank	Down				Down	-2.64733	-1.72932	-2.19375	0.750676	-2.21728	9.19698	1.39599	2.30071	1.83738	17.5177	1.722
NM_137176	CG8093	Up				Up	3.17395	1.35411	0.431362	-0.180311	3.85181	2.39506	20.5605	5.07408	2.95023	2.39302	30.0765
NM_137222	CG8299			Down			-0.0162854	0.750751	-6.07728	0.180359	0.991716	13.6589	12.8519	19.0674	0.184887	17.5201	23.6347
NM_137246	CG10734	Down	Down	Down		Down	-9.59362	-9.79108	-9.16276	1.01475	-9.66741	34.9665	0.0430662	0.0327429	0.0557597	79.9739	0.0374169
NM_137249	Ptp52F				Down		0.443913	-1.61825	-0.886163	-2.48322	0.472655	30.416	39.3718	8.2193	15.0409	6.15751	36.7268
NM_137258	CG3687	Down	Down	Down		Down	-Inf	-Inf	-Inf	0.92769	-Inf	18.5567	0	0	0	39.9566	0
NM_137260	CG15708	Down	Down	Down		Down	-8.71976	-Inf	-8.51129	1.04537	-Inf	9.77304	0.0220583	0	0.0244798	22.832	0
NM_137265	CG15705	Down				Down	-Inf	-Inf	-Inf	1.24334	-Inf	6.9598	0	0	0	18.6511	0
NM_137266	CG7755	Down	Down	Down		Down	-10.6961	-Inf	-10.4876	0.594596	-Inf	13.7676	0.00789711	0	0.00876405	23.5328	0
NM_137279	CG6262	Down	Down	Down		Down	-Inf	-9.1815	-Inf	0.9608	-9.96472	7.32864	0	0.0104719	7.04393e-15	16.1484	0.00724615
NM_137280	CG15711	Down	Down			Down	-Inf	-Inf	-5.55491	0.414032	-4.37251	7.8403	0.00382139	0.00644378	0.157995	11.8216	0.322296
NM_137283	CG7848	Down	Down	Down		Down	-4.69019	-5.08256	-5.05877	0.926417	-6.05454	12.2093	0.450045	0.298925	0.334797	26.2661	0.159841
NM_137288	S-Lap8	Down	Down	Down		Down	-Inf	-12.3549	-11.7969	0.922858	-14.1381	109.332	0	0.0173155	0.0280833	234.628	0.0052766
NM_137289	CG7813	Down	Down	Down		Down	-10.3537	-Inf	-10.1452	0.977602	-12.1644	24.0856	0.0175166	0	0.0194396	53.6872	0.00456565
NM_137290	loopin-1	Down	Down	Down		Down	-14.5135	-11.8041	-11.7201	1.07086	-12.7393	126.424	0.00405503	0.0277471	0.0360015	300.614	0.0169109
NM_137294	Lst	Up	Up	Up		Up	2.84189	3.36846	2.52037	0.355343	2.24691	40.4631	276.061	346.692	212.178	58.5887	167.122
NM_137298	CG5089	Down	Down	Down		Down	-11.3221	-9.67153	-11.8506	1.09426	-11.8698	84.0813	0.0312515	0.0855369	0.0208093	203.203	0.0195494
NM_137328	CG9010	Down	Down	Down		Down	-9.58136	-9.19386	-7.1505	0.928108	-8.65515	20.047	0.0249014	0.0283985	0.128964	43.1781	0.0432698
NM_137330	ste24b					Down	-2.51873	-1.95212	-3.18335	0.800559	-3.26464	7.44428	1.23612	1.59607	0.748985	14.6771	0.67401
NM_137347	CG15605	Down				Down	-Inf	-Inf	-Inf	0.641642	-Inf	6.21333	0	0	0	10.9724	0
NM_137356	CG10950	Down	Down	Down		Down	-Inf	-Inf	-10.5857	0.783205	-9.6049	10.1928	0	0	0.00606211	19.8558	0.0113901
NM_137358	CG12699	Down	Down	Down		Down	-14.2071	-13.8196	-12.9986	0.967609	-12.4329	269.851	0.0135777	0.0154845	0.0301364	597.35	0.0424677
NM_137385	CG43370	Down					-4.05213	-3.41466	-3.88319	1.56038	0.687543	1.57653	0.0906827	0.122941	0.0978836	5.2629	2.20897
NM_137387	CG14480	Down	Down			Down	-4.89246	-5.33896	-4.34111	1.01527	-5.36034	9.95098	0.315197	0.205383	0.449695	22.7759	0.211242
NM_137394	ND-51L1	Down	Down	Down		Down	-Inf	-10.1681	-9.34712	0.751604	-8.04442	7.67589	0	0.00553482	0.010772	14.6288	0.0252996
NM_137406	CG10934	Down	Down	Down		Down	-Inf	-10.7733	-10.9523	0.893304	-10.9715	23.9908	0	0.0113721	0.0110664	50.4409	0.0103964
NM_137417	CG10931	Down		Down		Down	-5.28692	-5.35886	-7.21596	0.637872	-6.23519	7.80984	0.190358	0.157885	0.0480127	13.7558	0.0902114
NM_137422	CG14488	Down	Down	Down		Down	-Inf	-9.92837	-Inf	0.727201	-Inf	24.4835	0	0.0208456	0	45.8785	0
NM_137435	CG5084			Down			-0.654157	0.534032	-4.62495	-0.0757887	-0.210525	31.0357	18.7649	37.2869	1.14975	33.3329	23.3378
NM_137443	CG10912	Up					1.52678	-2.21939	0.923151	0.48234	1.08329	292.153	801.067	52.0456	506.337	461.993	538.655
NM_137481	GstE3		Up				1.20562	2.77459	-0.576406	0.361668	0.53274	158.529	347.928	899.953	97.1689	230.573	199.562
NM_137483	GstE5					Down	-2.22711	-1.5024	-3.10664	-2.5138	-3.03787	23.5641	4.78933	6.90014	2.5003	4.67033	2.49664
NM_137487	CG5174	Up	Up	Up			2.72839	3.58235	3.91044	-2.83499	0.0995693	1.59927	10.1037	15.9208	22.0138	0.257535	1.49392
NM_137492	CG17669	Down	Down	Down		Down	-8.02821	-Inf	-8.81974	0.867762	-8.254	6.61228	0.0241031	0	0.0133746	13.6584	0.0188472
NM_137532	CG15096				Down	Down	0.287742	-1.40314	0.878241	-2.65643	-2.13969	14.7932	17.1844	4.64092	24.8538	2.6565	2.92097
NM_137550	CG15109	Down	Down	Down		Down	-13.7471	-13.3596	-Inf	0.966515	-13.5578	103.998	0.00408164	0.00465486	0	230.036	0.00750409
NM_137553	CG15111	Down					-1.64132	-1.3496	-1.6286	0.359037	-1.27771	27.5094	8.39371	8.95142	8.12904	39.9368	9.86932
NM_137557	tbrd-2	Down	Down	Down		Down	-Inf	-Inf	-Inf	0.90316	-Inf	7.70632	0	0	0	16.3137	0
NM_137567	Rgk1				Up		0.331261	-2.04678	2.72606	5.44746	-1.46893	2.42768	2.90637	0.487763	14.6876	119.955	0.762967
NM_137568	CG9975	Down	Down	Down		Down	-10.5038	-10.9643	-9.55838	0.796895	-11.4845	44.0126	0.0288457	0.0179531	0.053354	86.5599	0.0133663
NM_137572	CG10062					Down	0.365202	-2.52176	0.806011	0.554049	-2.8978	5.24127	6.42406	0.758753	8.37593	8.70861	0.61126
NM_137573	CG10073	Up					4.99263	4.67572	-3.85056	2.12765	2.39074	0.1991	6.0171	4.21082	0.0121384	0.981239	0.905274
NM_137589	CG16716	Down	Down	Down		Down	-7.48792	-5.82741	-8.27945	0.898189	-8.29868	8.32223	0.0441166	0.121588	0.0244798	17.5569	0.0229977
NM_137591	CG15124	Down	Down	Down		Down	-7.3256	-Inf	-8.43905	1.01786	-7.87332	11.6568	0.0691522	0	0.0306975	26.7185	0.0432583
NM_137593	CG15125	Down				Down	-Inf	-Inf	-Inf	0.976378	-Inf	3.14419	6.26457e-06	2.77811e-18	9.93183e-07	6.99684	1.8661e-06
NM_137594	CG11018	Down	Down	Down		Down	-Inf	-8.63845	-10.4024	1.09845	-Inf	13.6739	0	0.0284667	0.0092338	33.1426	0
NM_137597	CG15128	Down	Down	Down		Down	-7.53565	-7.36228	-8.72573	0.823733	-6.53197	29.2445	0.149982	0.147453	0.0631351	58.5921	0.274994
NM_137598	Obp56a	Up	Up				2.94972	4.3473	-1.15701	2.01833	2.28928	4.42755	32.5515	74.7663	1.81469	20.3033	18.8322
NM_137602	CG8517	Down	Down	Down		Down	-Inf	-11.4887	-Inf	1.08415	-Inf	56.1285	0	0.0162037	0	134.701	0
NM_137605	CG13872	Down	Down	Down		Down	-10.1639	-7.1914	-9.95539	0.120764	-8.97462	6.23782	0.00517438	0.0354063	0.00574241	7.67736	0.0107895
NM_137606	CG10822	Down	Down	Down		Down	-Inf	-Inf	-Inf	1.28477	-9.01834	11.6641	0	0	0	32.1685	0.0195729
NM_137611	CG16894	Down	Down			Down	-4.338	-6.23807	-3.31474	1.12418	-5.20187	17.7258	0.834049	0.19482	1.62818	43.7364	0.419069
NM_137629	CG13871	Down	Down	Down		Down	-10.4259	-8.45341	-7.63243	1.02879	-8.65166	8.75649	0.00605736	0.0207242	0.040334	20.2234	0.018946
NM_137633	CG16739	Down	Down	Down		Down	-8.66593	-8.27843	-10.4575	0.884342	-7.66933	25.5494	0.059859	0.0682655	0.0166076	53.3851	0.109214
NM_137634	CG13870	Down	Down	Down		Down	-9.66853	-6.95911	-7.13814	1.07837	-Inf	4.90854	0.00574296	0.0310223	0.031867	11.7421	2.36907e-10
NM_137641	CG13423	Down				Down	-Inf	-6.63935	-8.81838	0.730289	-Inf	3.50618	0	0.0291787	0.00709855	6.58413	0
NM_137645	Cpr57A			Down			-0.479183	1.49508	-3.8154	0.853232	0.62116	92.6928	63.2671	216.763	6.0171	189.543	124.058
NM_137654	CG13436	Down				Down	-2.94119	-1.8958	-3.30571	0.95118	-2.82595	7.88206	0.976572	1.7572	0.72854	17.2504	0.967253
NM_137660	CG16799					Up	1.33143	1.77656	1.75121	-0.447405	1.73104	31.9716	76.5565	90.8651	98.3616	26.5422	92.3524
NM_137667	CG13442	Down	Down	Down		Down	-10.9481	-8.56063	-9.1547	0.974716	-Inf	13.223	0.00636895	0.0290536	0.0212044	29.4155	0
NM_137675	CG15227	Down	Down			Down	-8.1794	-Inf	-5.97093	1.08316	-9.57512	7.34568	0.0241124	0	0.107038	17.6165	0.00837976
NM_137681	CG9235	Down	Down	Down		Down	-Inf	-Inf	-9.93677	0.934405	-Inf	11.2726	0	0	0.0105121	24.3855	0
NM_137686	CG9313	Down	Down	Down		Down	-8.84078	-7.86832	-8.63231	1.25034	-Inf	15.1327	0.0302513	0.0528997	0.0358105	40.7517	0.00149667
NM_137708	CG9406	Down				Down	-Inf	-7.98921	-7.16824	1.14167	-7.18747	4.96285	0	0.0162037	0.0315362	12.3947	0.0296268
NM_137716	CG4286	Down	Down			Down	-4.67037	-8.37034	-4.08994	0.94056	-5.76124	23.051	0.86143	0.0577887	1.23717	50.0787	0.369812
NM_137722	CG30391	Down					-6.14549	-7.07992	-6.67399	1.10496	-4.69322	2.51532	0.0338118	0.0154241	0.0225141	6.12415	0.084604
NM_137737	CG9822		Down		Down		1.07932	-8.41103	-1.26422	-6.84381	0.623184	126.762	254.889	0.308953	48.2343	1.24918	169.896
NM_137745	CG30222	Down				Down	-Inf	-7.20612	-7.38515	1.07177	-Inf	2.65975	0.00285501	0.0162798	0.0126737	6.32526	0.0029766
NM_137758	CG15676	Down				Down	-Inf	-Inf	-Inf	1.07618	-Inf	4.18991	0	0	0	10.0027	0
NM_137765	Grx-1	Down	Down	Down		Down	-Inf	-Inf	-Inf	1.08236	-Inf	19.0218	0	0	0	45.5934	0
NM_137766	CG4021	Down	Down	Down		Down	-Inf	-11.5394	-10.7184	0.85628	-11.7376	35.4323	0	0.00987604	0.0192211	72.6092	0.00902865
NM_137773	comr	Down				Down	-8.12131	-6.73382	-5.59092	0.51743	-Inf	1.52935	0.00522638	0.0119207	0.0290006	2.47797	0
NM_137777	CG13494	Down				Down	-6.78748	-7.98495	-Inf	1.03332	-6.59824	5.99684	0.0516581	0.0196376	0	13.8934	0.053858
NM_137785	CG9308	Down				Down	-Inf	-Inf	-Inf	1.20163	-Inf	5.45578	0	0	0	14.204	0
NM_137787	CG13501	Down	Down	Down		Down	-Inf	-Inf	-Inf	1.03149	-Inf	3.74032	0	0	0.0018159	8.65887	0
NM_137794	CG11073			Down			-1.07338	0.240978	-3.98088	-0.891645	-0.483285	5.92521	2.68009	5.80909	0.34163	3.61289	3.68742
NM_137809	CG3292	Up	Up			Up	4.33947	5.05582	-2.48051	1.96403	2.24371	11.7672	226.692	324.716	1.92708	51.9675	48.4947
NM_137811	CG3264	Up	Up				4.97395	5.56496	1.30764	-0.0541449	2.51474	1.22769	36.7159	48.2184	2.77756	1.34148	6.10584
NM_137812	CG11291	Down	Down	Down		Down	-10.2052	-8.81769	-8.99672	0.993521	-Inf	10.08	0.00812539	0.018533	0.0180348	22.7177	0
NM_137820	CG11298					Down	-6.48989	-7.68736	-7.86639	0.933123	-Inf	5.17921	0.0548357	0.0208456	0.0202851	11.194	0
NM_137837	CG3927	Down	Down	Down		Down	-11.925	-9.53754	-10.1316	0.734127	-10.1508	39.4621	0.00965691	0.0440525	0.0321511	74.3019	0.0302045
NM_137838	nsr	Down	Down	Down		Down	-Inf	-Inf	-Inf	0.735759	-Inf	24.3857	0	0	9.82913e-41	45.9578	0
NM_137843	CG4329	Down	Down	Down		Down	-5.11536	-4.24244	-5.4057	1.03745	-5.52222	6.51308	0.178797	0.28547	0.140424	15.1327	0.123318
NM_137854	Cyp6d2	Up				Up	1.84727	1.99038	0.912106	0.378777	2.40178	10.3481	35.4436	34.121	17.8042	15.236	47.5953
NM_137868	CG30268	Down	Down	Down		Down	-Inf	-Inf	-8.68494	0.966372	-Inf	2.76383	0	0	0.00613786	6.11285	0
NM_137872	CG13527					Down	-3.72508	-4.7161	-4.89513	1.19197	-5.12081	5.54252	0.398839	0.174943	0.17024	14.3335	0.138608
NM_137894	CG3788	Down		Down		Down	-3.56599	-2.28482	-4.35752	0.842748	-3.03372	18.9762	1.5257	3.23176	0.847339	38.5221	2.01618
NM_137905	CG44252	Down				Down	-3.73312	-4.23014	-3.40917	0.685604	-3.34748	5.49802	0.394145	0.245343	0.473204	10.0081	0.471963
NM_137908	CG3085	Down	Down	Down		Down	-5.18276	-4.9606	-5.23549	0.993256	-5.03075	37.3218	0.978061	0.99235	0.908656	84.0956	0.995235
NM_137910	CG9877					Up	-0.532713	0.695185	-3.35533	0.380677	1.82065	43.9698	28.923	59.0611	3.92674	64.8	135.151
NM_137911	CG13538	Down				Down	-Inf	-Inf	-Inf	0.723977	-6.68922	3.90076	0	0	0	7.29312	0.032892
NM_137913	RpL37b	Down	Down	Down		Down	-10.204	-7.81649	-9.99552	0.265424	-Inf	30.5489	0.0246457	0.112428	0.0273513	41.5645	0
NM_137915	Klp59C	Down	Down	Down		Down	-Inf	-Inf	-Inf	1.11287	-Inf	16.3271	0	0	0	39.9708	0
NM_137916	CG3215	Down	Down	Down		Down	-9.8373	-8.4498	-Inf	0.933616	-Inf	8.26986	0.00860256	0.0196214	0	17.8801	0
NM_137917	CG13544	Down	Down	Down		Down	-Inf	-10.4185	-9.59757	0.9224	-10.6168	15.5054	0	0.00939867	0.018292	33.2644	0.00859224
NM_137918	Klp59D	Down	Down	Down		Down	-Inf	-Inf	-Inf	1.03756	-Inf	20.6606	0	0	0	48.0071	0
NM_137920	CG9899	Down	Down	Down		Down	-9.99255	-Inf	-Inf	0.882085	-Inf	3.7263	0.00348075	0	0	7.77388	0
NM_137924	CG13539	Down	Down	Down		Down	-Inf	-9.01452	-Inf	0.938137	-7.62782	8.39283	0	0.013463	0	18.2031	0.0369235
NM_137925	LS2	Down				Down	-6.06784	-6.45795	-5.35687	0.8041	-7.8786	6.23974	0.0885148	0.058885	0.139162	12.3325	0.0230711
NM_137926	CG3092	Down	Down	Down		Down	-8.50879	-Inf	-9.30032	0.793922	-Inf	12.2307	0.0319524	0	0.01773	24.0033	0
NM_137927	RpL22-like	Down	Down	Down		Down	-6.58162	-6.85709	-7.62108	0.424422	-8.05534	16.144	0.160397	0.11553	0.0749497	24.5245	0.0528088
NM_137928	CG12782	Down	Down	Down		Down	-6.30069	-8.23512	-9.41415	0.877593	-7.84842	7.06798	0.0853199	0.0194604	0.00946862	14.6995	0.026686
NM_137929	CG13540	Down	Down	Down		Down	-6.66157	-7.27407	-6.86813	0.870507	-6.88736	16.7644	0.157583	0.089857	0.131162	34.6947	0.123221
NM_137930	CG3124	Down	Down	Down		Down	-Inf	-12.1091	-Inf	0.901421	-10.9854	107.144	0	0.0226971	0	226.539	0.0459856
NM_137931	CG13541	Down				Down	-Inf	-Inf	-Inf	1.41076	-Inf	3.71132	0	0	0	11.1536	0
NM_137932	Prosbeta5R1	Down	Down	Down		Down	-Inf	-Inf	-Inf	0.720937	-Inf	16.3987	0	0	0	30.5955	0
NM_137934	CG9861	Down	Down	Down		Down	-6.67335	-5.91812	-7.83411	1.48309	-11.4383	12.1423	0.113208	0.166589	0.0486331	38.4221	0.00380738
NM_137936	CG9863	Down		Down		Down	-8.34443	-3.37197	-Inf	0.860165	-5.45475	6.26359	0.0226048	0.500103	8.40779e-45	12.874	0.125484
NM_137940	CG9875	Down	Down	Down		Down	-Inf	-Inf	-9.81974	0.474617	-9.83896	16.9408	0	3.7606e-09	0.0167888	26.6367	0.0157723
NM_137944	yellow-d2	Down		Down			-1.33939	1.05889	-2.56298	-0.946455	-0.40926	103.119	38.7789	178.226	15.9491	60.5693	67.5671
NM_137949	CG9812		Down				-0.741855	-5.71704	1.06342	-0.807037	-0.946019	694.778	395.346	10.9554	1327.09	449.501	313.807
NM_137952	SkpF	Down	Down	Down		Down	-7.79387	-Inf	-9.17037	0.796616	-Inf	10.4695	0.0448942	0	0.0166076	20.5854	0
NM_137965	CG10332	Down				Down	-8.27991	-6.89241	-Inf	0.865798	-7.09067	4.60122	0.0114796	0.0261837	3.77984e-20	9.47708	0.0239372
NM_137966	CG5398	Down	Down	Down		Down	-8.10214	-9.71464	-7.89367	0.743321	-8.9129	12.8069	0.0443518	0.0126451	0.0492207	24.268	0.0231203
NM_137978	CG18128	Down				Down	-5.15377	-5.65936	-0.0949936	1.08221	-6.08001	4.4408	0.118706	0.0728954	3.80013	10.643	0.0571207
NM_137981	CG11300		Up				1.39131	5.97994	-4.5851	0.358482	0.636804	14.608	36.4644	764.91	0.556253	21.1998	19.7645
NM_137984	CG15800	Down				Down	-6.18102	-3.83933	-7.38759	1.16205	-5.40682	10.3323	0.135511	0.598852	0.0563954	26.1718	0.211923
NM_137987	CG5539	Down	Down	Down		Down	-5.23523	-5.75462	-5.41009	0.700596	-4.36791	22.9102	0.574755	0.353842	0.491429	42.1491	0.967389
NM_138010	fzr2	Down				Down	-3.18145	-2.8019	-3.44735	1.03547	-3.38106	12.4456	1.30544	1.4806	1.04278	28.8769	1.03947
NM_138025	CG3121	Down	Down	Down		Down	-9.04142	-9.39089	-10.1549	0.392333	-10.1741	12.6071	0.0227682	0.0155794	0.010107	18.7303	0.00949511
NM_138061	CG13577	Down		Down		Down	-5.9971	-5.832	-Inf	0.481177	-7.61522	5.60115	0.0860372	0.0849237	3.83017e-16	8.85313	0.0258793
NM_138066	CG15873	Down	Down	Down		Down	-Inf	-8.40425	-9.58328	0.65616	-9.60251	9.62015	0	0.0235573	0.011462	17.1606	0.010768
NM_138068	CG3483	Down	Down	Down		Down	-Inf	-10.1932	-Inf	0.825021	-Inf	12.4916	0	0.00885158	0	25.0496	0
NM_138070	CG3492	Down	Down	Down		Down	-9.73062	-Inf	-9.93719	0.663008	-9.54138	24.5165	0.0274601	0	0.0228559	43.941	0.0286295
NM_138071	CG3494	Down	Down	Down		Down	-Inf	-Inf	-Inf	0.868906	-Inf	23.4622	0.00448995	0	0.00498285	48.5133	0
NM_138072	CG16837	Down	Down	Down		Down	-9.70628	-Inf	-Inf	0.985274	-Inf	15.8511	0.0180564	0	0	35.5208	0
NM_138076	Prosalpha4T2	Down	Down	Down		Down	-Inf	-Inf	-Inf	0.542132	-Inf	10.2733	0	0	0	16.9337	0
NM_138077	CG13581	Down	Down	Down		Down	-7.43509	-Inf	-9.22662	0.715058	-Inf	9.03903	0.0497037	0	0.01379	16.7958	0
NM_138093	CG4681	Down	Down	Down		Down	-5.65135	-5.42987	-5.0838	0.813644	-6.17832	16.8797	0.319588	0.324854	0.454905	33.5832	0.202816
NM_138098	CG3565	Down	Down	Down		Down	-Inf	-Inf	-Inf	0.909055	-9.50684	10.0845	0	0	0	21.4354	0.0120616
NM_138126	CG3611	Down				Down	-8.45135	-Inf	-Inf	0.854352	-8.26211	5.00116	0.0135954	0	0	10.2327	0.0141744
NM_138155	CG13405	Down	Down			Down	-7.10856	-Inf	-6.31513	1.34295	-6.59739	7.68887	0.0529962	0	0.088221	22.0654	0.0690663
NM_138179	ttm2	Down	Down	Down		Down	-5.65624	-6.70484	-5.7234	0.75082	-7.53113	16.7579	0.316208	0.133271	0.289891	31.9201	0.0788351
NM_138191	CG13884	Down				Down	-4.30887	-5.2693	-4.90776	0.746266	-5.92698	7.83643	0.376245	0.168569	0.238599	14.8796	0.112077
NM_138192	CG13891	Down				Down	-6.36878	-5.98129	-5.79774	0.702518	-5.52747	8.30826	0.0956682	0.109104	0.136505	15.3044	0.156738
NM_138195	Ppm1	Down	Down	Down		Down	-7.43339	-8.46093	-8.63996	0.740791	-7.92222	31.885	0.175536	0.0750704	0.0730522	60.3132	0.114382
NM_138214	CG13898	Down	Down	Down		Down	-9.47473	-9.08723	-8.52929	1.01353	-9.87045	37.3268	0.0499224	0.0569334	0.092338	85.3003	0.0346989
NM_138220	cep290	Down					-3.63108	-3.05915	-2.83764	0.718161	-2.87152	1.46452	0.111985	0.145537	0.187652	2.72855	0.174289
NM_138225	CG13907	Up					1.33932	-1.4561	0.545792	-0.708923	0.0946939	27.739	66.7928	8.38749	37.0123	19.2092	25.7751
NM_138244	CG9129	Down	Down	Down		Down	-8.39669	-10.4686	-8.84029	0.808881	-10.6669	37.4129	0.105638	0.0219042	0.0746036	74.1898	0.0200248
NM_138263	FucTD	Down	Down	Down		Down	-Inf	-9.96128	-10.1403	0.57861	-Inf	8.65368	0	0.00720165	0.00700804	14.6287	0
NM_138264	CG9173	Down	Down	Down		Down	-Inf	-Inf	-Inf	0.766182	-Inf	8.1798	0	0	0	15.7475	0
NM_138265	SA-2	Down				Down	-9.19074	-7.80324	-8.98227	0.648541	-Inf	1.98412	0.00323097	0.00736945	0.00358566	3.52066	0
NM_138266	robl62A	Down	Down	Down		Down	-Inf	-Inf	-Inf	-5.7029e-06	-Inf	42.9102	2.20734e-07	1.25867e-07	2.44966e-07	48.5651	2.30135e-07
NM_138269	cue					Down	0.834276	-2.23124	1.45121	-2.15306	-1.89544	41.2467	69.9815	7.28775	103.081	10.4974	9.64719
NM_138989	ACXB	Down				Down	-8.47936	-Inf	-Inf	0.884913	-Inf	1.09663	0.00292395	0	0	2.2923	0
NM_138990	ACXA	Down	Down	Down		Down	-Inf	-Inf	-Inf	1.13343	-Inf	2.26907	0.000467825	0.00160058	0.000519183	5.63754	0
NM_139360	Psa	Down				Down	-2.04137	-2.41465	-0.828142	1.14134	-2.04887	13.0197	3.01012	2.0249	6.7046	32.5135	2.73955
NM_139365	Cct2	Down				Down	-3.33502	-2.8854	-3.32415	0.987607	-3.51165	16.248	1.53219	1.82425	1.48274	36.4692	1.23961
NM_139395	CG12035	Down	Down	Down		Down	-6.13815	-6.92058	-5.0996	0.839855	-7.7969	11.0144	0.148815	0.0754284	0.293603	22.3156	0.0430978
NM_139400	CG8001	Down	Down	Down		Down	-8.4114	-8.0239	-7.61797	0.517931	-9.22216	5.53974	0.0165557	0.0163005	0.0263079	8.97779	0.0062665
NM_139405	CG12020	Down	Down	Down		Down	-Inf	-Inf	-8.83053	0.756247	-8.2648	9.25808	0	0	0.0185866	17.7011	0.0261918
NM_139428	CG11815	Down	Down	Down		Down	-10.1663	-Inf	-9.95785	1.29774	-8.97708	12.4351	0.0102975	0	0.011428	34.6046	0.0214721
NM_139441	CG8960				Up		-Inf	1.41593	-Inf	7.52777	-Inf	0.0105475	0	0.0233487	0	2.20143	1.30887e-11
NM_139442	CG15878	Down	Down	Down		Down	-9.61	-10.2225	-9.40153	1.19831	-10.4208	10.4731	0.0127535	0.0072723	0.0141536	27.2039	0.00664832
NM_139458	CG1317	Down					-1.71399	-1.90082	-2.00814	0.859003	-1.67069	10.0173	2.90523	2.22446	2.27596	20.5676	2.73699
NM_139470	CG16758	Up					1.64024	2.11966	1.0487	0.771108	0.842007	20.3588	60.396	73.4068	38.495	39.3331	31.7589
NM_139472	CG16984	Down	Down	Down		Down	-5.68714	-6.93191	-6.11094	1.4643	-6.4521	15.0259	0.276176	0.0993414	0.196051	46.9208	0.148601
NM_139497	CG9970	Down	Down	Down		Down	-Inf	-Inf	-Inf	1.33584	-Inf	10.0198	0	0	0	28.6294	0
NM_139500	CG2113	Down	Down	Down		Down	-Inf	-9.74898	-Inf	0.665147	-9.94723	13.2884	0	0.0088495	0.0043058	23.844	0.00809019
NM_139538	CG12078	Down				Down	-5.31438	-6.51185	-5.23144	1.12689	-5.00966	5.46492	0.127395	0.0491662	0.128228	13.5263	0.148263
NM_139546	Drsl5	Down	Down			Down	-1.67708	-10.7262	-0.533328	-0.688174	-2.49305	3326.72	989.961	1.62928	2100.88	2337.12	514.198
NM_139566	CG10862	Down	Down	Down		Down	-Inf	-11.2207	-9.07779	0.75895	-9.41895	28.4101	0	0.00987604	0.0480527	54.4209	0.0361146
NM_139572	ntc	Down				Down	-2.30896	-2.44229	-1.82295	0.253763	-2.27064	20.4634	3.93079	3.12687	5.28754	27.6212	3.69316
NM_139574	CG32262	Down				Down	-3.37572	-2.82433	-3.32771	0.55725	-3.29924	14.3563	1.31614	1.68155	1.30688	23.9121	1.26902
NM_139586	CG14983	Down				Down	-Inf	-Inf	-8.24691	1.01047	-Inf	6.32029	0	0	0.0190152	14.4126	0
NM_139588	CG12605			Down			-3.35914	-4.92273	-Inf	0.669552	-2.23346	2.2541	0.209181	0.0636821	0.000770634	4.06051	0.415702
NM_139590	Mul1	Down				Down	-2.45684	-2.80043	-3.68265	0.66918	-3.16953	16.1778	2.80283	1.92178	1.1481	29.1199	1.56452
NM_139597	Dpy-30L2	Down	Down	Down		Down	-Inf	-Inf	-Inf	1.6138	-8.40316	46.0307	0	0.00106966	0	159.44	0.118012
NM_139652	CG7465		Up				1.19241	4.90422	-1.51798	1.44572	2.02884	1.02785	2.23528	25.5341	0.328021	3.16927	3.64978
NM_139666	CG7514	Down				Down	-Inf	-Inf	-8.06231	0.903585	-Inf	2.84143	0	0	0.0097157	6.01685	0
NM_139667	CG18418	Down	Down	Down		Down	-Inf	-Inf	-Inf	0.78456	-Inf	18.2796	0	0	0	35.6424	0
NM_139668	CG15876	Down				Down	-5.13614	-5.65553	-5.37513	0.835627	-6.04643	8.99429	0.243381	0.148033	0.198073	18.1694	0.118415
NM_139670	CG12493	Down	Down	Down		Down	-4.38147	-5.49503	-4.13044	0.764984	-5.13299	32.4338	1.48114	0.593938	1.69504	62.3863	0.80521
NM_139680	CG17150	Down	Down	Down		Down	-6.29255	-7.34562	-7.16208	1.0119	-7.54388	2.35825	0.0286245	0.0120269	0.0150475	5.3822	0.010995
NM_139684	CG17030	Down	Down	Down		Down	-Inf	-9.04145	-Inf	0.940102	-Inf	9.82206	0	0.0154643	0	21.3318	0
NM_139685	ATPsynCF6L	Down	Down	Down		Down	-10.5405	-Inf	-Inf	0.730437	-9.35123	25.6346	0.0163787	0	0	48.1433	0.0341525
NM_139699	CG4669	Down	Down	Down		Down	-10.5173	-Inf	-12.3088	1.07477	-10.328	30.4962	0.019801	0	0.00549369	72.7123	0.0206443
NM_139709	blanks	Down	Down	Down		Down	-5.44421	-4.83432	-5.27051	0.635995	-6.03258	31.5233	0.688992	0.916711	0.746423	55.4513	0.419028
NM_139729	scny			Up			1.73929	2.03698	3.65345	1.0441	1.63052	0.776074	2.46821	2.64608	8.93572	1.81264	2.09374
NM_139750	alphaKap4	Down	Down	Down		Down	-Inf	-Inf	-Inf	0.541561	-Inf	4.60181	0	0	0	7.58194	0
NM_139757	Jon65Aii	Up				Up	2.6163	1.87902	2.38578	1.72442	2.6312	13.8166	80.6194	42.1618	65.9973	51.681	74.485
NM_139758	Jon65Ai	Up					1.72871	0.12929	1.63116	1.076	1.20889	203.311	641.21	184.477	575.595	485.172	408.951
NM_139762	CG42269		Down	Up	Down	Down	0.562578	-4.48766	3.15356	-2.54205	-3.61687	13.8513	19.4668	0.512208	112.652	2.69204	0.982426
NM_139781	CG8219	Down	Down	Down		Down	-4.12437	-4.67877	-4.41923	0.978994	-4.5551	9.9216	0.541345	0.321371	0.423833	22.1368	0.367246
NM_139795	eIF4E-4	Down	Down	Down		Down	-Inf	-Inf	-Inf	1.00105	-Inf	25.3614	0	0	0	57.4576	0
NM_139808	CG10064	Down	Down	Down		Down	-4.89347	-4.65483	-4.42668	0.751221	-4.60847	13.928	0.445923	0.45869	0.59191	26.5371	0.496819
NM_139811	CG10063	Down	Down	Down		Down	-8.59581	-7.07081	-6.62181	0.14314	-7.7285	25.5661	0.0628809	0.157766	0.237265	31.9637	0.104894
NM_139813	CG17744	Down	Down	Down		Down	-9.72311	-Inf	-Inf	1.14073	-Inf	19.9512	0.0224633	0	0	49.7955	0
NM_139853	pst					Up	1.40382	1.1788	-0.202815	1.39757	1.49594	12.3528	31.1033	23.1973	9.80803	36.838	30.3145
NM_139858	CG8564	Down	Down	Down		Down	-Inf	-12.3773	-9.97133	0.939408	-10.9906	46.0435	0	0.0071463	0.0417251	99.9499	0.0195994
NM_139863	CG8560	Down	Down	Down		Down	-4.99899	-5.27446	-4.62341	0.778107	-4.45281	12.7233	0.379465	0.274513	0.473983	24.6972	0.508443
NM_139865	CG14835	Down	Down	Down		Down	-Inf	-7.8532	-9.03222	0.818417	-Inf	20.0665	0	0.0719947	0.0350296	40.0559	0
NM_139881	CG14838	Down	Down	Down		Down	-7.62978	-7.24228	-8.74324	1.19065	-7.76247	3.08184	0.0148071	0.0168866	0.00657303	7.96266	0.0123501
NM_139882	CG7716	Down	Down	Down		Down	-Inf	-Inf	-Inf	1.08861	-10.5389	7.75371	0	0	0	18.6655	0.00453509
NM_139894	CG8492	Down		Down			-2.19888	0.873495	-5.84352	-0.362211	-1.05928	21.9795	4.55555	33.4074	0.349845	19.3557	9.17785
NM_139903	eIF4E-5	Down	Down	Down		Down	-9.71864	-Inf	-10.0951	0.936879	-9.5294	27.0848	0.0305897	0	0.0226319	58.6921	0.0318924
NM_139929	CG7387	Down	Down	Down		Down	-6.18903	-6.1341	-6.11382	0.949852	-6.33236	17.9789	0.234494	0.212368	0.237274	39.3117	0.194146
NM_139932	CG7366	Down	Down	Down		Down	-6.28315	-6.11805	-5.37954	0.629731	-5.84237	13.3393	0.162993	0.159329	0.292863	23.3629	0.202302
NM_139934	CG8006	Down	Down	Down		Down	-9.86487	-Inf	-9.6564	0.679078	-Inf	5.88064	0.00600144	0	0.00666027	10.6579	0
NM_139937	eIF4E-3	Down	Down	Down		Down	-7.09956	-5.75787	-7.24724	0.822474	-10.3254	46.1211	0.320015	0.707105	0.277458	92.324	0.0312791
NM_139938	CG7213					Down	-3.74529	-2.82014	-3.32109	0.214891	-6.18832	2.79784	0.198532	0.328664	0.255863	3.67567	0.0333849
NM_139960	Jon66Cii	Up	Up			Up	2.66033	3.14407	-1.55794	0.269965	2.27455	9.63171	57.942	70.638	2.98986	13.1461	40.5517
NM_139987	S-Lap1	Down	Down	Down		Down	-10.861	-10.8145	-10.0424	1.02003	-12.5977	182.09	0.093168	0.0838835	0.157815	417.996	0.025562
NM_139996	CG6576	Down	Down	Down		Down	-Inf	-Inf	-Inf	1.18949	-Inf	6.54427	0	0	0	16.8951	0
NM_140021	CG5280	Down	Down	Down		Down	-8.07486	-6.95039	-8.12942	0.98327	-7.14865	17.9329	0.063289	0.120295	0.0585307	40.13	0.109974
NM_140024	CG5194	Down				Down	-5.48288	-4.74175	-4.92077	0.740826	-5.55667	7.90835	0.168722	0.245107	0.238289	14.9555	0.149892
NM_140027	CG5144	Down	Down	Down		Down	-5.12004	-4.95119	-5.41972	0.785158	-4.84334	18.9159	0.517599	0.50728	0.403889	36.8986	0.573368
NM_140037	CG4483	Down				Down	-Inf	-Inf	-Inf	0.891772	-Inf	1.75864	0	0	0	3.69362	0
NM_140038	CG4477	Down				Down	-Inf	-Inf	-Inf	0.295081	-Inf	5.24366	0	0	0	7.28263	0
NM_140042	PGRP-LF			Up			0.787148	0.527187	3.83046	1.56943	0.384213	1.87627	3.07719	2.24135	24.3708	6.29581	2.13168
NM_140048	CG4080		Down	Down			0.112548	-3.32104	-7.60586	-0.726695	0.396075	20.4177	21.0059	1.69471	0.0968816	13.9685	23.383
NM_140076	CG3222	Down	Down	Down		Down	-8.70724	-7.80517	-7.9842	0.89766	-8.32536	23.6169	0.0537692	0.0876006	0.0852456	49.8048	0.0640674
NM_140078	CG3306	Down	Down	Down		Down	-9.22896	-7.2565	-10.0205	0.906695	-Inf	12.7843	0.0202739	0.0693633	0.0112498	27.1297	0
NM_140081	CG8336	Down				Down	-4.37245	-5.05895	-4.4859	1.44799	-6.33521	6.03995	0.280199	0.149648	0.244674	18.6411	0.06724
NM_140082	CG8329			Up	Up		1.6991	-2.08589	2.94578	4.38558	-1.23312	8.33748	25.7612	1.62928	58.7133	197.265	3.0862
NM_140083	CG18179			Up	Up	Down	1.47615	-2.04134	2.82706	4.62294	-2.86806	20.4964	54.2619	4.13094	132.935	571.672	2.44288
NM_140084	CG18180	Up					1.95582	1.37132	0.803861	1.04274	1.03086	166.227	613.641	356.768	265.228	387.633	295.54
NM_140087	CG16719	Down		Down		Down	-3.3757	-3.02934	-3.59585	0.995918	-3.20982	26.1556	2.39789	2.65777	1.97714	59.0461	2.45985
NM_140089	CG6761					Down	-3.89356	-7.75399	-4.02613	0.999752	-7.95225	1.08018	0.0683252	0.00416607	0.0601971	2.44932	0.00457033
NM_140090	CG16711	Down	Down	Down		Down	-2.77561	-4.6485	-3.92593	0.499868	-2.79613	6.14466	0.854866	0.202202	0.369748	9.83588	0.770046
NM_140127	CG8072	Down	Down	Down		Down	-7.39783	-Inf	-Inf	0.269109	-9.20859	6.64813	0.0375131	0	0	9.0685	0.00977765
NM_140130	CG8065	Down	Down	Down		Down	-6.71901	-8.50144	-7.35854	0.939283	-9.6997	10.6285	0.0909858	0.0243304	0.0591908	23.0681	0.0111214
NM_140135	CG12362	Down	Down	Down		Down	-Inf	-6.8246	-6.71412	0.713278	-7.02285	7.68889	2.18043e-09	0.0564939	0.0649707	14.2677	0.0516466
NM_140137	S-Lap3	Down	Down	Down		Down	-Inf	-13.5857	-Inf	0.905585	-11.784	81.9083	0	0.00552476	0	173.686	0.0202029
NM_140142	CG14151	Down				Down	-Inf	-Inf	-Inf	1.21919	-Inf	8.15878	0	0	0	21.5012	0
NM_140146	CG14154	Down	Down	Down		Down	-6.52462	-7.87409	-Inf	1.01051	-Inf	10.5688	0.105483	0.0360891	0.0011677	24.1024	1.90398e-05
NM_140176	CG6279	Down	Down	Down		Down	-7.40097	-8.59844	-6.13361	0.984825	-8.98934	17.511	0.0973309	0.0394368	0.22946	39.2233	0.0288036
NM_140178	APP-BP1	Down	Down			Down	-3.53791	-4.56792	-2.37835	0.940801	-4.59845	13.2613	1.08573	0.46221	2.32957	28.8075	0.474169
NM_140185	CG14143		Up				2.48786	9.39321	0.821865	1.41925	1.21767	0.0433856	0.23159	24.2025	0.0700946	0.131343	0.0878009
NM_140204	CG11726	Down	Down	Down		Down	-9.24769	-Inf	-Inf	0.95048	-6.73652	6.75211	0.0105696	0	0	14.7703	0.0550986
NM_140207	CG7557	Down	Down	Down		Down	-8.26274	-Inf	-8.46931	0.700779	-Inf	19.8024	0.0610998	0.000950654	0.0510517	36.4336	0.000869086
NM_140208	CG12289	Down	Down	Down		Down	-Inf	-Inf	-Inf	0.303772	-9.18321	5.19296	0	0	0	7.2558	0.00777305
NM_140209	CG7551	Down				Down	-Inf	-Inf	-Inf	0.4133	-Inf	3.05639	0	0	0	4.60735	0
NM_140210	CG6140	Down	Down	Down		Down	-10.0768	-7.10436	-Inf	1.13151	-10.8876	14.2887	0.0124337	0.085079	0	35.4381	0.00648158
NM_140228	CG6083	Down		Down		Down	-7.12777	-4.02977	-7.0568	0.753933	-6.93852	12.8546	0.0874659	0.652906	0.0882435	24.5381	0.0911908
NM_140248	Tim13	Down				Down	-8.87545	-Inf	-Inf	0.981614	-7.68621	11.6133	0.0235305	0	0	25.9583	0.0490652
NM_140250	CG5964	Down				Down	-5.0284	-4.54137	-4.37936	1.04089	-4.73962	3.32143	0.0968453	0.118335	0.145861	7.73554	0.108182
NM_140258	CG7264	Down				Down	-5.17777	-3.79027	-Inf	0.704902	-Inf	2.79514	0.0723326	0.164985	2.28465e-05	5.15228	9.30068e-06
NM_140261	CG5906	Down				Down	-Inf	-Inf	-Inf	1.21994	-Inf	5.47803	0	0	0	14.4441	0
NM_140262	Sprn	Down	Down	Down		Down	-Inf	-Inf	-Inf	1.46256	-Inf	3.94759	0.00253596	0	0.000938118	12.3076	0.00264395
NM_140265	CG11588	Down	Down	Down		Down	-10.0656	-Inf	-Inf	1.23006	-Inf	12.0115	0.0106157	0	0	31.9017	0
NM_140266	SdhAL	Down	Down	Down		Down	-7.46342	-Inf	-7.51798	1.20817	-8.27418	5.38806	0.0290517	0	0.0268674	14.0913	0.0151444
NM_140268	Rpt4R	Down	Down	Down		Down	-7.6369	-Inf	-8.65083	0.622516	-7.25502	10.9443	0.0511503	1.0608e-05	0.0243281	19.0743	0.060947
NM_140279	CG6931	Down				Down	-Inf	-6.47889	-7.07295	1.00017	-7.67714	4.74505	0	0.0442036	0.0322902	10.7455	0.0201804
NM_140287	CG17154	Down				Down	-7.02323	-8.22069	-6.39972	1.28645	-Inf	7.10844	0.0520025	0.0197685	0.0769483	19.6273	0
NM_140299	CG6910		Up				1.62427	3.77344	-1.01924	0.240657	1.39707	5.52084	16.1891	62.604	2.49067	7.37998	12.6486
NM_140301	CG11529				Down		0.253737	-1.39211	-2.27052	-2.66258	0.278626	154.003	174.728	48.6784	29.1721	27.5319	162.555
NM_140341	CG10969	Down	Down	Down		Down	-Inf	-8.27232	-7.12942	1.01563	-Inf	3.76529	0	0.0101032	0.0245789	8.61707	0
NM_140342	CG17666	Down	Down	Down		Down	-8.05238	-9.66489	-9.84391	0.712022	-7.54122	8.21956	0.0294632	0.0065749	0.00639814	15.2424	0.0383971
NM_140357	CG10752	Down				Down	-5.69949	-6.63392	-6.81295	0.399148	-6.60978	4.80238	0.0879411	0.0401165	0.039038	7.16865	0.0427868
NM_140358	CG10748	Down	Down	Down		Down	-9.42484	-10.0373	-Inf	0.761477	-Inf	13.1101	0.018151	0.01035	0	25.157	0
NM_140359	CG10749	Down	Down	Down		Down	-Inf	-Inf	-Inf	0.795813	-9.18	12.2823	0	0	0	24.1361	0.0184255
NM_140360	CG11262	Down	Down	Down		Down	-Inf	-Inf	-Inf	1.04206	-10.1311	6.11821	0	0	0	14.2608	0.00474755
NM_140368	Zmynd10	Down				Down	-4.27557	-3.42057	-4.1975	1.11561	-3.93433	11.4536	0.562752	0.887405	0.570559	28.0931	0.651908
NM_140374	CG17300	Down	Down	Down		Down	-10.2278	-8.84028	-10.0193	0.914585	-10.0385	18.7496	0.0148791	0.0339374	0.0165125	40.0069	0.0155127
NM_140375	CG11251	Down	Down	Down		Down	-Inf	-9.46059	-Inf	0.872155	-8.65884	7.25218	0	0.00853933	0	15.0258	0.0156133
NM_140376	snky	Down				Down	-7.55277	-Inf	-Inf	0.986102	-Inf	1.83885	0.00931944	0	0	4.12306	0
NM_140377	CG17687	Down	Down	Down		Down	-7.42443	-6.77389	-9.53788	0.673289	-7.55711	1.95084	0.0108068	0.0147894	0.00239864	3.5215	0.00901364
NM_140383	Poc1	Down				Down	-1.89118	-1.75717	-1.49848	0.388626	-1.82052	29.7457	7.63083	7.30026	9.62219	44.0782	7.32771
NM_140386	CG14106	Down				Down	-8.21236	-7.82486	-7.41893	0.905244	-9.02312	5.88858	0.0188928	0.0215461	0.0314503	12.4837	0.00984869
NM_140419	CG17362		Up				-0.075742	4.18575	-6.56076	0.428943	-1.7345	8.44023	7.62089	127.428	0.081715	12.8619	2.20707
NM_140420	CG9040	Down		Down	Down	Down	-3.14264	-1.22357	-7.46988	-2.79331	-2.00888	107.606	11.5947	38.228	0.554768	17.5708	23.2648
NM_140429	CG6661	Down	Down	Down		Down	-7.61875	-6.34673	-11.1107	1.06433	-5.51524	14.1347	0.0676112	0.145845	0.0049296	33.4536	0.267779
NM_140436	CG8100				Down		-0.758322	-0.823233	-1.10432	-2.44728	0.172305	47.1005	26.4989	22.085	20.0258	9.77643	46.1875
NM_140440	CG7768	Down	Down	Down		Down	-Inf	-5.77988	-8.97521	1.08328	-8.64651	102.966	0.00388243	1.55469	0.190754	246.954	0.223575
NM_140441	CG7924		Down	Up	Up	Down	0.970341	-8.21762	2.79003	2.35148	-6.09137	441.77	823.663	1.23118	2792.63	2552.05	5.63777
NM_140442	CG7906		Down			Down	0.590469	-6.56932	2.13615	1.24453	-4.10192	433.852	621.648	3.7873	1743.11	1163.62	21.9848
NM_140445	CG3868	Up					1.60938	-0.00761738	0.257735	-0.405408	1.33585	38.0558	110.495	31.4054	41.5853	32.5242	83.5888
NM_140449	CG9592	Down				Down	-7.25697	-Inf	-Inf	0.934747	-Inf	5.1359	0.0319524	0	0	11.1129	0
NM_140452	shd			Down			-0.997584	-0.158755	-3.42171	-1.38599	-0.601031	23.8691	11.378	17.7349	2.03786	10.3352	13.6929
NM_140455	CG5048	Down	Down	Down		Down	-8.90788	-8.52038	-8.69941	1.09547	-8.3036	49.0124	0.0971001	0.110737	0.10776	118.549	0.13498
NM_140456	CG13477	Down	Down	Down		Down	-Inf	-Inf	-9.29643	1.14213	-10.3157	25.7816	0	0	0.0374748	64.4096	0.0176029
NM_140460	CG13473	Down					-Inf	-7.832	-Inf	0.96357	-7.03025	5.57832	0	0.0203101	0	12.3138	0.037135
NM_140461	CG13471	Down	Down	Down		Down	-6.83969	-6.58969	-8.09065	0.999589	-6.10988	14.8228	0.123149	0.127676	0.0496975	33.5477	0.186754
NM_140481	CG13461			Down			-0.677583	1.21691	-5.53128	0.304507	-2.64362	22.9443	13.6507	44.2462	0.453445	32.0749	3.19493
NM_140483	CG13463	Down				Down	-Inf	-4.70416	-Inf	0.753721	-Inf	4.25119	0	0.135298	0	8.11388	0
NM_140484	CG13460			Down			-0.436497	1.9702	-8.17076	-0.444091	-0.625767	145.136	102.054	471.782	0.460326	120.758	81.8461
NM_140494	CG13457	Down	Down	Down		Down	-9.18589	-7.79839	-8.97742	0.86552	-8.99665	3.87536	0.00600321	0.0136926	0.00666223	7.99411	0.00625886
NM_140502	CG6888	Down	Down	Down		Down	-10.17	-8.19755	-Inf	1.07827	-9.98077	16.947	0.013998	0.0478915	0	40.505	0.0145941
NM_140507	CG7804	Down	Down	Down		Down	-Inf	-Inf	-8.50625	1.20357	-8.94052	10.6687	6.92407e-08	0	0.0282414	27.8102	0.0159189
NM_140508	CG13455	Down	Down	Down		Down	-Inf	-10.0234	-Inf	0.897807	-11.2216	21.046	0	0.0167767	0	44.3876	0.00766861
NM_140511	CG7272	Down		Down	Down	Down	-1.77068	-1.3566	-3.20919	-2.57038	-1.82216	70.7038	19.715	22.9056	6.98737	13.4743	17.3986
NM_140537	Eig71Eh				Up				Inf	Inf		0	0	0	7.50376	46.3071	0
NM_140538	Eig71Ei				Up				Inf	Inf		0	0	0	8.49462	21.6394	0
NM_140579	ATPsynbetaL	Down	Down	Down		Down	-9.98559	-10.1831	-7.55473	0.751743	-9.79635	16.327	0.0153249	0.0116514	0.0793671	31.1193	0.0159775
NM_140619	CG13039	Down	Down	Down		Down	-9.08531	-Inf	-Inf	0.866477	-8.89607	8.40836	0.0107533	0	0	17.3579	0.0153589
NM_140654	CG13032	Down	Down	Down		Down	-9.50606	-9.85553	-9.61952	0.976099	-10.0538	18.1691	0.023778	0.0162704	0.0211107	40.4571	0.0148744
NM_140655	Lasp	Down	Down	Down		Down	-4.96611	-6.44255	-6.74187	1.14192	-4.14511	11.13	0.338013	0.107803	0.0935101	27.8046	0.546236
NM_140658	CG13026			Up	Up		0.57592	-Inf	6.50177	3.9369	-3.48277	0.706323	0.995287	0	57.7966	12.0875	0.0543075
NM_140659	PGRP-SB2	Up	Down	Up	Up	Down	1.6428	-9.08569	5.01198	3.70092	-3.4013	101.611	301.967	0.155159	2996.8	1495.83	8.36897
NM_140661	CG9701			Up	Up		1.46163	2.29674	6.53795	4.53766	-0.242552	1.21326	3.1798	4.94559	103.04	31.8971	0.89235
NM_140670	sinah	Down	Down	Down		Down	-12.2136	-9.82605	-12.0051	0.808595	-10.0243	35.7997	0.00717276	0.0327203	0.00796017	70.9767	0.0299129
NM_140671	CG13029	Down				Down	-Inf	-Inf	-Inf	1.23233	-7.40803	4.04273	3.39059e-14	5.92903e-14	3.97565e-16	10.752	0.0215505
NM_140689	CG6652	Down	Down	Down		Down	-8.80859	-8.95161	-8.39367	0.849015	-9.99786	28.3904	0.0602524	0.0475713	0.0771541	57.8864	0.0241609
NM_140705	CG7707	Down	Down	Down		Down	-Inf	-Inf	-Inf	0.77828	-10.428	15.0856	0	0	0	29.287	0.00952848
NM_140706	CG6497	Down				Down	-9.02685	-Inf	-7.23342	0.603963	-Inf	4.72848	0.00862393	0	0.028712	8.1299	0
NM_140707	CG13723	Down				Down	-Inf	-Inf	-7.88722	0.39316	-Inf	5.23614	0	0	0.0202141	7.78376	0
NM_140708	ND-24L	Down	Down	Down		Down	-Inf	-Inf	-Inf	0.843941	-Inf	14.1993	0	0	0	28.85	0
NM_140710	CG13725	Down	Down	Down		Down	-Inf	-Inf	-Inf	0.721278	-Inf	11.2871	0	0	0	21.0638	0
NM_140713	brv2	Down				Down	-4.58756	-5.91627	-7.31769	0.063242	-6.11452	2.5546	0.102867	0.0370995	0.0165874	3.01966	0.0311663
NM_140723	CG12229	Down	Down	Down		Down	-4.36346	-4.68084	-4.1114	0.894765	-4.7156	18.7097	0.864939	0.605159	0.989336	39.3771	0.619623
NM_140729	CG13733	Down	Down	Down		Down	-7.32408	-7.0435	-6.16808	0.797567	-7.35723	21.6597	0.128628	0.136214	0.275301	42.6157	0.114948
NM_140734	CG7564			Down			-2.61235	-2.69499	-Inf	0.324009	-0.420973	7.11823	1.10851	0.910968	2.0195e-08	10.0852	4.62649
NM_140737	Jon74E					Up	1.05185	-0.461888	-0.886269	-1.43206	2.06298	9.02176	17.795	5.43388	4.4627	3.78346	32.7899
NM_140749	Adgf-B	Down				Down	-Inf	-Inf	-Inf	1.02214	-Inf	2.97955	0	0	0	6.84968	0
NM_140761	CG7441	Down				Down	-3.09598	-2.41369	-2.1099	0.657119	-2.47943	12.1501	1.3523	1.8911	2.57242	21.6829	1.89748
NM_140773	Cyp312a1		Down			Down	-1.61285	-4.90105	-2.16612	-0.120707	-3.09174	24.9283	7.75881	0.692953	5.07479	25.9542	2.54484
NM_140779	CG5103	Down	Down	Down		Down	-9.3166	-Inf	-10.6931	0.871875	-9.71232	10.0807	0.0150441	0	0.00556521	20.8823	0.0104565
NM_140780	CG13700	Down	Down	Down		Down	-Inf	-Inf	-Inf	0.897169	-Inf	6.38448	0	0	0	13.455	0.00257047
NM_140796	CG6893	Down	Down	Down		Down	-7.46021	-Inf	-9.57367	0.517571	-6.42297	8.26735	0.0446757	0	0.00991602	13.3966	0.0838408
NM_140798	CG12477	Down				Down	-6.46488	-5.53681	-5.80895	0.483316	-6.27564	8.01494	0.0863437	0.143229	0.130667	12.6829	0.0900208
NM_140818	CG14077	Down	Down	Down		Down	-Inf	-Inf	-Inf	0.662982	-Inf	2.50521	0	8.40488e-09	2.17201e-43	4.48763	0
NM_140820	CG18223	Down				Down	-Inf	-Inf	-Inf	0.949315	-Inf	2.67405	0	0	0	5.86115	0
NM_140852	ms(3)76Ba	Down	Down	Down		Down	-Inf	-9.15012	-9.32915	0.551321	-9.34838	3.48324	0	0.00508625	0.00494951	5.77795	0.00464983
NM_140859	brv1	Down				Down	-8.20997	-Inf	-Inf	0.827103	-Inf	1.21074	0.00389094	0	0	2.43142	0
NM_140862	CG9452		Down			Down	0.5338	-3.02647	1.73658	-0.82463	-1.93278	64.4532	88.7945	6.56239	196.309	41.1938	14.6898
NM_140867	CG9279	Up	Up	Up		Up	Inf	Inf	Inf		Inf	9.52e-10	1.74567	1.63743	1.5258	3.68728e-09	1.37656
NM_140868	Rcd7	Down	Down	Down		Down	-7.27863	-5.7801	-7.39209	0.975793	-7.56332	28.9362	0.176842	0.437433	0.159058	64.4253	0.135159
NM_140879	ms(3)76Cc	Down	Down	Down		Down	-7.20399	-6.35706	-8.58048	0.87605	-7.42978	10.3243	0.0666342	0.104489	0.0246498	21.4489	0.0521039
NM_140908	hale	Down	Down	Down		Down	-10.3788	-9.99134	-8.17037	0.928856	-10.1896	10.5149	0.00751481	0.00857018	0.0333591	22.6593	0.00783483
NM_140909	schuy	Down	Down	Down		Down	-Inf	-Inf	-11.0669	0.858339	-10.0861	14.1318	0	0	0.006021	29.0008	0.0113129
NM_140915	CG14183	Down	Down	Down		Down	-4.39111	-4.27109	-3.65042	0.84805	-4.0881	16.4893	0.747823	0.708518	1.20019	33.5982	0.843643
NM_140923	CG7335	Down	Down	Down		Down	-8.69096	-9.30346	-8.48249	0.683804	-Inf	7.30299	0.0168157	0.00958862	0.0186617	13.2792	0
NM_140931	CG7290				Down		-0.224896	-0.605865	-1.43553	-2.55819	0.174508	123.68	100.701	67.4196	41.7948	23.7674	121.456
NM_140963	zye		Up	Down		Up	0.742444	2.8683	-4.11334	1.11246	1.79495	15.2948	24.3497	92.6537	0.807678	37.4327	46.182
NM_140972	mag	Up	Up			Up	2.61867	2.74438	0.496302	1.28297	1.98298	10.5711	61.7833	58.7676	13.6288	29.1178	36.3625
NM_141000	CG3698	Down	Down	Down		Down	-10.3585	-9.97101	-Inf	0.958111	-10.1693	12.6423	0.00916343	0.0104503	0	27.8018	0.00955367
NM_141012	CG10589	Down	Down	Down		Down	-5.06355	-5.12351	-4.06153	0.892052	-4.74557	20.0822	0.571456	0.477921	1.09926	42.1862	0.651399
NM_141014	CG10588					Down	-4.62427	-5.93722	-4.30889	1.16939	-7.13547	1.08337	0.0417273	0.0146423	0.0498702	2.75547	0.0059053
NM_141026	ICA69	Down					-Inf	-4.14102	-2.52863	1.10633	-4.33927	1.88947	0.000437432	0.0874881	0.296932	4.60702	0.0799519
NM_141034	CG10510	Down	Down	Down		Down	-7.95099	-Inf	-9.15756	1.04746	-9.76175	12.492	0.0480392	0	0.0199923	29.2264	0.0125213
NM_141038	CG9389	Down	Down	Down		Down	-8.61763	-7.87649	-8.67219	0.825356	-8.69142	37.8216	0.0916343	0.136431	0.0847449	75.8688	0.0796139
NM_141054	sa	Down	Down	Down		Down	-8.33643	-Inf	-8.71292	1.17736	-9.73215	11.0862	0.0326375	0	0.024147	28.3809	0.0113425
NM_141058	Alp1			Down			-0.588571	1.45436	-3.95788	0.14224	0.39498	59.0367	37.3623	134.218	3.47452	73.7531	67.5533
NM_141060	CG7202	Down	Down	Down		Down	-7.20432	-8.10632	-7.87031	0.917512	-8.30458	35.9636	0.23206	0.108266	0.140474	76.893	0.0989764
NM_141075	CG7634	Down	Down	Down		Down	-8.72311	-7.48762	-10.8366	0.822523	-8.04844	12.2059	0.0274855	0.0564218	0.00610055	24.4342	0.0401183
NM_141089	CG11249	Down	Down			Down	-4.79998	-5.13072	-4.05449	0.936608	-4.30589	7.36103	0.251481	0.174557	0.404799	15.9442	0.323761
NM_141100	CG14567			Up			1.4917	-0.578498	2.63404	-0.239336	-0.366093	26.7389	71.5554	14.855	151.705	25.6402	18.0524
NM_141108	CG7414	Down	Down	Down		Down	-3.64146	-3.50843	-3.31233	0.507648	-3.39505	25.2004	1.92327	1.83882	2.31723	40.5505	2.08607
NM_141119	CG7140	Down	Down	Down		Down	-9.40828	-Inf	-9.78477	1.03511	-Inf	10.6293	0.0148862	0	0.0110136	24.6564	0
NM_141130	Srpk79D	Down				Down	-Inf	-Inf	-Inf	1.29652	-Inf	1.19935	0.000206343	0.000773172	0.000197419	3.33693	0.000188862
NM_141140	CG11404	Down	Down	Down		Down	-Inf	-Inf	-Inf	0.932015	-Inf	19.827	0.00472039	0.00538331	0	42.8114	0
NM_141142	ND-B14.5AL	Down		Down			-Inf	-6.36805	-Inf	0.672358	-4.03025	7.78978	0	0.0782396	0	14.0524	0.414853
NM_141161	CG14448	Down	Down	Down		Down	-8.44595	-Inf	-9.82244	0.729866	-8.84167	14.1338	0.038568	0	0.0142673	26.5336	0.0268069
NM_141163	CG11226					Down	-3.55456	-2.86898	-3.01004	1.01579	-3.9385	7.10206	0.575186	0.806513	0.80576	16.2552	0.403064
NM_141180	CG14636			Down			-0.732397	-0.551507	-3.10174	-1.66163	-0.482502	35.0005	20.0464	19.8123	3.72552	12.521	21.7984
NM_141188	CG14644	Down				Down	-6.50295	-4.72313	-4.08503	1.01887	-3.58579	7.67032	0.0769902	0.240893	0.413019	17.5862	0.559057
NM_141203	CG11739	Down	Down	Down		Down	-7.26159	-Inf	-6.46815	0.807302	-5.75042	10.1943	0.0650345	0.000836436	0.107925	20.1977	0.167787
NM_141218	CG14651	Down	Down			Down	-6.09643	-7.51628	-5.52539	1.03906	-6.25511	3.07573	0.0427752	0.0139379	0.0610342	7.15423	0.0350404
NM_141238	CG17387	Down	Down	Down		Down	-5.63433	-5.0735	-6.12247	1.17559	-5.79022	8.2494	0.158042	0.203246	0.10822	21.0929	0.129714
NM_141245	CG14658	Down	Down	Down		Down	-Inf	-8.39464	-8.98871	1.25943	-Inf	31.9177	0	0.0786807	0.0574241	86.4936	0
NM_141247	laf	Down	Down	Down		Down	-9.15396	-Inf	-Inf	1.19686	-Inf	2.59227	0.00459628	0	0	6.72888	0
NM_141258	Prosbeta2R2	Down	Down	Down		Down	-4.76845	-8.68473	-5.0564	0.947336	-5.71306	17.8415	0.622926	0.03597	0.490042	38.9433	0.295954
NM_141267	Tim17a2	Down				Down	-4.94242	-4.39142	-4.91838	0.938966	-4.64215	8.47784	0.262374	0.335128	0.256236	18.3979	0.295431
NM_141269	Tim17b1	Down	Down	Down		Down	-5.77984	-9.1997	-5.09332	0.966011	-7.22803	21.4188	0.370973	0.0302194	0.573437	47.3609	0.124319
NM_141272	Prosbeta7					Down	-2.36388	-5.97639	-2.55338	1.33938	-5.07511	5.19009	0.959717	0.0657717	0.806304	14.8513	0.134887
NM_141276	CG14668	Down				Down	-5.60875	-4.67376	-4.77879	0.655275	-4.72763	7.31373	0.142623	0.237723	0.243507	13.0383	0.240202
NM_141279	CG12147	Down	Down	Down		Down	-Inf	-8.46875	-Inf	0.977974	-Inf	8.04428	0	0.0188371	0	17.9355	0
NM_141283	POLDIP2	Down					-1.6891	-1.26928	-1.52671	0.692544	-1.27206	30.2292	8.91952	10.4004	9.58654	55.2934	10.8919
NM_141336	CG42675	Down	Down	Down		Down	-8.27078	-9.62024	-8.38423	1.08159	-7.08153	19.9966	0.0598796	0.0208934	0.0517044	47.9078	0.12702
NM_141340	glob3	Down				Down	-8.82955	-Inf	-Inf	1.0717	-Inf	4.44452	0.00930277	0	0	10.5828	0
NM_141342	CG1213			Up			0.402962	-2.23145	3.49051	-2.25788	-3.58499	1.86912	2.34906	0.329998	19.191	0.44212	0.135099
NM_141343	CG14676	Down	Down	Down		Down	-7.12131	-10.5412	-5.22835	1.1111	-10.7394	22.2379	0.151991	0.0123811	0.542172	54.3745	0.0113188
NM_141353	CG15580	Down	Down	Down		Down	-7.14995	-7.29296	-7.64191	0.878054	-9.07618	8.51063	0.0570251	0.0450232	0.0389447	17.7055	0.01372
NM_141368	Osi6				Up		-6.12131	-6.73382	-6.91284	4.05904	-5.93207	0.987777	0.0114845	0.00617301	0.0101445	18.5852	0.0156243
NM_141386	CG10298	Down	Down	Down		Down	-6.61422	-5.72422	-6.66879	1.10452	-5.76201	17.2467	0.167525	0.270656	0.15493	41.9784	0.276543
NM_141403	CG15185	Down				Down	-Inf	-Inf	-Inf	0.494902	-Inf	2.67217	0	0	0	4.26256	0
NM_141408	CG1137	Down	Down	Down		Down	-11.0132	-9.62573	-8.21979	0.889013	-10.824	16.5736	0.00763059	0.0174044	0.0508096	34.7427	0.00795555
NM_141410	CG1138	Down	Down	Down		Down	-8.51653	-Inf	-8.30806	1.12931	-9.32729	5.72606	0.0148791	0	0.0165125	14.1788	0.00775637
NM_141412	glob2	Down	Down	Down		Down	-Inf	-Inf	-8.24086	1.0474	-Inf	18.5742	0	0.00244436	0.0560982	43.4445	0
NM_141414	sowi	Down	Down	Down		Down	-10.0491	-Inf	-Inf	1.10359	-9.85981	27.901	0.0250614	0	0	67.8672	0.0261287
NM_141415	CG15177	Down	Down	Down		Down	-Inf	-10.1111	-9.70512	0.931409	-Inf	31.2164	0	0.0234178	0.0341824	67.3955	0
NM_141416	sunz					Down	-5.26517	-8.04759	-4.52618	1.1406	-6.24585	4.10731	0.101634	0.0128785	0.16292	10.2503	0.0470941
NM_141428	CG1979	Down	Down	Down		Down	-6.1083	-4.51644	-7.48479	0.99497	-6.60132	15.1905	0.209528	0.550633	0.07751	34.2699	0.136136
NM_141429	djl	Down	Down	Down		Down	-9.99394	-Inf	-9.2005	1.1194	-9.21973	20.3004	0.0189444	0	0.0315362	49.9234	0.0296268
NM_141447	CG14609	Down	Down	Down		Down	-7.50578	-8.57772	-7.58682	1.03939	-8.45404	10.966	0.0558941	0.0265599	0.0516917	25.5048	0.0291372
NM_141450	CG14605	Down	Down	Down		Down	-9.73146	-Inf	-Inf	0.805718	-Inf	6.08009	0.00362099	0	0	12.0314	0.00242866
NM_141464	wa-cup	Down	Down	Down		Down	-Inf	-Inf	-Inf	0.918351	-10.5347	9.8432	0	0	0	21.0578	0.00577391
NM_141468	CG1287	Down	Down	Down		Down	-7.92742	-8.34728	-10.5263	0.932549	-7.73818	13.0609	0.0510543	0.033271	0.00809414	28.2179	0.0532285
NM_141474	CG2616	Down	Down	Down		Down	-Inf	-8.41168	-10.1757	0.675564	-8.60993	9.57976	0	0.0233293	0.00756738	17.3192	0.0213276
NM_141476	CG10919	Down	Down	Down		Down	-Inf	-8.49995	-Inf	1.01995	-7.96124	20.0359	0	0.045914	0	45.9906	0.0699575
NM_141508	CG7910	Down	Down	Down		Down	-4.11555	-7.45597	-7.635	0.589915	-5.26191	5.079	0.280394	0.0235677	0.0218592	8.65498	0.117425
NM_141529	CG11694	Down	Down	Down		Down	-9.82019	-Inf	-9.61172	0.93257	-Inf	10.5673	0.0111235	0	0.0123447	22.8307	0
NM_141530	CG11698	Down				Down	-Inf	-Inf	-Inf	0.762902	-Inf	5.1226	0	0	0	9.8395	0
NM_141533	Ctr1B					Up	0.698222	0.958971	2.10865	1.73497	1.66082	75.3845	116.395	121.574	297.155	284.041	207.41
NM_141536	COX7AL	Down	Down	Down		Down	-8.46742	-9.07992	-7.67399	1.09499	-8.69322	26.3616	0.0708722	0.0404127	0.117979	63.7414	0.0554178
NM_141538	CG7352					Down	-3.63377	-4.30517	-4.16227	-0.389626	-4.08839	4.44842	0.338762	0.18595	0.227576	3.84277	0.225558
NM_141555	CG8036	Down				Down	-3.15086	-3.41317	-3.35566	0.721796	-3.12956	10.6304	1.14077	0.828358	0.949417	19.8444	1.05779
NM_141557	CG8043	Down				Down	-2.84981	-2.59956	-2.84663	0.748033	-2.6911	36.0028	4.75238	4.92795	4.57146	68.4452	4.851
NM_141561	CG8116			Down			-1.42566	-2.00175	-5.64021	-0.695524	-0.520876	10.6645	3.77848	2.2089	0.193748	7.45299	6.4679
NM_141563	CG8136	Down				Down	-6.18589	-8.79839	-5.51798	0.861951	-8.99665	3.93732	0.0502227	0.00952936	0.0805089	8.09801	0.0063796
NM_141573	CG8236	Down		Down		Down	-6.60225	-5.35225	-6.15277	0.645796	-7.87244	7.47805	0.0732429	0.151871	0.0960623	13.244	0.027768
NM_141589	skap	Down		Down		Down	-5.25952	-4.33768	-5.6611	-0.103411	-4.7188	6.99191	0.172154	0.288329	0.126834	7.36639	0.228742
NM_141603	CG11983	Down				Down	-8.56962	-3.93419	-4.11322	0.746009	-9.38038	4.58222	0.00930295	0.248496	0.243892	8.69787	0.00855285
NM_141623	CG12951	Up		Up		Up	3.30427	-1.28953	2.81886	0.633988	3.09004	35.1123	330.061	11.9165	226.441	61.6786	260.166
NM_141624	CG16749					Up	1.73272	1.72414	1.91441	1.79507	2.90086	3.89124	12.3067	10.6655	13.4065	15.2857	25.2889
NM_141629	CG8129	Up					2.54398	3.43941	2.19451	0.517918	1.05573	1.70157	9.42585	15.288	7.10803	2.75476	3.07499
NM_141669	nmdyn-D7	Down				Down	-2.0672	-1.71751	-1.81947	0.832831	-1.99178	19.0845	4.33354	4.81482	4.94194	38.478	4.17534
NM_141681	Rpt3R	Down				Down	-4.37159	-4.0581	-3.26588	0.665002	-4.06134	12.6367	0.577445	0.630672	1.19826	22.6817	0.656048
NM_141684	CG8478	Down				Down	-3.92387	-3.90903	-3.8635	0.898384	-3.78233	9.0021	0.565916	0.499586	0.567511	18.9969	0.567721
NM_141688	topi	Down				Down	-3.04845	-2.88492	-3.08614	0.95842	-3.1624	5.2167	0.600029	0.5859	0.561444	11.4745	0.507007
NM_141696	CG8526	Down	Down	Down		Down	-9.13324	-7.09366	-9.4102	0.954711	-8.75135	20.7659	0.0339374	0.128921	0.0295923	45.5536	0.0429647
NM_141700	CG16904	Down				Down	-Inf	-Inf	-Inf	1.00385	-8.56696	4.82231	0	0	0	10.9464	0.0110647
NM_141752	CG14689	Down	Down	Down		Down	-Inf	-8.11675	-8.29578	0.665741	-8.31501	7.16782	0	0.0214229	0.0208469	12.8713	0.0195847
NM_141753	CG4073	Down				Down	-Inf	-6.99629	-Inf	0.636389	-Inf	4.96015	0	0.0322313	0	8.72755	0
NM_141754	tomboy20	Down	Down	Down		Down	-Inf	-Inf	-Inf	0.998195	-10.5653	27.7269	0	0	0	62.6923	0.0159228
NM_141755	CG14691	Down		Down		Down	-Inf	-6.37849	-Inf	0.972971	-Inf	3.48309	1.27911e-18	0.0320967	0	7.73951	1.87373e-09
NM_141761	CG14687		Down				0.566851	-4.13571	2.02174	-0.0407553	-0.427162	404.147	569.68	19.074	1499.95	444.731	261.546
NM_141772	CG6574			Up			0.641564	-0.82974	2.92937	-0.125127	-1.18106	7.84875	11.6515	3.66353	54.6463	8.14628	3.01206
NM_141781	Tengl4	Down	Down	Down		Down	-Inf	-Inf	-Inf	0.799311	-Inf	7.62619	0	0	0	15.0228	0
NM_141784	CG6629	Down	Down	Down		Down	-Inf	-Inf	-Inf	1.08793	-Inf	13.1582	0	0	0	31.6607	0
NM_141785	CG4706	Down	Down	Down		Down	-9.59545	-8.88602	-9.38698	0.99197	-9.82125	13.1802	0.0162128	0.0231121	0.0179926	29.673	0.0126774
NM_141817	CG5276	Down	Down	Down		Down	-4.86868	-5.26437	-4.96277	0.749051	-5.80143	13.4897	0.438853	0.290894	0.393086	25.6603	0.209101
NM_141825	CG14708	Down	Down	Down		Down	-8.748	-Inf	-Inf	1.05221	-Inf	12.963	0.028691	0	0	30.4282	0
NM_141830	CG6790	Down	Down	Down		Down	-8.253	-6.71866	-8.39245	1.0048	-9.06376	16.7733	0.0523201	0.132122	0.0456215	38.0994	0.0272741
NM_141831	CG5342	Down				Down	-7.23601	-4.76105	-7.02754	0.739769	-6.46181	2.53383	0.0159946	0.0775237	0.0177505	4.78956	0.0250136
NM_141849	CG14717	Down		Down		Down	-Inf	-7.07057	-Inf	0.926474	-Inf	4.99342	0.00255042	0.0308348	0.00164592	10.7515	9.5927e-08
NM_141850	CG14718	Down	Down	Down		Down	-11.9274	-10.218	-9.91157	1.12118	-9.9308	40.4084	0.00987233	0.0281469	0.0383463	99.4965	0.0360246
NM_141853	CG14721	Down	Down	Down		Down	-4.60526	-7.72873	-6.52924	0.761091	-5.34202	12.1498	0.471094	0.0447628	0.124525	23.306	0.259559
NM_141871	CG6971	Down	Down	Down		Down	-9.46842	-8.08092	-7.4526	0.941059	-6.81975	16.4909	0.0221523	0.0505266	0.0860445	35.8392	0.127026
NM_141873	CG14731	Down				Down	-Inf	-Inf	-8.35555	0.733683	-Inf	2.00605	0	0	0.0055976	3.77596	0
NM_141882	CG12224		Up	Up	Up	Up	0.997539	6.49184	6.54238	4.7766	6.34363	1.14481	2.16691	85.1391	97.1376	35.3766	80.5808
NM_141892	ssp5	Down	Down	Down		Down	-11.4737	-Inf	-Inf	1.07177	-12.2844	26.0759	0.00872525	0	0	62.0441	0.00454841
NM_141894	CG14739	Down	Down	Down		Down	-Inf	-10.3348	-10.5138	0.838885	-Inf	20.4702	0	0.0131498	0.0127963	41.4454	0
NM_141895	CG14740	Down	Down	Down		Down	-11.672	-9.28451	-8.46354	0.902238	-9.8978	22.2898	0.00650031	0.0296528	0.0577112	47.1555	0.0203314
NM_141907	CG10014	Down	Down	Down		Down	-7.57262	-8.88557	-8.47963	0.910543	-7.49886	18.6794	0.0933746	0.0327655	0.047827	39.7457	0.0898625
NM_141914	CG3942	Down				Down	-4.7309	-4.75844	-3.78547	0.579441	-4.54166	5.79016	0.207491	0.177473	0.383782	9.79367	0.216327
NM_141918	CG10013	Down				Down	-4.22548	-5.08591	-3.43204	0.682284	-4.82473	4.59721	0.233857	0.112295	0.389295	8.35041	0.141157
NM_141945	CG5538	Down	Down	Down		Down	-10.8781	-10.4906	-10.9326	0.890126	-9.95188	92.936	0.0469902	0.0535894	0.0434573	194.968	0.0816522
NM_141947	CG5509	Down				Down	-4.08503	-3.646	-4.13435	0.731446	-3.63275	13.918	0.780392	0.922352	0.724343	26.157	0.976351
NM_141952	Hsp70Bc					Up	1.33482	2.73528	-0.888628	1.67918	2.66298	1.50908	3.6223	8.33659	0.744973	5.47042	8.31661
NM_141966	Gnmt			Down		Down	-0.093867	1.87157	-3.80191	-1.89042	-4.53417	46.0799	41.0872	139.889	3.01964	14.069	1.73056
NM_141968	CG14391	Down				Down	-5.20736	-4.57886	-6.45833	0.909722	-5.47755	14.4687	0.372656	0.502263	0.150388	30.7687	0.282564
NM_141972	CG5999	Up					1.57912	-0.576721	0.0874095	-1.476	1.27788	36.5072	103.799	20.3069	35.4507	14.8554	77.0292
NM_141978	d-cup	Down				Down	-7.27078	-Inf	-Inf	1.0723	-Inf	3.08599	0.0189963	0	0	7.33596	8.17324e-17
NM_141979	CG10909	Down				Down	-Inf	-Inf	-Inf	1.05002	-Inf	4.24813	0	0	0	9.95657	0
NM_141984	CG14384					Down	-3.99317	-4.87869	-4.64268	1.30895	-5.20248	7.1405	0.426612	0.20132	0.261211	20.0175	0.168709
NM_141988	CG14383	Down				Down	-4.12897	-4.53289	-4.71191	0.622783	-3.90802	7.57495	0.411991	0.271469	0.264171	13.2033	0.439082
NM_141994	CG11656					Down	-1.23723	-2.77208	-2.41527	0.864725	-2.37909	20.0942	8.11108	2.44043	3.44297	41.4194	3.36116
NM_141999	CG7966	Up					1.97699	1.79315	1.51385	0.336392	1.07681	11.8381	44.3474	34.0369	30.8979	16.9189	21.7286
NM_142003	CG8138	Down	Down	Down		Down	-Inf	-Inf	-9.73608	0.92605	-9.75531	13.547	0	0	0.0145186	29.1364	0.0136395
NM_142004	CG8508	Down	Down	Down		Down	-Inf	-Inf	-Inf	1.09146	-Inf	8.85111	0	0	0	21.3495	0
NM_142005	CG14380	Down				Down	-Inf	-Inf	-Inf	0.975985	-Inf	3.27311	0	0	0	7.28765	0
NM_142037	CG14370	Down				Down	-Inf	-Inf	-Inf	1.18926	-8.50684	6.21807	0	0	0	16.0503	0.0148744
NM_142042	CG10841	Down	Down	Down		Down	-Inf	-11.6264	-Inf	0.910398	-Inf	18.7888	0	0.00716875	0	39.9683	0.00218455
NM_142052	Ubc87F	Down	Down	Down		Down	-Inf	-8.3336	-Inf	0.994346	-10.8538	34.9415	0	0.089857	0	78.7943	0.0164294
NM_142063	CG14362	Down				Down	-Inf	-Inf	-Inf	0.897812	-Inf	4.84412	0	0	0	10.2167	0
NM_142065	Art6	Down				Down	-8.33789	-Inf	-7.12942	0.803355	-Inf	3.21195	0.00944641	0	0.0209668	6.34496	0
NM_142070	Cyp6d5	Up					1.35683	0.283046	0.772913	-0.47867	1.11328	136.711	333.196	138.001	213.503	111.054	257.352
NM_142076	CG9920	Down	Down	Down		Down	-10.1519	-9.44252	-10.6215	1.00264	-10.3777	139.326	0.116532	0.166122	0.0808281	315.997	0.0911211
NM_142083	CG14355	Down	Down	Down		Down	-9.39093	-7.90389	-10.4048	0.91278	-8.83911	31.2047	0.0442305	0.10809	0.0210369	66.4998	0.0592896
NM_142084	CG9722	Down		Down		Down	-9.39573	-6.00824	-9.18726	0.509468	-7.62153	7.79054	0.0110058	0.100412	0.012214	12.5533	0.0344235
NM_142085	CG3199	Down	Down	Down		Down	-Inf	-Inf	-Inf	1.00819	-9.97091	14.5417	0	0	0	33.1083	0.0126086
NM_142089	CG9624	Down	Down	Down		Down	-9.21117	-7.23871	-9.0027	0.78883	-Inf	11.4858	0.0184406	0.0630911	0.020465	22.4619	0
NM_142090	CG9616				Down		1.1612	0.946884	0.131906	-2.72173	1.14753	39.4163	83.8847	63.0365	39.4745	6.76363	75.9827
NM_142092	CG14840	Down	Down	Down		Down	-Inf	-Inf	-10.1788	0.852652	-Inf	14.5511	0	0	0.0114734	29.7437	0
NM_142093	CG14841	Down	Down			Down	-9.28445	-Inf	-8.07598	1.21315	-Inf	7.12922	0.0108792	0	0.024147	18.7095	0
NM_142094	CG14839	Down	Down	Down		Down	-Inf	-Inf	-Inf	0.747338	-Inf	7.65758	0	0	0	14.5509	0
NM_142101	soti	Down	Down	Down		Down	-9.4408	-10.3752	-11.5543	1.06671	-9.57349	36.6233	0.050147	0.0228758	0.0111304	86.8348	0.0418261
NM_142114	CG14850		Up			Down	-0.365027	4.04204	-3.20181	-0.208071	-6.3085	10.0955	7.4593	137.969	1.00282	9.89282	0.110836
NM_142116	CG14852	Down		Down		Down	-3.07692	1.23197	-6.49781	-2.41258	-4.34711	31.1082	3.50817	60.619	0.31461	6.61364	1.33003
NM_142121	CG7886	Down	Down	Down		Down	-8.98128	-8.59378	-8.18785	0.945461	-8.67656	38.5829	0.0726461	0.0828484	0.120932	84.107	0.0820514
NM_142126	BigH1	Down	Down	Down		Down	-6.21949	-5.55636	-5.73539	0.878075	-6.81875	12.0987	0.154503	0.213296	0.207562	25.1705	0.0932584
NM_142131	CG7362	Down	Down	Down		Down	-7.08878	-Inf	-7.88031	-0.106335	-9.4845	3.36346	0.0235128	0	0.013047	3.53674	0.00408569
NM_142133	CG14855			Down			-0.712269	-2.847	-4.53622	-2.18018	0.31105	29.4059	17.0794	3.39061	1.15832	7.34449	31.7443
NM_142139	CG3610	Down	Down	Down		Down	-Inf	-10.5692	-9.16327	1.08457	-9.76746	12.8152	0	0.00699771	0.0204288	30.7639	0.0127946
NM_142149	VhaPPA1-2	Down				Down	-6.05194	-8.24941	-Inf	0.995499	-6.44766	6.4744	0.0928616	0.0176505	0	14.6117	0.0645441
NM_142150	RpS5b	Down				Down	-2.94091	-2.83544	-2.73244	0.542738	-2.75617	30.8206	3.81944	3.58276	4.23544	50.8302	3.97013
NM_142152	CG14861	Down	Down	Down		Down	-8.82332	-Inf	-Inf	0.889428	-Inf	11.7413	0.0246652	0	0	24.6199	0
NM_142153	RpL10Aa	Down	Down	Down		Down	-Inf	-Inf	-Inf	0.840473	-Inf	17.4959	0	0	0	35.4625	0
NM_142199	CG34404				Up		1.32935	1.6666	1.19725	2.90219	1.78808	0.658969	1.57352	1.73552	1.38127	5.57236	1.98039
NM_142205	h-cup	Down	Down	Down		Down	-8.44811	-Inf	-10.5616	0.671533	-Inf	12.3553	0.0358356	0	0.00769165	22.2719	0
NM_142213	B9d1	Down	Down	Down		Down	-6.65339	-7.43582	-6.80749	1.29201	-6.46415	11.2393	0.106248	0.053853	0.0917091	31.153	0.110773
NM_142216	CG5213	Down	Down	Down		Down	-Inf	-Inf	-8.44492	0.897857	-Inf	12.9562	0	0	0.0339811	27.3267	0
NM_142226	CG4520	Down	Down	Down		Down	-Inf	-10.2793	-Inf	0.82993	-10.4776	15.1697	0	0.010129	0	30.5333	0.00925991
NM_142227	CG12784	Down				Down	-Inf	-Inf	-Inf	0.597372	-Inf	10.2013	0	0	0	17.4706	0
NM_142228	CG5623	Down	Down	Down		Down	-Inf	-Inf	-Inf	0.82143	-Inf	7.50232	0	0	0	15.0071	0
NM_142230	CG5614	Down	Down	Down		Down	-Inf	-11.9594	-12.1384	0.671472	-Inf	44.2045	0	0.00920895	0.00896137	79.694	0
NM_142232	CG9589	Down				Down	-5.24769	-5.19723	-5.10062	0.926669	-6.64341	10.2321	0.256275	0.231377	0.272558	22.0165	0.0890629
NM_142244	CG4546	Down	Down	Down		Down	-7.13972	-7.66976	-8.49515	1.04786	-7.23059	59.1116	0.398891	0.240835	0.14973	138.337	0.342488
NM_142247	CG9632	Down	Down	Down		Down	-7.6668	-5.52441	-10.4583	0.751927	-5.57066	13.8484	0.0608888	0.24961	0.0089963	26.3985	0.253548
NM_142272	Mst89B	Down	Down	Down		Down	-9.41934	-7.80945	-9.21087	0.722277	-8.49313	17.4441	0.0242436	0.0645127	0.026905	32.5763	0.0421267
NM_142280	CG42446	Down	Down	Down		Down	-Inf	-Inf	-Inf	0.958316	-Inf	8.37675	1.75635e-16	6.30478e-15	3.00997e-16	18.4187	4.67576e-15
NM_142282	CG10317	Down	Down	Down		Down	-Inf	-Inf	-9.20293	1.00825	-Inf	15.4261	0	0	0.0239218	35.1225	0
NM_142288	Pak3			Down			0.538685	-7.0625	-Inf	-0.437945	0.982415	1.7666	2.44263	0.0101812	0.000366503	1.47635	3.03827
NM_142303	CG14891	Down	Down	Down		Down	-8.49611	-Inf	-9.28764	0.878176	-10.3069	9.6016	0.0253053	0	0.0140417	19.9768	0.00659575
NM_142313	CG10326	Down				Down	-4.00131	-4.93575	-4.62935	0.791254	-4.34045	10.1467	0.604898	0.270647	0.376448	19.8747	0.43976
NM_142348	CG5265	Down	Down	Down		Down	-5.71629	-10.1868	-5.23651	0.884881	-6.1371	7.67915	0.138993	0.00546596	0.186165	16.0515	0.0949423
NM_142350	m-cup	Down					-1.67113	-1.7743	-1.70843	0.729077	-1.43357	21.7852	6.51014	5.28226	6.0931	40.8767	7.01949
NM_142363	Sur-8	Up		Up	Up		3.20635	0.520267	5.47976	3.44112	1.6282	0.299222	2.62202	0.356096	12.1715	3.66956	0.802743
NM_142392	Atg8b	Down				Down	-Inf	-7.62573	-Inf	1.33566	-6.50206	9.27109	0	0.0378034	0	26.485	0.0863994
NM_142417	CG7794	Down	Down	Down		Down	-6.48966	-6.04077	-5.80476	0.853999	-6.36455	14.5835	0.15443	0.183775	0.238445	29.8378	0.154006
NM_142419	CG14316	Down	Down	Down		Down	-10.2159	-8.82843	-10.0075	0.986528	-10.0267	8.85477	0.00708481	0.0161596	0.00786257	19.8599	0.00738652
NM_142421	CG7218			Down			-1.41088	-1.94212	-4.06578	0.168493	-0.647868	16.1839	5.79483	3.49375	0.883482	20.59	8.98845
NM_142426	CG7208	Down	Down	Down		Down	-Inf	-7.84051	-Inf	0.992739	-9.3607	10.1947	0.000364488	0.0361697	0.000161221	22.9678	0.0123999
NM_142449	CG7131	Down	Down	Down		Down	-5.33115	-5.4125	-4.32369	0.901936	-5.2015	37.3125	0.882003	0.726784	1.70305	78.9205	0.882356
NM_142457	hmw	Down	Down	Down		Down	-8.13784	-8.40242	-8.06688	1.17147	-8.82307	16.5915	0.0560536	0.04068	0.0565519	42.3021	0.0318768
NM_142462	cona	Down				Down	-4.71127	-4.71806	-4.77844	0.502494	-5.0456	15.3679	0.558253	0.48441	0.511792	24.6437	0.404888
NM_142471	CG7691	Down				Down	-Inf	-Inf	-8.64268	0.714592	-Inf	3.9218	0	0	0.00896834	7.28491	0
NM_142475	CG14305	Down	Down	Down		Down	-Inf	-Inf	-Inf	0.839301	-10.6488	15.6161	0	0	0	31.6302	0.00562333
NM_142496	CG7720	Up					1.53145	-1.22774	1.14242	-1.03063	0.37608	8.25712	22.7201	2.92713	16.6639	4.57546	9.32764
NM_142499	CG14297	Down	Down	Down		Down	-9.01869	-10.9531	-9.13215	0.860233	-10.1514	27.4656	0.05039	0.0114933	0.0447374	56.4379	0.0210144
NM_142500	CG14294	Down	Down	Down		Down	-Inf	-Inf	-Inf	0.830382	-8.89867	9.8796	0	0	0	19.8854	0.0180123
NM_142502	CG14292		Up				1.05003	4.57022	-0.308195	1.68711	1.8109	3.83668	7.55962	75.6147	2.83213	13.9847	11.7136
NM_142505	Mpc1	Down				Down	-1.93273	-0.575573	-2.55592	0.650369	-1.769	36.01	8.97945	20.0431	5.59636	63.9691	9.19785
NM_142526	Cyp12a4					Down	0.528076	0.551927	-1.66143	-1.14807	-2.39176	30.7911	42.2516	37.4496	8.89644	15.727	5.10541
NM_142528	CG5835			Up	Up		0.916487	0.474772	2.78126	2.65279	-0.345262	8.80754	15.8287	10.1579	55.3547	62.7179	6.03258
NM_142529	CG11779	Down	Down	Down		Down	-4.80473	-5.78647	-4.36723	1.02302	-3.83272	12.4553	0.422353	0.187112	0.549991	28.6474	0.758563
NM_142531	CG14282	Down				Down	-Inf	-8.74898	-8.928	1.59864	-8.94723	6.23214	0	0.0120173	0.0116943	21.3649	0.0109862
NM_142535	CG11703	Down	Down	Down		Down	-Inf	-Inf	-Inf	1.02861	-9.9206	9.45009	0	0	0	21.8225	0.00848467
NM_142536	CG5250	Down				Down	-Inf	-Inf	-Inf	1.27596	-Inf	4.88297	0	0	0	13.3848	0
NM_142539	CG5217	Down	Down	Down		Down	-5.91088	-7.49739	-7.23584	0.831934	-6.97944	37.1328	0.587297	0.170488	0.225157	74.8205	0.256056
NM_142542	CG3581	Down	Down	Down		Down	-11.5395	-10.152	-11.3311	0.793075	-Inf	31.4952	0.0100682	0.0229644	0.0111735	61.7745	0
NM_142550	CG3517	Down	Down	Down		Down	-Inf	-Inf	-Inf	0.919671	-11.9292	34.2	0	0	0	73.2319	0.00763083
NM_142552	CG6255	Down	Down	Down		Down	-9.45488	-8.26003	-9.66145	0.792882	-8.94371	25.8254	0.0350185	0.0698888	0.0291471	50.6471	0.0456372
NM_142553	CG15025	Down	Down	Down		Down	-10.1774	-9.78986	-9.96889	0.939106	-Inf	8.95675	0.00736058	0.00839428	0.00816861	19.4391	0
NM_142580	CG4686	Down				Down	-3.25247	-3.02148	-2.89672	0.930211	-3.06323	18.6566	1.86598	1.90168	2.29136	40.2372	1.94547
NM_142594	CG4783	Up					2.85218	-0.967398	1.25126	0.220178	2.19831	7.83254	53.8742	3.33111	17.0636	10.3484	31.3115
NM_142599	CG4836	Down	Down	Down		Down	-9.43151	-Inf	-9.63808	1.12233	-Inf	7.68668	0.0108728	0.00114513	0.00844648	18.9423	0.000329618
NM_142609	CG10887	Down	Down	Down		Down	-10.4402	-9.05269	-Inf	0.624818	-10.251	6.94009	0.00475343	0.010842	0	12.1138	0.00495585
NM_142611	CG17199	Down	Down	Down		Down	-9.39573	-9.00824	-Inf	1.02115	-9.20649	4.62732	0.00653708	0.00745514	0	10.6304	0.00681547
NM_142619	CG4362	Up				Up	2.22038	0.440686	0.78439	1.83567	3.44974	6.72189	29.8089	7.5688	10.5816	27.1588	63.9094
NM_142625	MtnC				Down		-3.45781	-1.16495	-2.70306	-3.95681	-1.15839	28.2301	2.44489	10.4449	3.96226	2.05788	11.0053
NM_142630	eIF3gb	Down	Down	Down		Down	-7.59118	-5.39632	-8.38271	0.938055	-6.9869	12.9164	0.0637415	0.254427	0.0353695	28.0124	0.088608
NM_142634	att-ORFA	Up				Up	2.81693	2.90194	1.53236	0.275722	3.20533	1.14038	7.64749	7.07121	3.01638	1.56058	9.15482
NM_142635	CG5180	Down					-6.94885	-4.56135	-3.93302	0.858884	-3.09664	2.66998	0.022942	0.0902731	0.158045	5.48319	0.271437
NM_142648	Cpr92F					Up	0.982629	2.90578	-0.0488519	2.31002	3.25659	0.738256	1.38823	4.58996	0.65228	4.14399	6.13954
NM_142649	CG4000					Up	1.93771	2.22158	0.289583	1.90553	2.97653	2.59593	9.46336	10.0446	2.9	11.0086	17.7792
NM_142653	Prosalpha4T1	Down	Down	Down		Down	-9.80129	-8.41379	-9.59282	0.897107	-9.61205	10.9448	0.0116728	0.0266243	0.0129543	23.0722	0.0121699
NM_142674	CG10827					Up	1.47065	1.13077	1.23429	0.13939	1.84837	5.30051	13.9792	9.62919	11.3975	6.60852	16.6084
NM_142675	CG5697		Down	Up	Up		1.49621	-Inf	5.11969	5.44164	-2.55931	7.14606	19.1793	0.000656225	227.018	351.46	1.05589
NM_142717	CG15498	Down	Down	Down		Down	-9.99394	-10.6064	-9.2005	0.99958	-10.8047	19.5696	0.0182625	0.0104136	0.030401	44.2906	0.00952011
NM_142731	CG6569	Down				Down	-Inf	-5.34277	-7.00722	1.35835	-Inf	5.6847	4.42408e-05	0.120163	0.0407431	16.5099	0.00108303
NM_142737	CG17819	Down	Down			Down	-Inf	-Inf	-8.93802	1.24901	-Inf	9.58822	0	0	0.0178673	25.7961	0
NM_142742	CG6332	Down	Down	Down		Down	-7.84847	-8.65362	-6.5956	1.13387	-9.3373	30.626	0.12645	0.0630911	0.289433	76.0756	0.0411984
NM_142746	Cchl	Down				Down	-4.3377	-4.6347	-6.03612	0.804442	-6.05534	7.33269	0.341541	0.242013	0.0982926	14.4967	0.0920576
[truncated: 776 more rows]

## Sheet: C1 regulated
Transcript	Gene	Selected ExpA	log2FC (ExpA/Ctl)	Control (RPKM)	ExpA (RPKM)
NM_001014475	nrv2	Down	-2.92285	7.42734	0.93149
NM_001014497	CG2225	Down	-6.90349	2.78015	0.0218577
NM_001014521	CG30048	Down	-8.86031	1.22996	0.0025195
NM_001014523	cnn	Down	-2.97554	8.4714	1.02475
NM_001014568	Vap-33B	Down	-4.1173	19.1052	1.0493
NM_001014627	gish	Down	-4.99744	3.38584	0.100328
NM_001014628	gish	Down	-4.06865	17.8224	1.00922
NM_001014737	up	Down	-2.92352	31.5991	3.96087
NM_001031870	CG15892	Down	-6.79055	33.0034	0.279737
NM_001031873	CG33668	Down	-8.17614	5.13197	0.0168839
NM_001031874	CG33667	Down	-10.2639	20.77	0.016075
NM_001031902	Shawn	Down	-7.1875	1.61381	0.0117664
NM_001031921	CG9133	Down	-8.5789	1.34378	0.00198957
NM_001031922	CG9133	Down	-Inf	58.0145	3.44192e-23
NM_001031923	CG9133	Down	-11.4212	19.7469	0.0065269
NM_001031924	CG9130	Down	-8.5789	1.34378	0.00198957
NM_001031925	CG9130	Down	-11.4212	19.7469	0.0065269
NM_001031927	CG18170	Down	-5.32497	1.31524	0.0318014
NM_001031929	CG33791	Down	-5.32497	1.31524	0.0318014
NM_001031930	CG33791	Down	-Inf	1.18344	0.00101595
NM_001031931	CG33791	Down	-6.26702	2.30376	0.0272897
NM_001031946	Hsp67Bb	Up	4.71155	0.717967	18.1558
NM_001031952	CG11714	Down	-Inf	9.61934	1.68132e-16
NM_001031955	gdl-ORF39	Down	-7.64576	9.0761	0.0392083
NM_001031956	gdl	Down	-7.64576	9.0761	0.0392083
NM_001031984	Pif1B	Down	-2.13819	38.3688	8.29316
NM_001031986	Pif1A	Down	-3.42712	9.79359	0.865944
NM_001031988	CG43675	Down	-4.62935	7.05905	0.272907
NM_001032016	primo-1	Down	-4.43305	5.65184	0.250285
NM_001032017	primo-2	Down	-4.43305	5.65184	0.250285
NM_001032030	Indy-2	Down	-Inf	11.2388	0
NM_001032031	Indy-2	Down	-Inf	4.81067	0
NM_001032082	CG4970	Down	-10.5826	7.52591	0.00467018
NM_001032095	Adh	Up	2.4122	62.8256	318.238
NM_001032245	CG13344	Down	-3.68534	5.58854	0.411055
NM_001032253	Menl-2	Down	-9.8092	2.33651	0.00244368
NM_001032254	Menl-2	Down	-Inf	8.67664	6.99403e-05
NM_001032257	Menl-1	Down	-9.8092	2.33651	0.00244368
NM_001032263	ste24c	Down	-9.27991	3.04897	0.00625121
NM_001032274	CG33704	Down	-Inf	8.03348	0
NM_001032276	IM18	Down	-8.27991	4.60122	0.0114796
NM_001038807	CG17140	Down	-7.40786	7.34623	0.0411738
NM_001038808	CG17140	Down	-Inf	2.05831	4.92413e-16
NM_001038809	CG17139	Down	-Inf	2.05831	4.92413e-16
NM_001038813	ACXC	Down	-8.95171	1.51696	0.0017871
NM_001038853	CG34021	Down	-Inf	6.09134	0
NM_001038875	CG34029	Down	-Inf	6.7559	0
NM_001038912	CG34012	Down	-8.60456	7.72114	0.0188757
NM_001038985	CG14062	Up	3.66578	1.45305	17.5486
NM_001042808	CG15734	Down	-7.59362	8.9533	0.0374549
NM_001042844	CG41106	Down	-Inf	5.07258	0
NM_001042868	CG34124	Down	-5.31816	2.02927	0.0490524
NM_001043232	ps	Down	-Inf	7.5893	3.39711e-05
NM_001043238	CG34107	Down	-Inf	36.1125	0
NM_001043292	lobo	Down	-7.01733	3.9619	0.0291025
NM_001043302	Cnx99A	Down	-4.26709	10.2597	0.507411
NM_001103411	CG44774	Down	-3.8983	13.6596	0.872744
NM_001103412	CG44774	Down	-3.40291	4.51967	0.406069
NM_001103417	CG34434	Down	-10.8471	35.7166	0.0184515
NM_001103453	CG34450	Down	-4.76261	10.8837	0.38154
NM_001103454	mgl	Up	2.25182	0.291505	1.32111
NM_001103572	CG34334	Down	-Inf	2.72518	0
NM_001103593	G6P	Down	-3.06554	9.96234	1.13238
NM_001103611	CG34177	Down	-Inf	5.59435	0
NM_001103612	CG34178	Down	-Inf	5.59435	0
NM_001103634	CG34310	Down	-4.50544	11.6604	0.487393
NM_001103672	CG34160	Down	-Inf	8.17195	0
NM_001103696	CG34168	Down	-Inf	135.238	0
NM_001103702	CG34170	Down	-Inf	8.43116	0
NM_001103705	CG34171	Down	-Inf	2.21798	0
NM_001103760	whip	Down	-Inf	17.7815	0
NM_001103761	swif	Down	-Inf	2.75755	0
NM_001103781	Pka-R2	Down	-5.18319	4.42991	0.115568
NM_001103787	CG34222	Down	-Inf	12.4399	0
NM_001103807	CG34230	Down	-Inf	5.08335	0
NM_001103828	CG34315	Down	-9.93879	6.47207	0.00583031
NM_001103856	CG34188	Down	-9.72645	11.4874	0.0129038
NM_001103868	loopin-1	Down	-Inf	22.8355	0.00105981
NM_001103869	CG34457	Down	-Inf	2.15265	0.00291211
NM_001103878	CG34459	Down	-5.18102	6.72944	0.174934
NM_001103902	Phb2	Down	-2.78809	30.0851	4.14563
NM_001103960	CG34210	Down	-Inf	8.95233	0
NM_001104008	CG42355	Down	-Inf	18.0892	0
NM_001104034	DOR	Down	-Inf	2.19175	0.000185812
NM_001104121	CG34241	Down	-8.27808	39.7279	0.121786
NM_001104135	CG13481	Down	-Inf	11.6603	0
NM_001104139	Best4	Down	-7.88446	3.10784	0.0125156
NM_001104150	CG33061	Down	-6.73975	2.76457	0.0224033
NM_001104178	CG34258	Down	-Inf	5.16031	0
NM_001104183	CG33286	Down	-9.70797	8.3251	0.00947222
NM_001104196	SPoCk	Down	-2.77412	4.29627	0.596371
NM_001104213	CG34425	Down	-8.88221	11.761	0.0237183
NM_001104216	CG34277	Down	-7.87545	5.69147	0.0221217
NM_001104223	CG34287	Down	-6.7943	6.37698	0.0546819
NM_001104231	Mst84Dc	Down	-Inf	12.9878	0
NM_001104243	skap	Down	-5.85421	5.01536	0.0804535
NM_001104295	CG46281	Down	-4.9324	5.30597	0.167149
NM_001104300	CG34308	Down	-6.52616	7.19519	0.0742892
NM_001104302	f-cup	Down	-9.10085	1.7622	0.00216142
NM_001104337	CG34274	Down	-Inf	6.25859	0
NM_001104361	CG34283	Down	-7.3203	6.16137	0.036686
NM_001104378	Syp	Down	-7.76598	2.51643	0.0126438
NM_001104391	CG7907	Down	-8.72395	7.06716	0.0142347
NM_001104471	CG34292	Down	-Inf	7.79594	0
NM_001104506	CG34298	Down	-Inf	7.48964	0
NM_001104514	CG34433	Down	-Inf	3.33928	0
NM_001104521	CG1638	Down	-4.12685	5.36154	0.292037
NM_001110622	JYalpha	Down	-6.3203	3.35376	0.0399379
NM_001110997	CG12061	Down	-Inf	3.691	2.62344e-06
NM_001144214	CG30460	Up	4.82044	0.0550806	1.45474
NM_001144230	CG44433	Down	-Inf	4.93008	0
NM_001144311	capu	Down	-3.27765	2.93669	0.288729
NM_001144315	capu	Down	-6.96906	2.8742	0.0218756
NM_001144334	CG5171	Down	-1.84699	28.6332	7.57469
NM_001144352	CG32971	Down	-9.55277	10.9596	0.0129366
NM_001144355	CG42266	Down	-3.94001	4.47564	0.277489
NM_001144402	CG32299	Down	-Inf	4.12627	1.94351e-17
NM_001144416	CG10625	Down	-2.73933	26.906	3.83374
NM_001144417	CG10625	Up	1.22562	32.1434	71.5285
NM_001144495	CG42393	Down	-Inf	15.9993	0
NM_001144511	CG42263	Down	-Inf	3.35559	0
NM_001144518	CG12983	Down	-8.47936	1.15754	0.00233983
NM_001144519	CG12983	Down	-Inf	1.81951	2.34705e-05
NM_001144520	CG12983	Down	-Inf	2.83828	0.000150842
NM_001144521	CG33287	Down	-9.89341	6.05402	0.00605736
NM_001144586	CG43317	Down	-7.2266	7.58705	0.0482062
NM_001144587	CG10317	Down	-Inf	3.21918	0
NM_001144612	CG4836	Down	-11.9794	44.8264	0.00945367
NM_001144613	CG4836	Down	-9.04214	4.38356	0.00898577
NM_001144624	CG31178	Down	-7.46742	32.6737	0.175684
NM_001144650	Doa	Up	4.07875	0.413477	6.65699
NM_001144722	CG15742	Down	-Inf	6.06094	0
NM_001144741	CG43996	Down	-Inf	3.18374	0
NM_001169341	hydra	Down	-Inf	3.65271	0.00218562
NM_001169365	CG11023	Down	-7.28898	7.27138	0.045313
NM_001169379	CG4415	Down	-7.20519	15.0236	0.0997663
NM_001169386	CG42460	Down	-2.61726	476.942	73.9624
NM_001169396	Cep97	Down	-3.8817	11.2989	0.731705
NM_001169401	CG42523	Down	-Inf	42.1396	0
NM_001169429	CG31909	Down	-Inf	10.0507	0
NM_001169433	cdc14	Down	-2.04173	12.5752	2.90726
NM_001169451	GlcAT-S	Down	-5.65807	7.30298	0.137014
NM_001169470	CG34161	Down	-Inf	6.23786	0.00498392
NM_001169476	CG16833	Down	-5.13582	8.28271	0.224538
NM_001169485	CG14932	Down	-4.03334	11.0723	0.64202
NM_001169514	Skadu	Down	-8.35311	10.6683	0.0310463
NM_001169517	CG18063	Down	-Inf	6.52439	0
NM_001169523	CG42556	Down	-4.00203	21.5612	1.28054
NM_001169532	elfless	Down	-Inf	6.47705	2.13028e-06
NM_001169539	Mst36Fb	Down	-3.83255	14.8913	0.994656
NM_001169560	CG31624	Down	-Inf	11.3895	0
NM_001169572	CG42597	Down	-Inf	9.51146	0
NM_001169628	Not1	Down	-3.10085	2.02405	0.224896
NM_001169649	CG42493	Down	-Inf	7.08362	0
NM_001169651	MCPH1	Down	-2.05833	20.9902	4.79457
NM_001169655	Den1	Down	-5.38971	11.4441	0.257238
NM_001169659	GLS	Down	-5.16255	2.92147	0.0759958
NM_001169694	Ric	Down	-5.56296	3.53762	0.0697766
NM_001169701	CG30460	Down	-Inf	1.49905	2.70628e-06
NM_001169747	exu	Down	-8.44695	101.478	0.275673
NM_001169791	CG9875	Down	-Inf	3.85354	0
NM_001169796	CG42560	Down	-Inf	12.1487	0
NM_001169797	CG42559	Down	-Inf	5.46235	1.40569e-11
NM_001169850	CG33791	Down	-7.90073	10.0595	0.0410079
NM_001169851	CG33791	Down	-6.40801	3.85264	0.0424754
NM_001169853	CG8001	Down	-4.48184	11.6996	0.498172
NM_001169870	CG32259	Down	-6.36579	22.1973	0.258855
NM_001169872	CG14995	Down	-8.75293	1.45962	0.00227295
NM_001169940	CG42536	Down	-Inf	5.89885	0
NM_001169941	CG42535	Down	-Inf	4.22926	0
NM_001169953	Sprn	Down	-7.27078	1.82936	0.0107128
NM_001169954	Sprn	Down	-Inf	10.8397	0.000710423
NM_001169978	CG42570	Down	-Inf	4.24161	0.00253255
NM_001170043	CG2082	Down	-7.31142	3.79485	0.0224963
NM_001170049	CG2082	Down	-6.85726	4.30507	0.0321697
NM_001170050	kat-60L1	Down	-3.40774	5.35808	0.480252
NM_001170063	CG1988	Down	-Inf	11.2569	3.00949e-08
NM_001170087	skap	Down	-8.40202	2.09397	0.008076
NM_001170088	skap	Down	-7.26619	2.90774	0.0174556
NM_001170159	CG31279	Down	-Inf	2.40703	5.41258e-10
NM_001170189	CG33934	Down	-Inf	4.81067	0
NM_001170211	CG6439	Down	-1.63243	33.1942	10.1877
NM_001170230	CG10164	Down	-Inf	4.62757	0
NM_001170266	Acam	Down	-Inf	4.76089	4.12145e-18
NM_001170288	Dhc98D	Down	-Inf	1.27976	1.2616e-05
NM_001170373	ARY	Down	-Inf	2.23663	0
NM_001170392	FDY	Down	-Inf	4.93412	0
NM_001201639	Erk7	Down	-10.5305	8.88277	0.00571492
NM_001201724	CG13004	Down	-3.40681	10.2257	0.918285
NM_001201728	mei-218	Down	-2.17493	4.86841	1.02497
NM_001201805	CG42710	Down	-7.01596	8.06008	0.0592621
NM_001201824	CG4438	Down	-Inf	5.49204	0
NM_001201858	w-cup	Down	-Inf	6.12371	1.78973e-11
NM_001201864	ZnT33D	Down	-9.20279	2.84605	0.006369
NM_001201875	CG42692	Down	-Inf	4.2805	0
NM_001201885	CG4480	Down	-Inf	6.84477	0
NM_001201905	CG42830	Down	-Inf	14.0651	0
NM_001201906	CG42659	Down	-Inf	22.4816	0
NM_001201910	CG42752	Down	-Inf	3.67143	0
NM_001201914	CG42688	Down	-Inf	59.3378	0
NM_001202033	CG30460	Down	-9.53495	13.8916	0.0165238
NM_001202039	CG42855	Down	-6.25388	26.4823	0.326171
NM_001202045	CG18605	Down	-5.28588	5.09848	0.124361
NM_001202047	CG9975	Down	-Inf	5.00431	1.24388e-09
NM_001202057	CG30271	Down	-8.48989	5.39293	0.0119614
NM_001202068	CG42703	Down	-Inf	17.1943	0
NM_001202071	Mmp1	Up	1.31922	27.1271	64.4113
NM_001202077	CG42851	Down	-8.33789	4.51643	0.0132829
NM_001202087	Sac1	Down	-6.43603	5.28722	0.06028
NM_001202111	CG32846	Down	-Inf	7.43292	0.000154841
NM_001202157	Vha16-3	Down	-Inf	9.71813	0
NM_001202177	CG42758	Down	-Inf	4.92506	0
NM_001202178	CG34245	Down	-7.4062	6.62111	0.0371446
NM_001202196	UQCR-Q	Down	-Inf	9.57256	3.68607e-07
NM_001202199	CG42853	Down	-10.7431	18.7133	0.0103901
NM_001202226	CG7414	Down	-3.67474	7.99976	0.595348
NM_001202250	CG31542	Down	-7.87545	5.69147	0.0221217
NM_001202262	CG42650	Down	-Inf	4.72075	0
NM_001202277	CG42857	Down	-Inf	13.6498	0
NM_001202292	ATPsynE	Down	-5.69949	14.5374	0.262342
NM_001202313	CG42798	Up	2.34522	30.1348	145.702
NM_001202325	MtnE	Up	2.86315	17.655	122.301
NM_001202372	CG42814	Down	-Inf	4.68499	0
NM_001258609	CG43136	Down	-Inf	3.82071	0
NM_001258687	Imp	Down	-7.27839	4.8245	0.0287499
NM_001258727	NnaD	Down	-5.64752	1.06191	0.0210141
NM_001258748	CG43075	Down	-Inf	9.71116	0
NM_001258749	CG43076	Down	-Inf	6.85228	0
NM_001258752	HDAC6	Up	1.592	7.85918	22.548
NM_001258795	CG43077	Down	-Inf	26.2227	0
NM_001258852	hydra	Down	-Inf	4.81233	0.00226185
NM_001258853	hydra	Down	-Inf	2.04584	0.00122468
NM_001258854	hydra	Down	-Inf	4.34148	0.00131059
NM_001258855	hydra	Down	-Inf	17.9584	0.00126689
NM_001258856	hydra	Down	-Inf	4.38903	0.00178016
NM_001258861	CG15446	Down	-6.14149	3.14707	0.0400474
NM_001258867	slgA	Down	-4.8944	3.10417	0.100105
NM_001258907	Cdlc2	Down	-Inf	4.48841	0.00134194
NM_001258964	Lam	Down	-3.7701	3.49102	0.244061
NM_001258983	stai	Down	-2.90106	6.48153	0.825897
NM_001259062	Mst33A	Down	-Inf	9.2074	0
NM_001259083	ACXA	Down	-Inf	1.71627	0.000501943
NM_001259088	CG43050	Down	-Inf	5.1618	0
NM_001259101	CG43052	Down	-9.26848	13.7281	0.0211823
NM_001259107	CG15256	Down	-Inf	1.85323	0
NM_001259111	CG31820	Down	-Inf	6.57221	0
NM_001259123	CG31805	Down	-Inf	2.17035	0
NM_001259127	CG5050	Down	-5.98018	36.3416	0.546518
NM_001259158	Lim3	Down	-6.4062	1.62478	0.0184648
NM_001259174	spir	Down	-Inf	7.95824	7.3917e-06
NM_001259177	CG43233	Down	-Inf	6.46582	0.0078836
NM_001259182	Fs(2)Ket	Down	-4.50936	3.01901	0.125232
NM_001259189	Dap160	Down	-4.0711	1.85002	0.105659
NM_001259201	CG31601	Down	-7.26619	1.38446	0.0105126
NM_001259213	vlc	Down	-5.27378	5.94978	0.147616
NM_001259274	CG43183	Down	-Inf	7.68468	0
NM_001259319	CG12907	Down	-Inf	11.5597	0.000629238
NM_001259321	CG43397	Down	-Inf	23.7265	9.74808e-09
NM_001259364	cnn	Down	-6.86941	1.01901	0.00767012
NM_001259367	cnn	Down	-9.61903	4.71043	0.00348905
NM_001259373	CG43058	Down	-Inf	9.58574	0
NM_001259406	CG43068	Down	-8.87846	6.47019	0.0130824
NM_001259424	Mlf	Down	-2.45426	19.5636	3.39411
NM_001259453	CG43327	Down	-6.53381	5.30882	0.0537688
NM_001259458	CG43237	Down	-Inf	6.22521	0
NM_001259461	CG43108	Down	-Inf	8.70695	0
NM_001259483	CG43069	Down	-8.86639	12.2619	0.0250012
NM_001259495	sm	Down	-Inf	2.75322	2.64504e-05
NM_001259496	sm	Down	-4.39266	1.95983	0.0879226
NM_001259502	sm	Down	-3.38883	13.7879	1.25428
NM_001259508	CG43277	Down	-5.55653	13.6342	0.275676
NM_001259552	CG43209	Down	-Inf	18.3045	0
NM_001259569	Pof	Down	-2.33465	17.8848	3.37494
NM_001259582	Tpc2	Down	-5.04695	8.74394	0.251615
NM_001259589	CG43106	Down	-Inf	11.5278	0
NM_001259593	CG13405	Down	-Inf	3.94194	2.19054e-13
NM_001259657	CG45066	Down	-Inf	9.20577	0
NM_001259676	CG43098	Down	-7.97719	8.38379	0.0316606
NM_001259717	CG43168	Down	-Inf	12.2173	0
NM_001259721	CG43439	Down	-Inf	18.0607	0
NM_001259737	CG43059	Down	-Inf	9.9772	0
NM_001259757	CG43169	Down	-5.98652	19.9899	0.300014
NM_001259807	CG32106	Down	-Inf	1.68877	0
NM_001259829	CG43121	Down	-6.16984	10.9506	0.144738
NM_001259866	mbf1	Up	7.01143	0.0296485	3.40111
NM_001259889	CG43085	Up	2.02343	12.5477	48.5348
NM_001259899	CG14077	Down	-Inf	9.91975	0
NM_001259900	CG43049	Down	-Inf	5.94433	0
NM_001259924	CG12983	Down	-Inf	3.20688	0.000483504
NM_001259950	Srpk79D	Down	-4.94023	3.1965	0.0997596
NM_001259951	Srpk79D	Up	Inf	0.000489901	1.17145
NM_001259953	Srpk79D	Down	-3.32972	3.6853	0.348279
NM_001259955	CG43331	Down	-Inf	7.16092	0
NM_001259957	CG43329	Down	-Inf	5.13853	0
NM_001260006	CG2082	Down	-3.89602	5.75088	0.368075
NM_001260014	Vha14-2	Down	-Inf	5.01946	5.07975e-06
NM_001260015	Vha14-2	Down	-7.26005	3.19416	0.0198086
NM_001260032	CG43290	Down	-Inf	7.57844	0
NM_001260033	alpha-Est10	Down	-4.70775	3.25981	0.119491
NM_001260187	CG6752	Down	-2.01138	7.0908	1.67224
NM_001260198	CG43318	Down	-Inf	13.5427	0
NM_001260328	cnc	Down	-4.52196	3.10955	0.127687
NM_001260376	CG5071	Down	-8.21474	1.4776	0.00270797
NM_001260385	CG5432	Down	-8.3203	3.63454	0.0133467
NM_001260436	CG34300	Down	-Inf	4.13059	0
NM_001260437	Fer1HCH	Down	-Inf	8.40192	0.00023083
NM_001260438	Fer1HCH	Down	-8.06659	16.4631	0.0596845
NM_001272156	Rfabg	Up	1.60482	3.55583	10.2916
NM_001272282	CG16781	Down	-10.097	7.88811	0.00586027
NM_001272311	CG12184	Down	-Inf	1.18102	1.29106e-07
NM_001272316	CG2861	Down	-4.22039	2.9202	0.149574
NM_001272317	CG2861	Down	-5.03892	4.09407	0.118525
NM_001272385	CG32718	Down	-Inf	8.18063	0
NM_001272450	CG12057	Up	4.62293	1.17731	27.6458
NM_001272493	CG15296	Down	-8.5049	11.5715	0.0259592
NM_001272553	CG2750	Down	-9.82488	1.69487	0.00090072
NM_001272615	mud	Down	-4.19064	3.23963	0.169276
NM_001272705	CG43997	Down	-Inf	5.59451	0
NM_001272722	CG12992	Down	-Inf	3.3036	0.000358701
NM_001272723	CG12992	Down	-7.78321	3.98357	0.0173883
NM_001272802	Alr	Down	-Inf	3.15418	0.000201915
NM_001272890	CG43755	Down	-9.75906	16.2359	0.0156302
NM_001272956	CG7295	Down	-Inf	5.03807	0.00177903
NM_001272963	Der-1	Down	-5.91295	16.4209	0.259491
NM_001272974	CG12674	Down	-7.59362	3.47542	0.0136031
NM_001273008	CG43750	Down	-9.61	9.7756	0.0118998
NM_001273018	CG15394	Down	-Inf	4.00474	1.07216e-06
NM_001273112	dpy	Up	1.65328	0.373288	1.11736
NM_001273144	SP555	Down	-Inf	2.46226	0.000703562
NM_001273196	CG43922	Down	-8.97157	14.6313	0.0277347
NM_001273205	CG9531	Down	-2.90775	10.4784	1.32558
NM_001273235	nrv2	Down	-8.38435	6.9299	0.0211903
NM_001273339	CG9314	Down	-4.68993	5.96308	0.218473
NM_001273517	CG16853	Down	-Inf	3.90659	8.48145e-07
NM_001273536	UK114	Up	1.43817	71.8871	185.362
NM_001273544	CG31826	Down	-5.66505	4.28521	0.0802934
NM_001273545	CG43760	Down	-Inf	11.6549	0
NM_001273546	CG13243	Down	-8.91993	3.60986	0.00369
NM_001273548	CG13245	Down	-Inf	4.00032	6.85485e-08
NM_001273549	CG43816	Down	-8.94541	33.2955	0.0639812
NM_001273550	CG43816	Down	-Inf	4.00032	6.85485e-08
NM_001273564	twe	Down	-8.13396	6.41159	0.0228877
NM_001273595	CG15136	Down	-Inf	6.76019	0
NM_001273596	CG12620	Down	-Inf	10.4212	2.83036e-08
NM_001273598	CLIP-190	Down	-4.15452	1.80596	0.0959142
NM_001273623	CG15172	Down	-8.58259	7.30399	0.0172568
NM_001273624	CG15172	Down	-Inf	6.53695	0.000177838
NM_001273631	CG43731	Down	-Inf	15.2803	0
NM_001273635	CG42688	Down	-Inf	25.852	0
NM_001273643	CG31798	Down	-10.4145	9.07779	0.00742128
NM_001273682	CG13962	Up	2.09776	12.5924	51.3188
NM_001273687	bwa	Up	1.58872	10.8237	30.9703
NM_001273786	Tsp42A	Down	-Inf	2.38226	1.08112e-07
NM_001273869	sut3	Down	-8.16632	1.98443	0.00368615
NM_001273873	Lcp2	Down	-2.81085	109.865	14.905
NM_001273882	UQCR-11L	Down	-8.69267	10.2018	0.0234774
NM_001273918	Pfk	Down	-7.00131	1.33949	0.0098651
NM_001273958	CG13220	Down	-4.08412	12.9549	0.721605
NM_001273959	CG18336	Down	-7.17777	19.6505	0.130425
NM_001274030	S-Lap7	Down	-11.9246	104.649	0.0275954
NM_001274048	CG12857	Down	-Inf	4.13288	0.000731458
NM_001274154	Topors	Down	-3.93547	1.67199	0.10403
NM_001274202	CG44163	Down	-Inf	5.89285	0
NM_001274213	CG3499	Down	-2.60433	6.37441	0.996907
NM_001274220	CG3085	Down	-6.45423	3.83814	0.043732
NM_001274224	apt	Down	-5.80446	2.76017	0.0461624
NM_001274233	CG43776	Down	-8.34225	1.1995	0.00337558
NM_001274234	CG43777	Down	-8.34225	1.1995	0.00337558
NM_001274298	cep290	Down	-4.7028	1.81265	0.0667371
NM_001274299	Usp10	Down	-8.83885	3.3152	0.00800823
NM_001274327	robl62A	Down	-10.0996	40.5767	0.035196
NM_001274417	CG2113	Down	-Inf	5.10886	0
NM_001274419	aly	Down	-8.9023	2.947	0.0058594
NM_001274433	Hsp83	Down	-1.56529	31.0894	9.99475
NM_001274459	CG12605	Down	-4.49117	9.84885	0.416894
NM_001274468	CG14995	Down	-4.48258	19.5983	0.832534
NM_001274497	CG12493	Down	-5.02366	5.18854	0.151474
NM_001274625	CG43880	Down	-8.4062	6.66874	0.0187059
NM_001274628	CG7927	Down	-4.59606	2.42512	0.0951532
NM_001274678	CG43783	Down	-2.23508	13.1403	2.65698
NM_001274683	Doc1	Down	-5.38378	4.08933	0.0955612
NM_001274699	CG3967	Down	-6.83487	5.88481	0.0469634
NM_001274716	CG6761	Down	-Inf	6.87299	0.000956105
NM_001274783	CG11714	Down	-Inf	1.68367	5.06605e-16
NM_001274786	CG33489	Down	-7.81497	9.11221	0.0376859
NM_001274787	CG6084	Down	-Inf	5.34599	0.000291124
NM_001274798	CG7264	Down	-6.20265	9.68854	0.126522
NM_001274812	CG43638	Down	-9.1327	15.7713	0.0267365
NM_001274850	CG32112	Down	-5.82799	5.40272	0.0889035
NM_001274896	CG8100	Up	1.30236	40.7064	95.5392
NM_001274945	CG7804	Down	-6.44933	4.28536	0.0466913
NM_001274948	gdl	Down	-8.41036	3.16058	0.00451984
NM_001275027	CG32165	Up	5.99652	0.0302508	1.81426
NM_001275051	CG6497	Down	-Inf	1.96241	2.15241e-08
NM_001275059	qjt	Down	-5.54984	5.52311	0.11221
NM_001275072	CG7441	Down	-3.7439	26.9969	1.91718
NM_001275082	CG13700	Down	-Inf	1.45405	0
NM_001275083	CG13700	Down	-Inf	3.14818	0
NM_001275087	CG13380	Down	-5.9463	8.34041	0.124828
NM_001275118	CG9449	Up	2.39113	1.73477	8.66462
NM_001275125	CG43885	Down	-Inf	16.0869	7.25408e-20
NM_001275176	eRF1	Up	2.21153	2.49665	10.9943
NM_001275204	CG12983	Down	-Inf	1.97448	5.69913e-05
NM_001275279	Srpk79D	Down	-3.0284	2.62055	0.305623
NM_001275281	Srpk79D	Down	-Inf	1.70216	0.000178311
NM_001275354	PEK	Up	1.86423	3.78089	13.1001
NM_001275412	CG1288	Down	-Inf	55.72	0
NM_001275481	CG45050	Down	-4.39783	9.92616	0.448532
NM_001275485	ps	Down	-Inf	2.20413	4.54942e-05
NM_001275537	CG14691	Down	-Inf	2.88489	3.39281e-18
NM_001275538	CG14693	Down	-Inf	1.69556	2.24284e-15
NM_001275566	CG3313	Down	-4.20739	6.70525	0.346704
NM_001275615	f-cup	Down	-Inf	2.36473	0.000324466
NM_001275617	f-cup	Down	-7.61783	2.30301	0.00961194
NM_001275627	CG9922	Down	-6.8254	3.69459	0.0273738
NM_001275671	CG6136	Down	-6.53228	2.44093	0.0267007
NM_001275797	vib	Down	-2.52434	5.17062	0.853824
NM_001275824	CG31206	Down	-Inf	8.27868	0
NM_001275844	Nep4	Down	-6.73511	6.41622	0.0578479
NM_001275847	Syp	Down	-Inf	9.75414	9.25923e-05
NM_001275849	Syp	Down	-1.42515	20.745	7.35181
NM_001275851	Syp	Down	-10.4093	3.14213	0.00298041
NM_001275852	Syp	Down	-10.1706	8.80453	0.00700698
NM_001275853	Syp	Down	-Inf	4.82642	4.95304e-06
NM_001275900	Gld2	Down	-Inf	3.76249	0.000181467
NM_001275989	CG13617	Down	-6.14816	2.0019	0.027467
NM_001276012	Trf4-2	Down	-Inf	9.82346	0.00155001
NM_001276075	CG43935	Down	-7.11877	16.3336	0.111833
NM_001276107	Dhc98D	Down	-5.34313	1.47739	0.0346115
NM_001276135	CG31445	Down	-9.32251	2.20619	0.00432946
NM_001276141	Trc8	Down	-4.37492	3.79657	0.173184
NM_001276192	CG31010	Down	-Inf	3.45125	0
NM_001276193	CG1340	Down	-Inf	2.11439	0
NM_001276194	CG11313	Up	2.6983	11.4421	70.6614
NM_001297791	Rfabg	Up	1.60586	16.1932	46.9033
NM_001297792	Rfabg	Up	1.62101	11.4093	33.3938
NM_001297902	brv3	Down	-5.49103	4.66016	0.0985626
NM_001297916	CG2930	Up	1.52303	10.2389	28.0065
NM_001297928	CG12692	Down	-Inf	3.99365	0
NM_001297935	CG12184	Down	-6.11112	2.62575	0.0361147
NM_001297945	CG44774	Down	-4.482	1.84856	0.0796038
NM_001297952	TrxT	Down	-Inf	4.7785	1.26696e-08
NM_001297954	CG4198	Down	-Inf	10.6032	0
NM_001297982	CG15764	Down	-Inf	2.5999	0
NM_001298091	CG32713	Down	-Inf	6.22615	0
NM_001298092	CG33223	Down	-8.09569	4.33538	0.0116196
NM_001298171	CG15208	Down	-Inf	3.09527	0.000405487
NM_001298186	CG1394	Down	-10.1047	13.8704	0.0154242
NM_001298187	CG11106	Down	-9.0696	11.4943	0.0201062
NM_001298221	Muc11A	Up	1.5657	8.3307	23.4669
NM_001298222	CG45603	Down	-7.63216	12.4851	0.0598877
NM_001298327	CG32591	Down	-Inf	3.22863	3.31466e-05
NM_001298344	CG6324	Down	-Inf	1.75944	0
NM_001298350	CG8097	Down	-2.32849	9.63232	1.82272
NM_001298379	Ranbp16	Down	-3.63773	5.65142	0.433367
NM_001298422	CG32568	Down	-Inf	4.92252	1.62903e-06
NM_001298442	CG5445	Down	-4.53695	4.21372	0.172507
NM_001298480	CG6470	Down	-9.71135	5.9798	0.00824534
NM_001298491	SdhBL	Down	-8.58259	4.29954	0.00928076
NM_001298585	CG45154	Down	-Inf	5.13744	0
NM_001298592	CG17450	Down	-Inf	2.85168	4.23614e-13
NM_001298630	CG5556	Down	-Inf	6.61514	0
NM_001298632	CG14346	Down	-7.75293	6.24439	0.0275041
NM_001298650	CG3347	Down	-Inf	3.14578	0
NM_001298676	CG11929	Down	-8.34225	1.17169	0.00175726
NM_001298677	CG15631	Down	-8.94885	2.71895	0.00588138
NM_001298683	qtc	Down	-4.36941	7.41207	0.342492
NM_001298688	CG7742	Down	-8.30696	1.82613	0.00280477
NM_001298701	CG7251	Down	-Inf	5.08384	0
NM_001298718	CG9021	Down	-1.70194	40.0309	11.7095
NM_001298757	CG34310	Down	-6.76338	1.37857	0.0125317
NM_001298758	cup	Down	-6.76338	1.37857	0.0125317
NM_001298760	CG44271	Down	-8.15892	12.6469	0.0421073
NM_001298762	CG17377	Down	-Inf	17.099	0.000426177
NM_001298776	CG31907	Down	-6.21364	6.69627	0.0882553
NM_001298787	CG7164	Down	-Inf	12.0994	9.16862e-07
NM_001298824	Akap200	Up	1.49034	8.96177	23.9623
NM_001298848	Fbp2	Up	1.64969	135.635	404.993
NM_001298849	Fbp2	Up	2.02556	1301.11	5041.04
NM_001298851	FucTB	Down	-4.17757	24.9786	1.31294
NM_001298913	CG14926	Down	-11.5471	44.3212	0.0117804
NM_001298962	CG6565	Down	-6.01853	5.76651	0.0868971
NM_001298968	CG16957	Down	-5.67327	15.7765	0.291037
NM_001298969	CG10859	Down	-9.40225	33.4621	0.0467871
NM_001298979	CG9008	Down	-5.01025	3.81484	0.114052
NM_001298984	CG7953	Up	1.67663	15.8924	48.3341
NM_001299000	CG15286	Down	-Inf	9.03276	0
NM_001299005	CG4218	Down	-Inf	4.47249	0
NM_001299007	CG4218	Down	-Inf	7.91324	0
NM_001299016	ProtA	Down	-Inf	19.4836	0
NM_001299018	yellow-c	Up	2.05144	17.3961	68.6115
NM_001299026	CG4161	Down	-Inf	2.93896	0
NM_001299071	CG31743	Up	3.11142	0.767966	6.33447
NM_001299075	CG31805	Down	-9.97157	5.32683	0.00504633
NM_001299078	CG6304	Down	-Inf	3.93383	0
NM_001299108	CG5790	Down	-Inf	6.75603	0.000635317
NM_001299120	CG31789	Up	2.05454	18.0159	71.2621
NM_001299155	CG10750	Down	-Inf	2.27134	0
NM_001299185	CG14402	Down	-Inf	11.6848	0
NM_001299193	CG31988	Down	-Inf	3.51915	3.9536e-05
NM_001299235	CG45093	Down	-2.10191	4.62041	1.0246
NM_001299237	CG45093	Down	-5.06609	3.04731	0.0860954
NM_001299265	hubl	Down	-Inf	2.42564	0
NM_001299266	spaw	Down	-Inf	2.42564	0
NM_001299323	Not1	Down	-3.7133	2.64317	0.19141
NM_001299341	CG44296	Down	-9.98419	26.9997	0.0253671
NM_001299354	CG43172	Down	-Inf	7.33561	0
NM_001299407	CG13168	Down	-Inf	2.12255	1.48728e-13
NM_001299423	achi	Down	-Inf	1.915	2.01951e-05
NM_001299430	nemy	Down	-3.45252	7.28215	0.633076
NM_001299451	CG34312	Down	-Inf	5.49523	1.32791e-09
NM_001299452	CG30058	Down	-Inf	5.49523	1.32791e-09
NM_001299497	CG12866	Down	-8.72979	1.65012	0.00185102
NM_001299553	CG33017	Down	-7.26466	1.97467	0.012462
NM_001299569	CG34457	Down	-7.22108	7.72245	0.0461749
NM_001299583	CG30461	Down	-Inf	5.53602	7.22305e-18
NM_001299585	CG30461	Down	-9.27991	3.04897	0.00625121
NM_001299587	CG43328	Down	-Inf	5.59136	0.00263788
NM_001299615	CG44403	Down	-7.27839	3.64368	0.0252644
NM_001299656	CG44435	Down	-Inf	4.19346	1.62695e-19
NM_001299657	CG44435	Down	-9.19798	5.27293	0.0085425
NM_001299683	hts	Down	-4.11221	2.24106	0.122569
NM_001299695	CG8654	Down	-Inf	1.53614	2.45306e-05
NM_001299728	CG9313	Down	-7.33163	4.64533	0.0285869
NM_001299734	CG15657	Down	-6.51266	16.8076	0.175166
NM_001299752	CG30222	Down	-Inf	2.93389	0.00323872
NM_001299753	CG33225	Down	-Inf	2.56589	0.00217797
NM_001299761	CG10307	Down	-4.50722	6.54344	0.27229
NM_001299781	CG30278	Down	-Inf	7.73998	0.00131682
NM_001299782	CG30278	Down	-Inf	2.29322	8.10145e-07
NM_001299800	CG4269	Up	4.17694	0.397311	6.89368
NM_001299832	CG3124	Down	-Inf	15.6583	0
NM_001299833	CG13541	Down	-Inf	2.83702	0
NM_001299858	bgcn	Down	-5.01815	3.41924	0.0996947
NM_001299895	CG43776	Down	-Inf	3.51453	0.000300735
NM_001299896	CG43777	Down	-Inf	3.51453	0.000300735
NM_001299905	CG13577	Down	-9.41244	8.22584	0.00657686
NM_001299915	Prosalpha4T2	Down	-Inf	4.5234	0
NM_001299930	CG3611	Down	-Inf	4.19516	5.48965e-11
NM_001299948	CG30430	Down	-Inf	73.964	0
NM_001300022	Jon65Ai	Up	1.8335	9.13946	30.9924
NM_001300030	CG45413	Down	-Inf	4.02305	0
NM_001300047	CdsA	Down	-3.96993	3.6102	0.218648
NM_001300058	CG32022	Down	-Inf	3.31359	0.00250647
NM_001300070	Klp67A	Down	-2.50208	5.77109	0.969451
NM_001300097	CG32073	Up	3.51532	2.28889	24.9435
NM_001300110	Rpt4R	Down	-Inf	1.9293	0.0011008
NM_001300155	CG32165	Down	-6.19594	5.44682	0.0720487
NM_001300157	CG9692	Down	-7.07486	4.24705	0.0280505
NM_001300198	CG6597	Down	-5.14949	6.01756	0.162698
NM_001300236	laf	Down	-8.34225	1.47452	0.00405705
NM_001300276	CG14609	Down	-8.73644	2.23776	0.00644357
NM_001300318	CG45050	Down	-4.62935	7.05905	0.272907
NM_001300319	CG43675	Down	-6.67893	2.46374	0.0214873
NM_001300342	CG42795	Down	-4.03366	1.06755	0.0623848
NM_001300363	CG31358	Down	-6.43509	1.90897	0.0210217
NM_001300364	CG14736	Down	-Inf	3.90216	0
NM_001300369	dpr17	Down	-Inf	4.52914	0.000726456
NM_001300372	Tim17a1	Down	-Inf	7.82341	0
NM_001300411	CG4520	Down	-Inf	2.02586	0
NM_001300473	vib	Up	1.97916	1.95132	7.31949
NM_001300484	CG4538	Down	-2.55219	12.0752	1.96041
NM_001300512	CG16791	Up	1.81882	3.82689	12.8465
NM_001300601	ymp	Down	-7.83823	10.028	0.0414537
NM_001300665	CG15510	Down	-9.48134	20.3163	0.0259699
NM_001300666	dgt1	Down	-3.1356	4.69309	0.508005
NM_001300674	CG15530	Down	-9.96167	5.32341	0.00607334
NM_001300688	CG15543	Down	-Inf	2.14715	5.13841e-11
NM_001316399	CG46059	Down	-Inf	80.5135	0
NM_001316453	fal	Down	-4.67201	3.40446	0.124693
NM_001316551	Atg8b	Down	-Inf	17.1252	0
NM_057236	janB	Down	-9.52488	42.4507	0.0548357
NM_057271	Lcp1	Down	-1.17213	8840.77	3733.32
NM_057273	Lcp3	Down	-2.84938	770.032	101.667
NM_057404	stil	Down	-5.59319	7.65969	0.150989
NM_057418	tra2	Down	-2.86098	12.3432	1.61627
NM_057431	Uro	Up	4.85286	0.484014	13.3097
NM_057460	Dpt	Down	-2.20539	40.1427	8.28265
NM_057550	ple	Up	1.25103	434.126	983.249
NM_057556	lat	Down	-9.93879	6.47207	0.00583031
NM_057587	Rbp4	Down	-3.1182	20.8595	2.28605
NM_057588	Rbp9	Down	-4.82662	1.51522	0.0503351
NM_057629	Pka-C1	Down	-2.74812	8.42424	1.1933
NM_057640	Acam	Down	-10.1515	20.8649	0.0174505
NM_057689	Arp53D	Down	-11.9856	32.1643	0.00754753
NM_057693	Pen	Down	-1.45284	148.551	51.6392
NM_057702	ProtA	Down	-Inf	4.5334	0
NM_057703	ProtB	Down	-Inf	40.1189	0
NM_057806	Cyt-b5-r	Up	2.84373	1.5132	10.3415
NM_057816	Cyt-c-d	Down	-9.14435	51.7245	0.0868661
NM_057820	nrv2	Down	-Inf	6.75794	1.62559e-05
NM_057862	SdhA	Down	-1.59411	18.0338	5.68605
NM_057879	CG8086	Down	-Inf	7.48374	3.22871e-22
NM_057914	Amyrel	Up	3.32267	1.81948	17.323
NM_058025	und	Down	-4.28788	12.5818	0.614506
NM_058036	PpN58A	Down	-4.38505	5.60291	0.255173
NM_058045	scf	Up	2.26205	10.9656	50.0461
NM_058059	CkIIbeta2	Down	-7.81077	13.4541	0.0570203
NM_058111	Akap200	Down	-2.72039	27.5842	3.98513
NM_058117	Mst33A	Down	-Inf	27.4926	0
NM_078555	Ant2	Down	-3.48791	16.8082	1.42563
NM_078583	Lsp1alpha	Up	1.89246	755.093	2667.73
NM_078594	rdgB	Down	-7.40286	2.0229	0.0102536
NM_078670	Dhc16F	Down	-6.30004	1.52277	0.0183902
NM_078712	lcs	Down	-1.6342	184.011	56.4095
NM_078747	Atet	Up	1.85798	7.95908	27.4539
NM_078769	cup	Down	-4.50544	11.6604	0.487393
NM_078798	Fbp2	Up	1.40544	1354.03	3413.16
NM_078828	Tsp33B	Down	-9.33132	12.6743	0.0187228
NM_078839	Acyp	Down	-Inf	5.36403	0
NM_078846	yellow-c	Up	1.96841	130.406	485.619
NM_078850	nht	Down	-8.58812	8.87369	0.021942
NM_078853	Tektin-A	Down	-Inf	12.3502	0
NM_078854	Tep1	Up	1.97846	2.55524	9.58206
NM_078867	Dhc36C	Down	-3.67556	1.78546	0.132968
NM_078899	Tsp42A	Down	-8.33351	3.76562	0.0111115
NM_078922	Cyp9b2	Up	1.50141	22.1782	59.7514
NM_078930	Dgk	Down	-6.93478	3.81963	0.0295754
NM_078939	Pgi	Down	-2.45232	11.2815	1.96076
NM_078951	sut4	Down	-Inf	20.0914	0
NM_078952	Pfk	Down	-Inf	15.262	0.000572595
NM_079000	Mdr49	Up	1.75387	5.65257	18.1379
NM_079017	Hsc70-5	Down	-2.84472	24.1038	3.19335
NM_079095	yip3	Down	-Inf	8.02958	0
NM_079119	slbo	Up	1.4991	18.9724	51.0288
NM_079123	CG42383	Down	-Inf	12.0911	0
NM_079124	Ssl	Down	-10.4981	17.408	0.0114543
NM_079158	LysB	Up	4.02952	5.49034	85.3287
NM_079216	Tektin-C	Down	-10.3269	9.21419	0.0065551
NM_079265	bol	Down	-9.77344	38.0949	0.0428581
NM_079339	Hsc70-1	Down	-7.96592	6.30277	0.0263238
NM_079358	Ran-like	Down	-Inf	12.238	0
NM_079368	Eig71Ee	Down	-1.36482	3634.61	1342.94
NM_079385	Mipp1	Down	-2.75947	7.77134	1.09405
NM_079426	Indy	Up	1.42994	24.0996	61.7879
NM_079464	Mst77F	Down	-4.76907	107.173	3.74027
NM_079492	Trxr-2	Down	-Inf	4.8026	0
NM_079529	Mst84Dd	Down	-Inf	55.8794	0
NM_079530	Mst84Dc	Down	-Inf	62.9969	0
NM_079531	Mst84Db	Down	-11.7219	88.9578	0.0250614
NM_079532	Mst84Da	Down	-12.1079	134.774	0.0290517
NM_079536	Ubc84D	Down	-8.22896	15.4435	0.0489819
NM_079538	alpha-Est6	Down	-8.18993	10.4302	0.0339885
NM_079539	Rtnl2	Down	-6.74306	19.7557	0.171706
NM_079566	betaTub85D	Down	-8.25729	130.789	0.406755
NM_079570	Fst	Down	-1.61792	200.85	62.2704
NM_079588	Adk3	Down	-2.8618	18.4455	2.41184
NM_079599	I-t	Down	-10.5319	18.243	0.0117255
NM_079615	Hsc70-2	Down	-2.33769	34.638	6.52064
NM_079622	Mst87F	Down	-3.76301	160.356	11.237
NM_079661	CREG	Up	1.30036	397.473	931.566
NM_079720	Mitofilin	Down	-3.11503	8.55005	0.937445
NM_079791	Ald	Down	-5.73625	29.0133	0.51705
NM_079815	Mst98Cb	Down	-Inf	54.2749	0
NM_079830	Jon99Cii	Up	1.24418	129.092	290.997
NM_079831	Jon99Ci	Up	3.56151	3.26095	36.6368
NM_079839	ocn	Down	-Inf	123.782	0
NM_079895	Rfabg	Up	1.66388	28.5005	85.9375
NM_079918	fan	Down	-7.06327	40.0684	0.285101
NM_079920	gom	Down	-6.01428	6.99453	0.102975
NM_079931	Sdic1	Down	-6.66853	4.34089	0.0406071
NM_079950	Ag5r2	Up	2.46966	6.58879	34.7296
NM_079968	PpD5	Down	-Inf	6.87046	0
NM_079992	sut3	Down	-Inf	4.00296	0.00286535
NM_079997	Crtp	Down	-11.9481	17.5912	0.00423645
NM_080007	Tim17b2	Down	-9.35167	28.1523	0.0397744
NM_080034	xmas-1	Down	-4.036	9.80762	0.570382
NM_080062	Actn3	Down	-6.90624	12.714	0.100867
NM_080088	can	Down	-3.91125	3.22975	0.204277
NM_080095	eIF-3p40	Down	-3.51383	6.67718	0.554178
NM_080160	Mst98Ca	Down	-12.6385	105.668	0.0157703
NM_080182	Pp1-13C	Down	-10.8116	10.3821	0.00549709
NM_080186	Hsp60B	Down	-11.2673	48.9163	0.0188842
NM_080188	Hsp70Bb	Up	6.19135	2.25101	156.535
NM_080281	Adgf-A2	Down	-5.24334	13.6909	0.342236
NM_080321	ng3	Up	3.41765	4.00506	40.7265
NM_080421	Amy-p	Up	1.6131	33.4016	97.2225
NM_080484	Glut3	Down	-4.96554	2.99379	0.0911791
NM_080495	mud	Down	-5.44838	2.27739	0.0498474
NM_080528	fal	Down	-4.64628	4.01893	0.15467
NM_080713	fok	Up	1.40647	70.3308	177.404
NM_130482	CG12470	Down	-6.51992	35.1757	0.364757
NM_130505	CG13359	Down	-6.40712	4.63261	0.0519448
NM_130512	CG11663	Down	-8.31586	10.9824	0.0344038
NM_130515	CG3708	Down	-5.69039	5.20574	0.0959308
NM_130522	CG14631	Down	-Inf	5.15833	0
NM_130527	CG14628	Down	-6.62978	11.0669	0.106345
NM_130532	CG11379	Down	-Inf	8.14226	0
NM_130556	CG14785	Down	-3.55727	12.1676	0.983584
NM_130583	CG3795	Down	-Inf	3.09951	0
NM_130659	CG2652	Down	-8.18102	6.70615	0.0219884
NM_130674	CG12498	Down	-8.52231	4.16003	0.0107666
NM_130698	CG10793	Down	-6.82421	5.2257	0.0438839
NM_130700	CG14269	Down	-Inf	6.73671	0.00291
NM_130701	CG16782	Down	-7.24161	32.9374	0.207109
NM_130702	CG10801	Down	-6.39783	2.61971	0.0295778
NM_130709	Gas8	Down	-6.91643	3.60757	0.0266573
NM_130721	CG2901	Down	-4.73786	3.00102	0.107025
NM_131928	CG15576	Down	-Inf	12.0543	0
NM_131929	CG12691	Down	-Inf	5.46098	0
NM_131930	CG15572	Down	-Inf	10.0732	0
NM_131931	CG12692	Down	-Inf	8.87023	0
NM_131933	CG12693	Down	-Inf	12.3012	0
NM_131945	CG12684	Down	-Inf	11.3324	0
NM_131947	CG12179	Down	-2.20819	8.49784	1.75064
NM_131949	CG3062	Down	-Inf	8.38016	5.32535e-23
NM_131954	CG7024	Down	-7.93671	12.8332	0.0498426
NM_131956	CG15472	Down	-Inf	5.67331	0
NM_131958	CG2871	Down	-Inf	11.3937	0
NM_131959	CG15471	Down	-Inf	5.04498	0
NM_131962	CG12682	Down	-Inf	3.25226	0
NM_131963	CG12681	Down	-Inf	9.01536	0
NM_131972	CG15468	Down	-8.7997	8.11756	0.0173342
NM_131977	Rpn13R	Down	-8.30472	6.35292	0.0191186
NM_131979	CG5062	Down	-10.4843	7.3712	0.00489665
NM_131982	CG3323	Down	-2.23763	21.3795	4.31375
NM_131984	TrxT	Down	-10.5812	60.4471	0.0375469
NM_131985	CG4198	Down	-Inf	7.70075	0
NM_131986	CG15930	Down	-5.74416	2.8	0.0497103
NM_132027	CG15772	Up	2.44678	3.24539	16.85
NM_132039	Prosbeta2R1	Down	-Inf	5.8407	0
NM_132043	CG12729	Down	-Inf	3.34316	0
NM_132044	CG15764	Down	-Inf	14.3374	0
NM_132046	Usp30	Down	-2.54978	6.56619	1.0659
NM_132099	CG17717	Down	-3.77598	9.59266	0.665803
NM_132158	CG1958	Down	-6.14931	18.2067	0.244093
NM_132165	CG15034	Down	-Inf	20.5286	0
NM_132166	CG1999	Down	-Inf	27.4143	0
NM_132168	CG15035	Down	-Inf	8.90965	0
NM_132170	CG11369	Down	-10.77	7.70203	0.00419713
NM_132171	CG12689	Down	-Inf	30.9642	0
NM_132180	CG10920	Down	-9.56028	9.35545	0.0117919
NM_132201	CG15332	Down	-4.74878	2.7874	0.0986567
NM_132203	CG15333	Down	-9.30472	3.79154	0.00570515
NM_132205	CG2233	Up	1.16314	956.374	2038.08
NM_132207	CG1571	Down	-6.7815	5.22539	0.0451999
NM_132227	CG15337	Down	-5.51214	3.83687	0.0800038
NM_132228	CG10761	Down	-8.57519	6.65382	0.0166009
NM_132245	CG1387	Down	-10.2662	7.85733	0.00607151
NM_132305	CG12115	Up	1.53743	25.4033	70.1704
NM_132306	CG12057	Up	3.64554	15.3311	182.553
NM_132313	CG15368	Down	-8.10599	3.98316	0.0137573
NM_132339	l(1)G0320	Up	1.61359	20.3625	59.2848
NM_132353	CG32698	Up	1.96398	10.2659	38.1128
NM_132357	CG1468	Down	-2.30798	39.395	7.57043
NM_132390	CG15306	Down	-12.4085	36.9964	0.00338596
NM_132405	CG2887	Down	-4.95456	4.39418	0.134852
NM_132411	CG1628	Down	-4.37632	4.36612	0.198703
NM_132417	CG12637	Down	-Inf	6.11469	0
NM_132436	CG15208	Down	-11.4789	22.3172	0.00700977
NM_132468	CG1394	Down	-9.54774	58.2846	0.0705644
NM_132469	CG15200	Down	-Inf	32.8357	0
NM_132470	CG11106	Down	-Inf	29.4061	0.000225831
NM_132473	CG15198	Down	-Inf	21.0203	0
NM_132480	CG11756	Down	-4.08704	8.96372	0.501901
NM_132487	CG15196	Down	-9.63156	5.4656	0.0084694
NM_132506	CG2533	Down	-4.44779	20.3914	0.889161
NM_132544	CG18130	Down	-5.14522	7.0954	0.190794
NM_132553	Uch-L5R	Down	-Inf	4.68939	0
NM_132559	CG2750	Down	-Inf	5.4516	0.000877908
NM_132560	CG1924	Down	-8.13396	2.80769	0.0095112
NM_132566	CG2577	Down	-8.75947	3.55866	0.00781405
NM_132568	CG2574	Down	-Inf	10.3933	0
NM_132588	CG15728	Down	-6.33205	4.63746	0.0541461
NM_132607	CG4661	Down	-Inf	7.86736	0
NM_132626	Fer3HCH	Down	-7.44324	5.0656	0.0276977
NM_132632	CG4318	Down	-Inf	3.05237	0
NM_132695	CG10993	Down	-Inf	4.93097	0
NM_132708	CG11068	Down	-Inf	18.2007	0
NM_132710	betaNACtes1	Down	-Inf	3.2821	0
NM_132732	betaNACtes4	Down	-Inf	6.91473	0
NM_132742	CG5347	Down	-Inf	3.58684	0
NM_132748	CG12539	Down	-1.5665	49.9783	16.0572
NM_132755	CG9509	Up	2.42934	17.5802	90.1086
NM_132774	CG9072	Down	-6.71752	11.797	0.106672
NM_132781	CG5662	Down	-8.4062	3.73469	0.0103377
NM_132783	CG9101	Down	-Inf	8.41844	0
NM_132784	PPYR1	Down	-Inf	12.3719	0
NM_132785	CG9106	Down	-Inf	10.2345	0
NM_132786	CG5877	Up	5.54751	0.041831	1.80645
NM_132824	CG15599	Down	-8.27626	4.58895	0.0140852
NM_132847	Efhc1.1	Down	-4.96592	7.47499	0.2276
NM_132851	CG8509	Down	-7.37245	3.90031	0.0223988
NM_132852	CG8565	Down	-Inf	37.7782	0
NM_132872	CG12698	Down	-4.44444	8.48979	0.371056
NM_132873	CG12395	Down	-7.549	4.10592	0.0208636
NM_132876	Tob	Down	-5.84747	6.91653	0.113939
NM_132903	Cnx14D	Down	-Inf	2.83112	0
NM_132904	CG9903	Up	1.74187	10.0119	31.8659
NM_132910	CG9777	Down	-5.33714	10.3159	0.24284
NM_132926	CG13008	Down	-7.79927	8.93855	0.0381861
NM_132961	CG4955	Down	-8.97906	9.00211	0.0169758
NM_132969	CG8918	Down	-8.60456	2.61003	0.00638067
NM_132983	CG8664	Up	1.41492	127.022	322.287
NM_132988	p-cup	Down	-6.73975	4.3608	0.0388285
NM_132994	CG12992	Down	-7.05903	6.3764	0.0467355
NM_132999	corolla	Down	-5.29979	8.68215	0.209069
NM_133063	CG15056	Down	-7.69722	4.77866	0.0219112
NM_133065	CG32548	Down	-12.3572	41.4953	0.00722843
NM_133076	CG6470	Down	-7.31697	9.45281	0.0548967
NM_133079	CG6481	Down	-6.63216	14.2232	0.13645
NM_133083	CG15040	Down	-8.19901	3.66287	0.0118611
NM_133093	CG6873	Down	-Inf	8.93546	0
NM_133112	SdhBL	Down	-8.71682	19.4862	0.0455067
NM_133116	CG14190	Down	-Inf	6.23428	0
NM_133125	Inx5	Down	-5.53024	4.17662	0.0860019
NM_134285	tws	Down	-1.78141	15.2345	4.2169
NM_134311	Dhod	Down	-4.00702	12.2957	0.726278
NM_134430	Mst33A	Down	-Inf	2.49812	0
NM_134483	Tyler	Down	-7.1875	1.61381	0.0117664
NM_134513	SkpD	Down	-7.64635	10.0138	0.0475632
NM_134514	SkpC	Down	-6.99837	11.1081	0.0826748
NM_134521	CG17003	Down	-8.26159	5.94187	0.0184243
NM_134524	CG9570	Down	-Inf	21.179	0
NM_134539	CG1631	Down	-Inf	4.43933	0
NM_134541	CG12679	Down	-Inf	16.5897	0
NM_134545	CG15459	Down	-Inf	17.7738	0
NM_134560	CG1835	Down	-Inf	17.8354	7.81005e-08
NM_134562	CG1324	Down	-12.4199	51.9001	0.0090124
NM_134563	CG15452	Down	-8.79175	6.53677	0.0140358
NM_134565	CG15450	Down	-Inf	7.8394	0
NM_134567	CG1314	Down	-Inf	9.75795	0
NM_134575	r-cup	Down	-3.37647	6.63005	0.607506
NM_134586	CG15446	Down	-Inf	3.9406	0.0017643
NM_134588	CG1503	Down	-5.33205	8.53876	0.201395
NM_134594	CG14579	Down	-8.35095	18.5217	0.0539818
NM_134595	CG1724	Down	-8.62262	5.11024	0.0123375
NM_134599	CG1722	Down	-6.90736	7.82935	0.062066
NM_134600	CG1494	Down	-5.06087	1.61248	0.0464842
NM_134616	tilB	Down	-3.93139	8.10426	0.505473
NM_134661	CG13693	Down	-Inf	8.1469	0
NM_134665	CG3345	Down	-8.13536	22.8867	0.0774551
NM_134673	CG11912	Up	3.19303	209.253	1821.05
NM_134698	CG13947	Up	2.79532	10.4278	68.8844
NM_134699	CG3544	Down	-Inf	2.5061	1.17121e-27
NM_134711	CG15824	Down	-7.30398	3.4179	0.021012
NM_134722	CG14339	Down	-5.66366	1.69636	0.0318448
NM_134743	CG5139	Down	-4.99235	12.146	0.36311
NM_134750	CG5440	Down	-9.34443	9.53111	0.0139417
NM_134752	CG5561	Down	-Inf	13.9773	0
NM_134754	CG5565	Down	-7.57678	15.5056	0.0772861
NM_134755	CG14346	Down	-Inf	7.45081	4.09093e-05
NM_134757	CG18131	Down	-9.45135	4.70087	0.00902722
NM_134759	CG18132	Down	-Inf	7.01883	0
NM_134761	CG10869	Down	-6.28797	27.6111	0.336253
NM_134766	chinmo	Down	-3.60643	6.59344	0.514636
NM_134777	CG17650	Down	-6.69364	14.8302	0.136336
NM_134779	c-cup	Down	-10.7941	22.0035	0.0117919
NM_134784	CG7295	Down	-6.96931	5.93143	0.0431666
NM_134800	CG12674	Down	-10.3957	12.0757	0.0120263
NM_134816	Tengl3	Down	-Inf	7.54178	0
NM_134819	CG4270	Down	-Inf	13.8421	0
NM_134822	CG17237	Down	-9.39433	24.1409	0.0341373
NM_134823	robl22E	Down	-Inf	8.27793	0.00215351
NM_134836	CG3557	Down	-Inf	6.47522	0
NM_134842	CG3528	Down	-Inf	6.50511	0
NM_134843	CG3515	Down	-9.54332	5.39713	0.00688319
NM_134852	CG15395	Down	-10.2147	10.5252	0.00842828
NM_134853	CG9962	Down	-Inf	5.36749	0
NM_134854	Prosbeta4R1	Down	-Inf	13.0919	0
NM_134855	CG9879	Down	-Inf	7.50885	0
NM_134860	CG9961	Down	-6.01596	10.8052	0.158879
NM_134868	CG15399	Down	-5.64399	7.95915	0.151464
NM_134869	CG2964	Down	-6.77892	9.95001	0.0862217
NM_134883	CG8813	Down	-5.16139	24.2995	0.646123
NM_134887	CG9641	Down	-1.65474	25.438	7.68964
NM_134898	CG17258	Down	-6.41938	5.55543	0.0610059
NM_134900	CG17260	Down	-4.69169	5.72208	0.20729
NM_134903	CG17261	Down	-9.48213	65.3589	0.0833679
NM_134905	CG15403	Down	-Inf	7.35724	0
NM_134925	CG8838	Down	-4.12724	25.5185	1.38958
NM_134930	CG8840	Down	-9.72812	28.9674	0.0325015
NM_134931	CG31952	Down	-Inf	6.08559	0
NM_134943	CG3213	Down	-12.4961	79.6219	0.0131154
NM_134944	CG8851	Down	-11.2627	11.8048	0.00457165
NM_134950	CG15418	Down	-5.70918	15.7549	0.276602
NM_134953	CG16704	Up	1.56865	103.715	292.723
NM_134955	CG16713	Up	1.76169	51.372	165.768
NM_134956	IM33	Up	2.86297	9.20221	63.6417
NM_134973	CG2955	Down	-8.59559	28.5525	0.0702371
NM_134974	CG3714	Up	2.31211	1.68694	7.96291
NM_134976	CG15425	Down	-10.8171	24.8024	0.0130824
NM_134998	HP6	Down	-6.60674	10.6519	0.104005
NM_135005	CG11929	Down	-Inf	15.1259	0.00167246
NM_135007	CG3251	Down	-6.46342	2.28952	0.0246896
NM_135008	Taf12L	Down	-5.18356	30.9157	0.809514
NM_135011	CG15631	Down	-11.3488	14.2901	0.00457466
NM_135028	CG15625	Down	-9.73644	7.62941	0.00851104
NM_135037	Jon25Biii	Up	3.42795	81.7778	837.535
NM_135069	CG7742	Down	-7.30248	14.6387	0.087657
NM_135088	CG6907	Down	-5.40063	9.94626	0.221275
NM_135092	tomb	Down	-5.70289	5.44785	0.0995263
NM_135097	CG14013	Down	-Inf	10.245	0
NM_135098	CG14017	Down	-7.45538	3.25396	0.0176429
NM_135099	CG14011	Down	-Inf	9.52976	0
NM_135100	CG7251	Down	-Inf	17.0737	0
NM_135101	CG18266	Down	-Inf	25.1452	0
NM_135104	Hsp60C	Down	-Inf	25.1002	0.00171821
NM_135109	CG14006	Down	-9.97016	6.88801	0.00653708
NM_135125	CG14000	Down	-6.04571	4.23775	0.0610447
NM_135126	CG9016	Down	-7.21284	22.3913	0.137419
NM_135132	Ucp4C	Down	-6.86335	8.51207	0.0695685
NM_135155	CG9222	Down	-9.0944	18.525	0.0322496
NM_135156	CG13991	Down	-8.15328	6.0806	0.0203243
NM_135157	CG13989	Down	-9.80683	22.8989	0.0243286
NM_135166	CG13984	Down	-Inf	4.15927	0
NM_135198	CG9550	Down	-8.3696	8.35504	0.0240381
NM_135203	COX5BL	Down	-8.03658	22.1829	0.0778063
NM_135221	CG11327	Down	-8.8236	30.1276	0.0632773
NM_135224	TTLL3B	Down	-7.93429	15.0638	0.0586041
NM_135227	CG11322	Down	-6.50035	3.36363	0.0353558
NM_135230	CG17377	Down	-11.5598	78.1888	0.0241837
NM_135232	CG17375	Down	-Inf	4.51732	0
NM_135267	gudu	Down	-Inf	8.07525	0
NM_135272	CG15818	Up	1.71058	50.3282	156.748
NM_135274	CG5261	Down	-2.80934	9.69561	1.31668
NM_135280	CG6441	Down	-Inf	12.5621	5.54019e-06
NM_135291	Ntl	Down	-Inf	10.7533	0.000297995
NM_135298	ATPsynGL	Down	-8.08357	16.2605	0.0570411
NM_135301	CG46025	Down	-11.5286	17.5779	0.00379503
NM_135303	CG7164	Down	-10.3036	13.4681	0.0101358
NM_135311	CG14537	Down	-9.02956	7.04286	0.0128243
NM_135338	CG8673	Down	-5.92447	8.51238	0.13334
NM_135353	CG8349	Down	-9.68924	9.72315	0.0112074
NM_135354	CG8292	Down	-4.23943	16.2538	0.818862
NM_135364	mtsh	Down	-Inf	6.92756	0.000893772
NM_135381	CG13385	Down	-Inf	5.49662	0
NM_135390	CG13088	Down	-2.86079	18.8382	2.46779
NM_135404	CG9314	Down	-4.91263	32.4438	1.02644
NM_135405	CG12438	Down	-9.10342	6.49926	0.0112438
NM_135411	CG9483	Down	-4.67201	6.96326	0.258034
NM_135425	Rcd-1r	Down	-Inf	3.68679	2.50551e-06
NM_135426	CG9582	Down	-Inf	4.38029	0
NM_135436	CG17005	Down	-Inf	1.97858	2.78535e-09
NM_135437	CG3748	Down	-Inf	2.48782	0
NM_135438	CG13110	Down	-9.85115	19.155	0.0197353
NM_135441	Aldh	Down	-6.32545	10.163	0.120317
NM_135442	CG4438	Down	-9.49317	9.6234	0.012699
NM_135456	CG3841	Down	-6.65105	2.23149	0.0187358
NM_135466	CG17633	Up	2.26399	3.52445	16.1092
NM_135493	CG13131	Down	-Inf	2.35083	0
NM_135536	CG4995	Down	-6.84896	12.4508	0.102799
NM_135579	w-cup	Down	-10.7099	29.3243	0.0166586
NM_135586	CG17098	Down	-Inf	23.2218	0
NM_135603	Vha16-5	Down	-Inf	10.9971	0
NM_135618	Porin2	Down	-6.23394	49.591	0.624165
NM_135622	CG14071	Down	-Inf	6.99733	0
NM_135623	CG14070	Down	-9.58444	7.75684	0.00959362
NM_135624	CG7309	Down	-Inf	19.9374	0
NM_135640	CG16854	Down	-5.93824	3.70893	0.0596305
NM_135647	CG14921	Down	-4.27483	7.77012	0.38197
NM_135658	CG14926	Down	-Inf	8.37847	0.00222717
NM_135663	CG14929	Down	-Inf	1.78937	0
NM_135664	CG14930	Down	-Inf	10.8165	0
NM_135667	CG6614	Down	-7.50035	1.79749	0.0094265
NM_135668	CG12307	Down	-Inf	18.8322	0
NM_135669	CG4983	Down	-Inf	26.9153	0
NM_135670	CG4988	Down	-10.8971	17.1126	0.00853899
NM_135672	CG14931	Down	-5.14149	5.50404	0.148246
NM_135682	CG16964	Down	-Inf	6.87078	0
NM_135692	Tom70	Down	-1.83185	27.2239	7.2782
NM_135716	CG17010	Down	-7.50468	12.6426	0.0662452
NM_135717	Pkd2	Down	-6.66923	6.80126	0.0635921
NM_135723	CG5435	Down	-6.48989	6.52253	0.0695474
NM_135730	Ref2	Down	-8.70966	5.02287	0.0114166
NM_135739	CG5781	Down	-5.24707	6.93334	0.173728
NM_135748	CG15483	Down	-Inf	3.56691	0
NM_135749	ACXC	Down	-11.6611	10.1001	0.00411748
NM_135751	Vha68-3	Down	-9.34381	20.3324	0.0297765
NM_135757	CG5122	Down	-10.6519	4.38866	0.00259558
NM_135759	Pk34A	Down	-9.69438	6.94952	0.00798196
NM_135760	CG5204	Down	-5.51183	5.90663	0.123187
NM_135765	CG5458	Down	-6.86072	15.0966	0.126882
NM_135768	CG16972	Down	-2.53025	23.2926	3.83697
NM_135770	CG15482	Down	-4.84976	6.65395	0.219588
NM_135779	Prosalpha6T	Down	-Inf	17.955	0
NM_135792	CG16825	Down	-9.5991	4.49063	0.00583551
NM_135806	CG16957	Down	-8.19557	3.87928	0.0154964
NM_135807	CG10859	Down	-Inf	5.08173	0.00024665
NM_135809	CG16848	Down	-9.55277	6.85196	0.00868155
NM_135812	Hsp60D	Down	-9.53762	4.28727	0.00462748
NM_135813	CG42810	Down	-Inf	17.1929	0
NM_135816	CG15638	Down	-7.06432	11.9899	0.08525
NM_135817	CG16852	Down	-9.11367	7.25111	0.0124557
NM_135818	CG9263	Down	-Inf	12.7666	1.08507e-28
NM_135820	CG9254	Down	-12.6141	40.6887	0.00617607
NM_135823	CG7311	Down	-10.2909	17.7376	0.0121077
NM_135824	CG9014	Down	-Inf	25.4691	0
NM_135837	CG8997	Up	1.34597	276.362	668.5
NM_135838	CG7916	Up	1.86427	23.3714	80.9729
NM_135839	CG7953	Up	1.73827	199.786	634.282
NM_135852	CG4500	Up	2.93696	10.8231	78.8712
NM_135861	ms(2)34Fe	Down	-7.2959	5.33814	0.0323264
NM_135862	CG15286	Down	-Inf	8.3179	0
NM_135870	CG4218	Down	-Inf	15.2284	0
NM_135871	CG3473	Down	-Inf	5.80678	0
NM_135873	CG42685	Down	-6.31465	1.91316	0.0228719
NM_135875	CG4691	Down	-11.7989	67.2588	0.0179629
NM_135876	CSN1a	Down	-Inf	6.44952	0
NM_135877	CG4701	Down	-Inf	15.432	0
NM_135883	CG4480	Down	-Inf	4.87648	0
NM_135887	CG3491	Down	-8.1175	2.07193	0.00709931
NM_135905	CG15260	Down	-9.93735	13.1649	0.012777
NM_135906	CG15262	Down	-Inf	8.33257	0
NM_135907	CG15258	Down	-Inf	13.6719	0
NM_135909	CG4161	Down	-Inf	4.96792	0
NM_135910	CG15256	Down	-Inf	14.5354	0
NM_135924	CG18518	Down	-Inf	10.1067	0
NM_135925	CG13243	Down	-9.41968	10.534	0.018148
NM_135926	CG7653	Down	-Inf	2.34199	0
NM_135928	CG13244	Down	-8.86941	8.36604	0.0170221
NM_135931	CG18063	Down	-Inf	2.18062	0
NM_135932	CG10839	Down	-Inf	7.89711	0
NM_135933	CG4891	Down	-Inf	11.6206	0
NM_135934	CG4892	Down	-Inf	5.83769	0
NM_135940	CG17329	Down	-5.62602	15.4217	0.297157
NM_135953	CG5968	Down	-Inf	34.1405	0
NM_135955	CG4631	Down	-10.6841	13.4797	0.00779647
NM_135968	CG13280	Down	-10.5107	9.82162	0.00366651
NM_135982	CG6304	Down	-Inf	24.1412	0
NM_135983	CG15136	Down	-Inf	13.5155	0
NM_135984	CG12620	Down	-7.27535	2.85612	0.0175684
NM_135989	CG6380	Down	-Inf	18.9485	0
NM_135994	CG5043	Down	-10.8772	35.0808	0.0177483
NM_135996	SPH93	Up	1.67308	33.8369	102.681
NM_135997	CG18563	Up	1.31429	41.2803	97.6865
NM_136002	CG15142	Down	-8.42278	4.85212	0.0134547
NM_136004	CG15143	Down	-7.12335	4.33775	0.0296057
NM_136005	CG15144	Down	-8.42175	4.45926	0.0123742
NM_136006	CG15145	Down	-10.1073	4.32572	0.00373179
NM_136007	CG7094	Down	-7.75947	11.7408	0.0515605
NM_136010	CG15147	Down	-Inf	12.4012	0
NM_136014	CG5681	Down	-6.40063	5.11098	0.0575673
NM_136016	elfless	Down	-8.13396	4.4621	0.0151145
NM_136020	CG5755	Down	-Inf	11.1786	0
NM_136032	CG5790	Down	-11.6781	14.7871	0.0036363
NM_136034	Ntf-2r	Down	-7.42072	9.71551	0.0539585
NM_136060	CG10348	Down	-Inf	2.48061	0
NM_136087	robl37BC	Down	-6.2935	6.42654	0.0779647
NM_136099	CG17344	Down	-Inf	15.2803	0
NM_136110	CG17564	Down	-10.8045	14.9781	0.00796973
NM_136111	CG10750	Down	-Inf	11.1627	0
NM_136113	CG17349	Down	-4.88092	21.8996	0.70727
NM_136195	CG15475	Down	-9.549	15.775	0.0200395
NM_136197	CG17470	Down	-6.28352	44.4285	0.542731
NM_136207	CG9316	Down	-9.65193	8.10385	0.00958571
NM_136254	CG31988	Down	-11.8719	80.7934	0.020469
NM_136280	CG11630	Down	-6.91799	1.96288	0.0154463
NM_136282	CG1421	Down	-Inf	3.55774	0
NM_136283	CG1428	Down	-Inf	4.30549	0
NM_136284	CG11634	Down	-Inf	4.76206	1.2255e-12
NM_136285	CG2528	Down	-Inf	8.9464	1.53248e-09
NM_136286	ttm3	Down	-Inf	8.91569	0
NM_136287	CG10834	Down	-Inf	5.95078	0
NM_136288	CG6675	Down	-7.36388	5.05587	0.0290384
NM_136324	COX4L	Down	-7.34932	42.7533	0.253677
NM_136345	CG7882	Up	2.87804	0.706263	4.93104
NM_136354	CG7856	Down	-11.0125	10.2539	0.0047232
NM_136360	CG14589	Down	-6.31987	20.7853	0.242724
NM_136366	CG8335	Down	-8.48727	14.97	0.0396965
NM_136369	tomboy40	Down	-4.04624	17.3207	0.997649
NM_136388	phtf	Down	-1.60096	21.0791	6.61255
NM_136414	CG12831	Down	-Inf	7.44091	0
NM_136418	CG11060	Down	-8.50762	8.60266	0.0224924
NM_136419	CG30384	Down	-7.78374	4.18502	0.0180721
NM_136431	CG11145	Down	-8.80129	8.49459	0.0181193
NM_136436	CG11125	Down	-4.86922	28.2057	0.917472
NM_136438	CG11141	Down	-7.39559	10.029	0.057417
NM_136451	CG2137	Down	-4.26982	7.62164	0.375974
NM_136454	CG30499	Down	-2.70964	13.1563	1.91619
NM_136477	CG30497	Down	-2.10191	4.62041	1.0246
NM_136492	azot	Down	-8.88745	8.2551	0.0165877
NM_136496	CG14763	Down	-4.94515	16.131	0.495184
NM_136500	Dic3	Down	-Inf	6.66712	0
NM_136506	CG8712	Down	-2.07221	16.0234	3.62251
NM_136519	CG14757	Down	-4.03111	21.5195	1.25256
NM_136524	CG2291	Down	-Inf	19.6601	0
NM_136525	CG12126	Down	-Inf	12.8241	0
NM_136528	CG11635	Down	-Inf	17.7534	0
NM_136529	boly	Down	-Inf	20.9338	0
NM_136530	CG18449	Down	-Inf	66.3987	0
NM_136531	CG2127	Down	-Inf	88.1331	0.00203359
NM_136532	CG8701	Down	-11.862	114.063	0.0291603
NM_136558	CG8586	Up	1.53952	21.1884	58.6097
NM_136560	CG8584	Down	-Inf	10.9591	0
NM_136561	CG12376	Down	-Inf	10.5552	1.64015e-06
NM_136564	CG14743	Down	-Inf	1.66931	0
NM_136568	CG8746	Down	-10.877	18.0138	0.00911525
NM_136576	CG8252	Down	-5.20423	8.77845	0.22659
NM_136596	CG13747	Down	-10.4704	31.6781	0.0212472
NM_136599	PPO2	Up	1.61764	12.7655	37.2776
NM_136601	CG8197	Down	-Inf	8.50092	0
NM_136603	CNT1	Down	-7.03817	10.7004	0.0774376
NM_136671	CG1690	Down	-Inf	39.4668	0
NM_136675	dila	Down	-5.62819	1.36264	0.0252169
NM_136721	CG12209	Down	-7.501	6.24551	0.0328091
NM_136722	CG12914	Down	-Inf	2.47034	0.00232031
NM_136733	CG12907	Down	-9.38096	15.4247	0.0213364
NM_136758	CG12309	Down	-6.49223	31.9294	0.33751
NM_136787	polyph	Down	-Inf	1.98404	0
NM_136822	CG18335	Down	-6.96549	26.3824	0.201208
NM_136841	CG7763	Up	2.3635	4.27309	20.9302
NM_136874	CG8298	Down	-2.37525	15.5129	2.84742
NM_136885	SkpB	Down	-3.10573	18.9887	2.09907
NM_136909	Vha36-2	Down	-8.2321	7.60721	0.0240752
NM_136912	CG13164	Down	-Inf	23.9516	1.73763e-05
NM_136928	Cpr49Ac	Down	-1.30378	219.53	84.619
NM_136937	CG8525	Down	-4.54036	15.8694	0.651204
NM_136960	CG8785	Up	2.01489	3.26683	12.5572
NM_136994	CG13326	Down	-8.02263	9.20795	0.0336949
NM_137005	Fsn	Down	-2.89506	10.55	1.34953
NM_137012	CG4712	Down	-Inf	12.9303	0.000888054
NM_137013	CG4714	Down	-8.87545	13.0779	0.0264981
NM_137027	CG4744	Down	-10.6627	11.355	0.00666556
NM_137034	mars	Down	-1.70552	13.5718	3.9585
NM_137036	CG13330	Down	-3.62093	7.26525	0.561508
NM_137044	CG13334	Down	-Inf	1.9312	0
NM_137048	S-Lap5	Down	-Inf	15.444	0
NM_137049	CG12464	Down	-Inf	5.65462	0
NM_137050	CG6209	Down	-Inf	7.98116	0
NM_137051	CG13337	Down	-Inf	7.54423	4.198e-07
NM_137052	CG18368	Down	-9.4574	1.99107	0.00269513
NM_137053	CG6220	Down	-9.99532	7.81753	0.00728836
NM_137056	S-Lap7	Down	-13.0346	43.2169	0.00300863
NM_137075	CG18568	Down	-5.21723	27.677	0.704785
NM_137079	CG18371	Down	-6.02685	17.9278	0.261648
NM_137082	CG42288	Down	-7.94311	8.29569	0.0321003
NM_137111	Arc1	Up	1.23245	171.234	382.866
NM_137117	CG10104	Down	-Inf	2.92326	0
NM_137133	Adgf-E	Down	-Inf	5.28931	0
NM_137134	CG12861	Down	-13.1026	86.5306	0.00936138
NM_137135	CG12860	Down	-Inf	89.208	0
NM_137143	CG12857	Down	-7.14816	11.7455	0.0780662
NM_137148	CG10202	Down	-Inf	8.71248	0
NM_137161	Kank	Down	-2.64733	9.19698	1.39599
NM_137176	CG8093	Up	3.17395	2.39506	20.5605
NM_137246	CG10734	Down	-9.59362	34.9665	0.0430662
NM_137258	CG3687	Down	-Inf	18.5567	0
NM_137260	CG15708	Down	-8.71976	9.77304	0.0220583
NM_137265	CG15705	Down	-Inf	6.9598	0
NM_137266	CG7755	Down	-10.6961	13.7676	0.00789711
NM_137279	CG6262	Down	-Inf	7.32864	0
NM_137280	CG15711	Down	-Inf	7.8403	0.00382139
NM_137283	CG7848	Down	-4.69019	12.2093	0.450045
NM_137288	S-Lap8	Down	-Inf	109.332	0
NM_137289	CG7813	Down	-10.3537	24.0856	0.0175166
NM_137290	loopin-1	Down	-14.5135	126.424	0.00405503
NM_137294	Lst	Up	2.84189	40.4631	276.061
NM_137298	CG5089	Down	-11.3221	84.0813	0.0312515
NM_137328	CG9010	Down	-9.58136	20.047	0.0249014
NM_137347	CG15605	Down	-Inf	6.21333	0
NM_137356	CG10950	Down	-Inf	10.1928	0
NM_137358	CG12699	Down	-14.2071	269.851	0.0135777
NM_137385	CG43370	Down	-4.05213	1.57653	0.0906827
NM_137387	CG14480	Down	-4.89246	9.95098	0.315197
NM_137394	ND-51L1	Down	-Inf	7.67589	0
NM_137406	CG10934	Down	-Inf	23.9908	0
NM_137417	CG10931	Down	-5.28692	7.80984	0.190358
NM_137422	CG14488	Down	-Inf	24.4835	0
NM_137443	CG10912	Up	1.52678	292.153	801.067
NM_137487	CG5174	Up	2.72839	1.59927	10.1037
NM_137492	CG17669	Down	-8.02821	6.61228	0.0241031
NM_137550	CG15109	Down	-13.7471	103.998	0.00408164
NM_137553	CG15111	Down	-1.64132	27.5094	8.39371
NM_137557	tbrd-2	Down	-Inf	7.70632	0
NM_137568	CG9975	Down	-10.5038	44.0126	0.0288457
NM_137573	CG10073	Up	4.99263	0.1991	6.0171
NM_137589	CG16716	Down	-7.48792	8.32223	0.0441166
NM_137591	CG15124	Down	-7.3256	11.6568	0.0691522
NM_137593	CG15125	Down	-Inf	3.14419	6.26457e-06
NM_137594	CG11018	Down	-Inf	13.6739	0
NM_137597	CG15128	Down	-7.53565	29.2445	0.149982
NM_137598	Obp56a	Up	2.94972	4.42755	32.5515
NM_137602	CG8517	Down	-Inf	56.1285	0
NM_137605	CG13872	Down	-10.1639	6.23782	0.00517438
NM_137606	CG10822	Down	-Inf	11.6641	0
NM_137611	CG16894	Down	-4.338	17.7258	0.834049
NM_137629	CG13871	Down	-10.4259	8.75649	0.00605736
NM_137633	CG16739	Down	-8.66593	25.5494	0.059859
NM_137634	CG13870	Down	-9.66853	4.90854	0.00574296
NM_137641	CG13423	Down	-Inf	3.50618	0
NM_137654	CG13436	Down	-2.94119	7.88206	0.976572
NM_137667	CG13442	Down	-10.9481	13.223	0.00636895
NM_137675	CG15227	Down	-8.1794	7.34568	0.0241124
NM_137681	CG9235	Down	-Inf	11.2726	0
NM_137686	CG9313	Down	-8.84078	15.1327	0.0302513
NM_137708	CG9406	Down	-Inf	4.96285	0
NM_137716	CG4286	Down	-4.67037	23.051	0.86143
NM_137722	CG30391	Down	-6.14549	2.51532	0.0338118
NM_137745	CG30222	Down	-Inf	2.65975	0.00285501
NM_137758	CG15676	Down	-Inf	4.18991	0
NM_137765	Grx-1	Down	-Inf	19.0218	0
NM_137766	CG4021	Down	-Inf	35.4323	0
NM_137773	comr	Down	-8.12131	1.52935	0.00522638
NM_137777	CG13494	Down	-6.78748	5.99684	0.0516581
NM_137785	CG9308	Down	-Inf	5.45578	0
NM_137787	CG13501	Down	-Inf	3.74032	0
NM_137809	CG3292	Up	4.33947	11.7672	226.692
NM_137811	CG3264	Up	4.97395	1.22769	36.7159
NM_137812	CG11291	Down	-10.2052	10.08	0.00812539
NM_137837	CG3927	Down	-11.925	39.4621	0.00965691
NM_137838	nsr	Down	-Inf	24.3857	0
NM_137843	CG4329	Down	-5.11536	6.51308	0.178797
NM_137854	Cyp6d2	Up	1.84727	10.3481	35.4436
NM_137868	CG30268	Down	-Inf	2.76383	0
NM_137894	CG3788	Down	-3.56599	18.9762	1.5257
NM_137905	CG44252	Down	-3.73312	5.49802	0.394145
NM_137908	CG3085	Down	-5.18276	37.3218	0.978061
NM_137911	CG13538	Down	-Inf	3.90076	0
NM_137913	RpL37b	Down	-10.204	30.5489	0.0246457
NM_137915	Klp59C	Down	-Inf	16.3271	0
NM_137916	CG3215	Down	-9.8373	8.26986	0.00860256
NM_137917	CG13544	Down	-Inf	15.5054	0
NM_137918	Klp59D	Down	-Inf	20.6606	0
NM_137920	CG9899	Down	-9.99255	3.7263	0.00348075
NM_137924	CG13539	Down	-Inf	8.39283	0
NM_137925	LS2	Down	-6.06784	6.23974	0.0885148
NM_137926	CG3092	Down	-8.50879	12.2307	0.0319524
NM_137927	RpL22-like	Down	-6.58162	16.144	0.160397
NM_137928	CG12782	Down	-6.30069	7.06798	0.0853199
NM_137929	CG13540	Down	-6.66157	16.7644	0.157583
NM_137930	CG3124	Down	-Inf	107.144	0
NM_137931	CG13541	Down	-Inf	3.71132	0
NM_137932	Prosbeta5R1	Down	-Inf	16.3987	0
NM_137934	CG9861	Down	-6.67335	12.1423	0.113208
NM_137936	CG9863	Down	-8.34443	6.26359	0.0226048
NM_137940	CG9875	Down	-Inf	16.9408	0
NM_137944	yellow-d2	Down	-1.33939	103.119	38.7789
NM_137952	SkpF	Down	-7.79387	10.4695	0.0448942
NM_137965	CG10332	Down	-8.27991	4.60122	0.0114796
NM_137966	CG5398	Down	-8.10214	12.8069	0.0443518
NM_137978	CG18128	Down	-5.15377	4.4408	0.118706
NM_137984	CG15800	Down	-6.18102	10.3323	0.135511
NM_137987	CG5539	Down	-5.23523	22.9102	0.574755
NM_138010	fzr2	Down	-3.18145	12.4456	1.30544
NM_138025	CG3121	Down	-9.04142	12.6071	0.0227682
NM_138061	CG13577	Down	-5.9971	5.60115	0.0860372
NM_138066	CG15873	Down	-Inf	9.62015	0
NM_138068	CG3483	Down	-Inf	12.4916	0
NM_138070	CG3492	Down	-9.73062	24.5165	0.0274601
NM_138071	CG3494	Down	-Inf	23.4622	0.00448995
NM_138072	CG16837	Down	-9.70628	15.8511	0.0180564
NM_138076	Prosalpha4T2	Down	-Inf	10.2733	0
NM_138077	CG13581	Down	-7.43509	9.03903	0.0497037
NM_138093	CG4681	Down	-5.65135	16.8797	0.319588
NM_138098	CG3565	Down	-Inf	10.0845	0
NM_138126	CG3611	Down	-8.45135	5.00116	0.0135954
NM_138155	CG13405	Down	-7.10856	7.68887	0.0529962
NM_138179	ttm2	Down	-5.65624	16.7579	0.316208
NM_138191	CG13884	Down	-4.30887	7.83643	0.376245
NM_138192	CG13891	Down	-6.36878	8.30826	0.0956682
NM_138195	Ppm1	Down	-7.43339	31.885	0.175536
NM_138214	CG13898	Down	-9.47473	37.3268	0.0499224
NM_138220	cep290	Down	-3.63108	1.46452	0.111985
NM_138225	CG13907	Up	1.33932	27.739	66.7928
NM_138244	CG9129	Down	-8.39669	37.4129	0.105638
NM_138263	FucTD	Down	-Inf	8.65368	0
NM_138264	CG9173	Down	-Inf	8.1798	0
NM_138265	SA-2	Down	-9.19074	1.98412	0.00323097
NM_138266	robl62A	Down	-Inf	42.9102	2.20734e-07
NM_138989	ACXB	Down	-8.47936	1.09663	0.00292395
NM_138990	ACXA	Down	-Inf	2.26907	0.000467825
NM_139360	Psa	Down	-2.04137	13.0197	3.01012
NM_139365	Cct2	Down	-3.33502	16.248	1.53219
NM_139395	CG12035	Down	-6.13815	11.0144	0.148815
NM_139400	CG8001	Down	-8.4114	5.53974	0.0165557
NM_139405	CG12020	Down	-Inf	9.25808	0
NM_139428	CG11815	Down	-10.1663	12.4351	0.0102975
NM_139442	CG15878	Down	-9.61	10.4731	0.0127535
NM_139458	CG1317	Down	-1.71399	10.0173	2.90523
NM_139470	CG16758	Up	1.64024	20.3588	60.396
NM_139472	CG16984	Down	-5.68714	15.0259	0.276176
NM_139497	CG9970	Down	-Inf	10.0198	0
NM_139500	CG2113	Down	-Inf	13.2884	0
NM_139538	CG12078	Down	-5.31438	5.46492	0.127395
NM_139546	Drsl5	Down	-1.67708	3326.72	989.961
NM_139566	CG10862	Down	-Inf	28.4101	0
NM_139572	ntc	Down	-2.30896	20.4634	3.93079
NM_139574	CG32262	Down	-3.37572	14.3563	1.31614
NM_139586	CG14983	Down	-Inf	6.32029	0
NM_139590	Mul1	Down	-2.45684	16.1778	2.80283
NM_139597	Dpy-30L2	Down	-Inf	46.0307	0
NM_139666	CG7514	Down	-Inf	2.84143	0
NM_139667	CG18418	Down	-Inf	18.2796	0
NM_139668	CG15876	Down	-5.13614	8.99429	0.243381
NM_139670	CG12493	Down	-4.38147	32.4338	1.48114
NM_139680	CG17150	Down	-6.29255	2.35825	0.0286245
NM_139684	CG17030	Down	-Inf	9.82206	0
NM_139685	ATPsynCF6L	Down	-10.5405	25.6346	0.0163787
NM_139699	CG4669	Down	-10.5173	30.4962	0.019801
NM_139709	blanks	Down	-5.44421	31.5233	0.688992
NM_139750	alphaKap4	Down	-Inf	4.60181	0
NM_139757	Jon65Aii	Up	2.6163	13.8166	80.6194
NM_139758	Jon65Ai	Up	1.72871	203.311	641.21
NM_139781	CG8219	Down	-4.12437	9.9216	0.541345
NM_139795	eIF4E-4	Down	-Inf	25.3614	0
NM_139808	CG10064	Down	-4.89347	13.928	0.445923
NM_139811	CG10063	Down	-8.59581	25.5661	0.0628809
NM_139813	CG17744	Down	-9.72311	19.9512	0.0224633
NM_139858	CG8564	Down	-Inf	46.0435	0
NM_139863	CG8560	Down	-4.99899	12.7233	0.379465
NM_139865	CG14835	Down	-Inf	20.0665	0
NM_139881	CG14838	Down	-7.62978	3.08184	0.0148071
NM_139882	CG7716	Down	-Inf	7.75371	0
NM_139894	CG8492	Down	-2.19888	21.9795	4.55555
NM_139903	eIF4E-5	Down	-9.71864	27.0848	0.0305897
NM_139929	CG7387	Down	-6.18903	17.9789	0.234494
NM_139932	CG7366	Down	-6.28315	13.3393	0.162993
NM_139934	CG8006	Down	-9.86487	5.88064	0.00600144
NM_139937	eIF4E-3	Down	-7.09956	46.1211	0.320015
NM_139960	Jon66Cii	Up	2.66033	9.63171	57.942
NM_139987	S-Lap1	Down	-10.861	182.09	0.093168
NM_139996	CG6576	Down	-Inf	6.54427	0
NM_140021	CG5280	Down	-8.07486	17.9329	0.063289
NM_140024	CG5194	Down	-5.48288	7.90835	0.168722
NM_140027	CG5144	Down	-5.12004	18.9159	0.517599
NM_140037	CG4483	Down	-Inf	1.75864	0
NM_140038	CG4477	Down	-Inf	5.24366	0
NM_140076	CG3222	Down	-8.70724	23.6169	0.0537692
NM_140078	CG3306	Down	-9.22896	12.7843	0.0202739
NM_140081	CG8336	Down	-4.37245	6.03995	0.280199
NM_140084	CG18180	Up	1.95582	166.227	613.641
NM_140087	CG16719	Down	-3.3757	26.1556	2.39789
NM_140090	CG16711	Down	-2.77561	6.14466	0.854866
NM_140127	CG8072	Down	-7.39783	6.64813	0.0375131
NM_140130	CG8065	Down	-6.71901	10.6285	0.0909858
NM_140135	CG12362	Down	-Inf	7.68889	2.18043e-09
NM_140137	S-Lap3	Down	-Inf	81.9083	0
NM_140142	CG14151	Down	-Inf	8.15878	0
NM_140146	CG14154	Down	-6.52462	10.5688	0.105483
NM_140176	CG6279	Down	-7.40097	17.511	0.0973309
NM_140178	APP-BP1	Down	-3.53791	13.2613	1.08573
NM_140204	CG11726	Down	-9.24769	6.75211	0.0105696
NM_140207	CG7557	Down	-8.26274	19.8024	0.0610998
NM_140208	CG12289	Down	-Inf	5.19296	0
NM_140209	CG7551	Down	-Inf	3.05639	0
NM_140210	CG6140	Down	-10.0768	14.2887	0.0124337
NM_140228	CG6083	Down	-7.12777	12.8546	0.0874659
NM_140248	Tim13	Down	-8.87545	11.6133	0.0235305
NM_140250	CG5964	Down	-5.0284	3.32143	0.0968453
NM_140258	CG7264	Down	-5.17777	2.79514	0.0723326
NM_140261	CG5906	Down	-Inf	5.47803	0
NM_140262	Sprn	Down	-Inf	3.94759	0.00253596
NM_140265	CG11588	Down	-10.0656	12.0115	0.0106157
NM_140266	SdhAL	Down	-7.46342	5.38806	0.0290517
NM_140268	Rpt4R	Down	-7.6369	10.9443	0.0511503
NM_140279	CG6931	Down	-Inf	4.74505	0
NM_140287	CG17154	Down	-7.02323	7.10844	0.0520025
NM_140341	CG10969	Down	-Inf	3.76529	0
NM_140342	CG17666	Down	-8.05238	8.21956	0.0294632
NM_140357	CG10752	Down	-5.69949	4.80238	0.0879411
NM_140358	CG10748	Down	-9.42484	13.1101	0.018151
NM_140359	CG10749	Down	-Inf	12.2823	0
NM_140360	CG11262	Down	-Inf	6.11821	0
NM_140368	Zmynd10	Down	-4.27557	11.4536	0.562752
NM_140374	CG17300	Down	-10.2278	18.7496	0.0148791
NM_140375	CG11251	Down	-Inf	7.25218	0
NM_140376	snky	Down	-7.55277	1.83885	0.00931944
NM_140377	CG17687	Down	-7.42443	1.95084	0.0108068
NM_140383	Poc1	Down	-1.89118	29.7457	7.63083
NM_140386	CG14106	Down	-8.21236	5.88858	0.0188928
NM_140420	CG9040	Down	-3.14264	107.606	11.5947
NM_140429	CG6661	Down	-7.61875	14.1347	0.0676112
NM_140440	CG7768	Down	-Inf	102.966	0.00388243
NM_140445	CG3868	Up	1.60938	38.0558	110.495
NM_140449	CG9592	Down	-7.25697	5.1359	0.0319524
NM_140455	CG5048	Down	-8.90788	49.0124	0.0971001
NM_140456	CG13477	Down	-Inf	25.7816	0
NM_140460	CG13473	Down	-Inf	5.57832	0
NM_140461	CG13471	Down	-6.83969	14.8228	0.123149
NM_140483	CG13463	Down	-Inf	4.25119	0
NM_140494	CG13457	Down	-9.18589	3.87536	0.00600321
NM_140502	CG6888	Down	-10.17	16.947	0.013998
NM_140507	CG7804	Down	-Inf	10.6687	6.92407e-08
NM_140508	CG13455	Down	-Inf	21.046	0
NM_140511	CG7272	Down	-1.77068	70.7038	19.715
NM_140579	ATPsynbetaL	Down	-9.98559	16.327	0.0153249
NM_140619	CG13039	Down	-9.08531	8.40836	0.0107533
NM_140654	CG13032	Down	-9.50606	18.1691	0.023778
NM_140655	Lasp	Down	-4.96611	11.13	0.338013
NM_140659	PGRP-SB2	Up	1.6428	101.611	301.967
NM_140670	sinah	Down	-12.2136	35.7997	0.00717276
NM_140671	CG13029	Down	-Inf	4.04273	3.39059e-14
NM_140689	CG6652	Down	-8.80859	28.3904	0.0602524
NM_140705	CG7707	Down	-Inf	15.0856	0
NM_140706	CG6497	Down	-9.02685	4.72848	0.00862393
NM_140707	CG13723	Down	-Inf	5.23614	0
NM_140708	ND-24L	Down	-Inf	14.1993	0
NM_140710	CG13725	Down	-Inf	11.2871	0
NM_140713	brv2	Down	-4.58756	2.5546	0.102867
NM_140723	CG12229	Down	-4.36346	18.7097	0.864939
NM_140729	CG13733	Down	-7.32408	21.6597	0.128628
NM_140749	Adgf-B	Down	-Inf	2.97955	0
NM_140761	CG7441	Down	-3.09598	12.1501	1.3523
NM_140779	CG5103	Down	-9.3166	10.0807	0.0150441
NM_140780	CG13700	Down	-Inf	6.38448	0
NM_140796	CG6893	Down	-7.46021	8.26735	0.0446757
NM_140798	CG12477	Down	-6.46488	8.01494	0.0863437
NM_140818	CG14077	Down	-Inf	2.50521	0
NM_140820	CG18223	Down	-Inf	2.67405	0
NM_140852	ms(3)76Ba	Down	-Inf	3.48324	0
NM_140859	brv1	Down	-8.20997	1.21074	0.00389094
NM_140867	CG9279	Up	Inf	9.52e-10	1.74567
NM_140868	Rcd7	Down	-7.27863	28.9362	0.176842
NM_140879	ms(3)76Cc	Down	-7.20399	10.3243	0.0666342
NM_140908	hale	Down	-10.3788	10.5149	0.00751481
NM_140909	schuy	Down	-Inf	14.1318	0
NM_140915	CG14183	Down	-4.39111	16.4893	0.747823
NM_140923	CG7335	Down	-8.69096	7.30299	0.0168157
NM_140972	mag	Up	2.61867	10.5711	61.7833
NM_141000	CG3698	Down	-10.3585	12.6423	0.00916343
NM_141012	CG10589	Down	-5.06355	20.0822	0.571456
NM_141026	ICA69	Down	-Inf	1.88947	0.000437432
NM_141034	CG10510	Down	-7.95099	12.492	0.0480392
NM_141038	CG9389	Down	-8.61763	37.8216	0.0916343
NM_141054	sa	Down	-8.33643	11.0862	0.0326375
NM_141060	CG7202	Down	-7.20432	35.9636	0.23206
NM_141075	CG7634	Down	-8.72311	12.2059	0.0274855
NM_141089	CG11249	Down	-4.79998	7.36103	0.251481
NM_141108	CG7414	Down	-3.64146	25.2004	1.92327
NM_141119	CG7140	Down	-9.40828	10.6293	0.0148862
NM_141130	Srpk79D	Down	-Inf	1.19935	0.000206343
NM_141140	CG11404	Down	-Inf	19.827	0.00472039
NM_141142	ND-B14.5AL	Down	-Inf	7.78978	0
NM_141161	CG14448	Down	-8.44595	14.1338	0.038568
NM_141188	CG14644	Down	-6.50295	7.67032	0.0769902
NM_141203	CG11739	Down	-7.26159	10.1943	0.0650345
NM_141218	CG14651	Down	-6.09643	3.07573	0.0427752
NM_141238	CG17387	Down	-5.63433	8.2494	0.158042
NM_141245	CG14658	Down	-Inf	31.9177	0
NM_141247	laf	Down	-9.15396	2.59227	0.00459628
NM_141258	Prosbeta2R2	Down	-4.76845	17.8415	0.622926
NM_141267	Tim17a2	Down	-4.94242	8.47784	0.262374
NM_141269	Tim17b1	Down	-5.77984	21.4188	0.370973
NM_141276	CG14668	Down	-5.60875	7.31373	0.142623
NM_141279	CG12147	Down	-Inf	8.04428	0
NM_141283	POLDIP2	Down	-1.6891	30.2292	8.91952
NM_141336	CG42675	Down	-8.27078	19.9966	0.0598796
NM_141340	glob3	Down	-8.82955	4.44452	0.00930277
NM_141343	CG14676	Down	-7.12131	22.2379	0.151991
NM_141353	CG15580	Down	-7.14995	8.51063	0.0570251
NM_141386	CG10298	Down	-6.61422	17.2467	0.167525
NM_141403	CG15185	Down	-Inf	2.67217	0
NM_141408	CG1137	Down	-11.0132	16.5736	0.00763059
NM_141410	CG1138	Down	-8.51653	5.72606	0.0148791
NM_141412	glob2	Down	-Inf	18.5742	0
NM_141414	sowi	Down	-10.0491	27.901	0.0250614
NM_141415	CG15177	Down	-Inf	31.2164	0
NM_141428	CG1979	Down	-6.1083	15.1905	0.209528
NM_141429	djl	Down	-9.99394	20.3004	0.0189444
NM_141447	CG14609	Down	-7.50578	10.966	0.0558941
NM_141450	CG14605	Down	-9.73146	6.08009	0.00362099
NM_141464	wa-cup	Down	-Inf	9.8432	0
NM_141468	CG1287	Down	-7.92742	13.0609	0.0510543
NM_141474	CG2616	Down	-Inf	9.57976	0
NM_141476	CG10919	Down	-Inf	20.0359	0
NM_141508	CG7910	Down	-4.11555	5.079	0.280394
NM_141529	CG11694	Down	-9.82019	10.5673	0.0111235
NM_141530	CG11698	Down	-Inf	5.1226	0
NM_141536	COX7AL	Down	-8.46742	26.3616	0.0708722
NM_141555	CG8036	Down	-3.15086	10.6304	1.14077
NM_141557	CG8043	Down	-2.84981	36.0028	4.75238
NM_141563	CG8136	Down	-6.18589	3.93732	0.0502227
NM_141573	CG8236	Down	-6.60225	7.47805	0.0732429
NM_141589	skap	Down	-5.25952	6.99191	0.172154
NM_141603	CG11983	Down	-8.56962	4.58222	0.00930295
NM_141623	CG12951	Up	3.30427	35.1123	330.061
NM_141629	CG8129	Up	2.54398	1.70157	9.42585
NM_141669	nmdyn-D7	Down	-2.0672	19.0845	4.33354
NM_141681	Rpt3R	Down	-4.37159	12.6367	0.577445
NM_141684	CG8478	Down	-3.92387	9.0021	0.565916
NM_141688	topi	Down	-3.04845	5.2167	0.600029
NM_141696	CG8526	Down	-9.13324	20.7659	0.0339374
NM_141700	CG16904	Down	-Inf	4.82231	0
NM_141752	CG14689	Down	-Inf	7.16782	0
NM_141753	CG4073	Down	-Inf	4.96015	0
NM_141754	tomboy20	Down	-Inf	27.7269	0
NM_141755	CG14691	Down	-Inf	3.48309	1.27911e-18
NM_141781	Tengl4	Down	-Inf	7.62619	0
NM_141784	CG6629	Down	-Inf	13.1582	0
NM_141785	CG4706	Down	-9.59545	13.1802	0.0162128
NM_141817	CG5276	Down	-4.86868	13.4897	0.438853
NM_141825	CG14708	Down	-8.748	12.963	0.028691
NM_141830	CG6790	Down	-8.253	16.7733	0.0523201
NM_141831	CG5342	Down	-7.23601	2.53383	0.0159946
NM_141849	CG14717	Down	-Inf	4.99342	0.00255042
NM_141850	CG14718	Down	-11.9274	40.4084	0.00987233
NM_141853	CG14721	Down	-4.60526	12.1498	0.471094
NM_141871	CG6971	Down	-9.46842	16.4909	0.0221523
NM_141873	CG14731	Down	-Inf	2.00605	0
NM_141892	ssp5	Down	-11.4737	26.0759	0.00872525
NM_141894	CG14739	Down	-Inf	20.4702	0
NM_141895	CG14740	Down	-11.672	22.2898	0.00650031
NM_141907	CG10014	Down	-7.57262	18.6794	0.0933746
NM_141914	CG3942	Down	-4.7309	5.79016	0.207491
NM_141918	CG10013	Down	-4.22548	4.59721	0.233857
NM_141945	CG5538	Down	-10.8781	92.936	0.0469902
NM_141947	CG5509	Down	-4.08503	13.918	0.780392
NM_141968	CG14391	Down	-5.20736	14.4687	0.372656
NM_141972	CG5999	Up	1.57912	36.5072	103.799
NM_141978	d-cup	Down	-7.27078	3.08599	0.0189963
NM_141979	CG10909	Down	-Inf	4.24813	0
NM_141988	CG14383	Down	-4.12897	7.57495	0.411991
NM_141999	CG7966	Up	1.97699	11.8381	44.3474
NM_142003	CG8138	Down	-Inf	13.547	0
NM_142004	CG8508	Down	-Inf	8.85111	0
NM_142005	CG14380	Down	-Inf	3.27311	0
NM_142037	CG14370	Down	-Inf	6.21807	0
NM_142042	CG10841	Down	-Inf	18.7888	0
NM_142052	Ubc87F	Down	-Inf	34.9415	0
NM_142063	CG14362	Down	-Inf	4.84412	0
NM_142065	Art6	Down	-8.33789	3.21195	0.00944641
NM_142070	Cyp6d5	Up	1.35683	136.711	333.196
NM_142076	CG9920	Down	-10.1519	139.326	0.116532
NM_142083	CG14355	Down	-9.39093	31.2047	0.0442305
NM_142084	CG9722	Down	-9.39573	7.79054	0.0110058
NM_142085	CG3199	Down	-Inf	14.5417	0
NM_142089	CG9624	Down	-9.21117	11.4858	0.0184406
NM_142092	CG14840	Down	-Inf	14.5511	0
NM_142093	CG14841	Down	-9.28445	7.12922	0.0108792
NM_142094	CG14839	Down	-Inf	7.65758	0
NM_142101	soti	Down	-9.4408	36.6233	0.050147
NM_142116	CG14852	Down	-3.07692	31.1082	3.50817
NM_142121	CG7886	Down	-8.98128	38.5829	0.0726461
NM_142126	BigH1	Down	-6.21949	12.0987	0.154503
NM_142131	CG7362	Down	-7.08878	3.36346	0.0235128
NM_142139	CG3610	Down	-Inf	12.8152	0
NM_142149	VhaPPA1-2	Down	-6.05194	6.4744	0.0928616
NM_142150	RpS5b	Down	-2.94091	30.8206	3.81944
NM_142152	CG14861	Down	-8.82332	11.7413	0.0246652
NM_142153	RpL10Aa	Down	-Inf	17.4959	0
NM_142205	h-cup	Down	-8.44811	12.3553	0.0358356
NM_142213	B9d1	Down	-6.65339	11.2393	0.106248
NM_142216	CG5213	Down	-Inf	12.9562	0
NM_142226	CG4520	Down	-Inf	15.1697	0
NM_142227	CG12784	Down	-Inf	10.2013	0
NM_142228	CG5623	Down	-Inf	7.50232	0
NM_142230	CG5614	Down	-Inf	44.2045	0
NM_142232	CG9589	Down	-5.24769	10.2321	0.256275
NM_142244	CG4546	Down	-7.13972	59.1116	0.398891
NM_142247	CG9632	Down	-7.6668	13.8484	0.0608888
NM_142272	Mst89B	Down	-9.41934	17.4441	0.0242436
NM_142280	CG42446	Down	-Inf	8.37675	1.75635e-16
NM_142282	CG10317	Down	-Inf	15.4261	0
NM_142303	CG14891	Down	-8.49611	9.6016	0.0253053
NM_142313	CG10326	Down	-4.00131	10.1467	0.604898
NM_142348	CG5265	Down	-5.71629	7.67915	0.138993
NM_142350	m-cup	Down	-1.67113	21.7852	6.51014
NM_142363	Sur-8	Up	3.20635	0.299222	2.62202
NM_142392	Atg8b	Down	-Inf	9.27109	0
NM_142417	CG7794	Down	-6.48966	14.5835	0.15443
NM_142419	CG14316	Down	-10.2159	8.85477	0.00708481
NM_142426	CG7208	Down	-Inf	10.1947	0.000364488
NM_142449	CG7131	Down	-5.33115	37.3125	0.882003
NM_142457	hmw	Down	-8.13784	16.5915	0.0560536
NM_142462	cona	Down	-4.71127	15.3679	0.558253
NM_142471	CG7691	Down	-Inf	3.9218	0
NM_142475	CG14305	Down	-Inf	15.6161	0
NM_142496	CG7720	Up	1.53145	8.25712	22.7201
NM_142499	CG14297	Down	-9.01869	27.4656	0.05039
NM_142500	CG14294	Down	-Inf	9.8796	0
NM_142505	Mpc1	Down	-1.93273	36.01	8.97945
NM_142529	CG11779	Down	-4.80473	12.4553	0.422353
NM_142531	CG14282	Down	-Inf	6.23214	0
NM_142535	CG11703	Down	-Inf	9.45009	0
NM_142536	CG5250	Down	-Inf	4.88297	0
NM_142539	CG5217	Down	-5.91088	37.1328	0.587297
NM_142542	CG3581	Down	-11.5395	31.4952	0.0100682
NM_142550	CG3517	Down	-Inf	34.2	0
NM_142552	CG6255	Down	-9.45488	25.8254	0.0350185
NM_142553	CG15025	Down	-10.1774	8.95675	0.00736058
NM_142580	CG4686	Down	-3.25247	18.6566	1.86598
NM_142594	CG4783	Up	2.85218	7.83254	53.8742
NM_142599	CG4836	Down	-9.43151	7.68668	0.0108728
NM_142609	CG10887	Down	-10.4402	6.94009	0.00475343
NM_142611	CG17199	Down	-9.39573	4.62732	0.00653708
NM_142619	CG4362	Up	2.22038	6.72189	29.8089
NM_142630	eIF3gb	Down	-7.59118	12.9164	0.0637415
NM_142634	att-ORFA	Up	2.81693	1.14038	7.64749
NM_142635	CG5180	Down	-6.94885	2.66998	0.022942
NM_142653	Prosalpha4T1	Down	-9.80129	10.9448	0.0116728
NM_142717	CG15498	Down	-9.99394	19.5696	0.0182625
NM_142731	CG6569	Down	-Inf	5.6847	4.42408e-05
NM_142737	CG17819	Down	-Inf	9.58822	0
NM_142742	CG6332	Down	-7.84847	30.626	0.12645
NM_142746	Cchl	Down	-4.3377	7.33269	0.341541
NM_142755	Gld2	Down	-7.74903	16.2532	0.0716935
NM_142765	CG5388	Down	-Inf	6.33419	2.1336e-27
NM_142773	CG7069	Down	-5.4455	9.55031	0.208551
NM_142777	CG7059	Down	-3.96391	7.55803	0.463422
NM_142780	CG13855	Down	-7.78855	4.1361	0.0178014
NM_142798	tHMG1	Down	-Inf	72.5333	0
NM_142799	tHMG2	Down	-Inf	50.6018	0
NM_142812	CG13843	Down	-4.46095	7.93528	0.342873
NM_142829	CG4907	Down	-8.74223	12.8272	0.0285043
NM_142871	VhaAC39-2	Down	-6.67893	3.63292	0.0337405
NM_142872	CG13829	Down	-7.18346	7.84535	0.0513605
NM_142882	CG17083	Down	-6.34611	15.8856	0.185818
NM_142883	CG4434	Down	-9.79732	21.6713	0.0231766
NM_142888	CG17380	Down	-Inf	8.96044	0
NM_142893	CG10177	Down	-5.94607	15.4633	0.238676
NM_142898	CG10164	Down	-Inf	13.3396	0
NM_142914	CG10252	Down	-13.5409	156.383	0.0124856
NM_142919	CG10365	Down	-1.89282	48.7192	12.4866
NM_142931	eIF4G2	Down	-1.76989	23.9718	6.68896
NM_142933	tbrd-1	Down	-7.57495	18.1108	0.0903867
NM_142938	RpS19b	Down	-3.98117	33.9586	2.04971
NM_142955	CG10694	Down	-7.26848	6.96335	0.0429773
NM_142982	CG13611	Down	-5.08903	5.04661	0.141092
NM_142995	CG5762	Down	-12.2705	58.631	0.0112926
NM_143032	CG6980	Down	-4.61542	9.53711	0.370244
NM_143036	niki	Up	3.94619	0.372439	5.46296
NM_143041	CG10899	Down	-9.22187	6.79436	0.00688226
NM_143046	CycB3	Down	-2.94006	5.52358	0.683349
NM_143052	CG10845	Down	-Inf	5.67135	0
NM_143056	Trf4-2	Down	-5.70311	4.56712	0.082242
NM_143113	CG10513	Up	1.55639	25.3939	71.0726
NM_143133	rha	Down	-7.46964	12.1982	0.0654882
NM_143135	ND-49L	Down	-9.50879	14.0509	0.0183538
NM_143145	CG5111	Down	-8.30248	12.0471	0.036311
NM_143147	ymp	Down	-9.68237	14.1421	0.0166226
NM_143169	CG17196	Down	-Inf	5.85624	0
NM_143170	CG17195	Down	-Inf	3.09993	0
NM_143174	CG5024	Down	-Inf	10.7293	0.000926425
NM_143175	CG17770	Down	-Inf	4.76089	4.12145e-18
NM_143176	CG14354	Down	-Inf	9.74859	0
NM_143191	CG14546	Down	-Inf	4.06429	0
NM_143194	CG14540	Down	-12.8068	34.2882	0.00455363
NM_143215	CG6036	Down	-Inf	9.82926	0
NM_143219	CG5432	Down	-10.77	9.62529	0.00279838
NM_143257	CG18472	Down	-7.54142	14.1128	0.0720891
NM_143267	CG6283	Up	1.79077	39.758	130.904
NM_143269	CG6271	Up	6.35036	0.0499825	3.88078
NM_143284	CG6059	Down	-5.76904	6.99497	0.122063
NM_143290	CG17991	Down	-5.35414	19.3275	0.449645
NM_143292	CG5987	Down	-3.31944	23.8341	2.27195
NM_143301	CG3330	Down	-Inf	49.3758	0
NM_143305	CG13978	Down	-Inf	12.7939	0
NM_143306	Cyp6a18	Up	2.46555	1.90769	10.0264
NM_143319	RpS10a	Down	-6.21949	13.484	0.172194
NM_143335	mil	Down	-10.9259	77.5341	0.0379234
NM_143340	mino	Up	1.71912	9.7641	30.5913
NM_143350	CG4815	Down	-7.36817	3.42961	0.019754
NM_143357	UQCR-14L	Down	-Inf	10.7589	0
NM_143358	CG12516	Down	-Inf	6.46272	0
NM_143426	Cyt-c1L	Down	-6.5789	16.1614	0.160874
NM_143432	CG31445	Down	-5.96403	2.69998	0.040052
NM_143441	ND-20L	Down	-Inf	13.3617	0
NM_143467	fig	Down	-6.2794	12.9503	0.158652
NM_143478	CG15510	Down	-Inf	2.81597	3.88481e-09
NM_143505	CG7920	Down	-2.34385	15.0475	2.82294
NM_143511	CG7946	Down	-2.97157	5.54088	0.671276
NM_143520	CG15530	Down	-8.98	2.68622	0.00537622
NM_143539	CG2224	Down	-3.94638	6.75835	0.415366
NM_143542	Jon99Fii	Up	3.98677	8.42745	127.141
NM_143543	Jon99Fi	Up	3.70469	9.99264	123.981
NM_143558	CG2267	Down	-11.8052	22.5576	0.00861551
NM_143563	CG1340	Down	-Inf	22.0532	0
NM_143564	CG11313	Up	2.83479	3.61141	24.5314
NM_143565	CG15543	Down	-5.93543	7.75183	0.120469
NM_143579	CG15548	Down	-Inf	2.58456	0
NM_143580	Ctr1C	Down	-Inf	3.45082	0
NM_143586	Prosalpha3T	Down	-5.79882	6.15973	0.105292
NM_143643	CG1971	Down	-6.52189	15.7927	0.159271
NM_143647	CG2053	Down	-7.43917	6.15925	0.033641
NM_143784	Pglym87	Down	-10.8249	18.2719	0.00958571
NM_144034	CG15461	Down	-7.04482	13.0403	0.0939804
NM_144036	CG15458	Down	-Inf	7.78361	0
NM_144062	CG11373	Down	-Inf	17.552	0
NM_144075	CG14974	Down	-7.45	11.6859	0.0635468
NM_144077	CG18675	Down	-6.9557	12.6562	0.0970307
NM_144097	CG15357	Down	-8.14149	6.36873	0.0214257
NM_144120	CG12853	Down	-Inf	58.6299	0
NM_144127	CG17580	Down	-Inf	3.33526	0
NM_144149	karr	Down	-Inf	10.6013	0
NM_144172	CG8750	Down	-Inf	14.5908	0
NM_144174	CG14113	Down	-Inf	23.7721	0
NM_144176	CG12521	Down	-Inf	8.52718	0
NM_144227	CG12479	Down	-Inf	6.81033	0
NM_144256	CG15577	Down	-8.60092	16.7072	0.0409468
NM_144257	CG15578	Down	-Inf	9.06362	0
NM_144304	CG18662	Down	-Inf	26.4754	0
NM_144317	CG15283	Down	-Inf	8.81039	0
NM_144318	CG13245	Down	-8.94541	33.2955	0.0639812
NM_144325	CG5693	Down	-Inf	9.59013	0
NM_144332	CG12617	Down	-Inf	32.9994	0
NM_144344	ACXE	Down	-Inf	1.02873	0
NM_144356	Roc1b	Down	-Inf	11.7171	0.000633617
NM_144411	CG18808	Down	-4.94656	4.97823	0.153626
NM_144413	CG18810	Down	-7.96781	14.0559	0.0534272
NM_144446	CG18869	Down	-7.00792	10.6778	0.0804665
NM_144450	CG17376	Down	-12.6563	136.214	0.0200782
NM_144451	CG16741	Down	-Inf	7.1832	0
NM_145757	Zasp52	Up	4.5653	0.158194	3.55793
NM_164379	CG43755	Down	-9.20519	11.3239	0.0152534
NM_164380	CG31921	Down	-8.97251	13.5786	0.0257226
NM_164402	CG4375	Down	-Inf	41.7704	0
NM_164412	Cdlc2	Down	-8.86335	32.7828	0.0644583
NM_164414	CG31924	Down	-8.65807	5.39084	0.012699
NM_164422	CG18131	Down	-Inf	2.03534	0.000289034
NM_164423	CG18131	Down	-Inf	2.81653	0.00159756
NM_164425	CG18131	Down	-6.61831	6.8616	0.0649466
NM_164431	Eno	Down	-3.87793	13.4708	0.873941
NM_164441	CG31933	Down	-Inf	7.74812	0
NM_164446	Got2	Down	-2.42691	21.7762	3.8507
NM_164456	AIF	Down	-2.64468	18.8204	2.86481
NM_164462	papi	Down	-3.59104	10.5507	0.832974
NM_164467	Tengl1	Down	-6.12035	14.4108	0.197121
NM_164474	CG31949	Down	-Inf	14.4917	0
NM_164482	CG31948	Down	-Inf	45.471	0
NM_164483	CG31948	Down	-Inf	20.246	0
NM_164491	Prosbeta4R2	Down	-Inf	15.7388	0
NM_164506	RpS21	Down	-1.21336	869.434	356.811
NM_164518	CG9641	Down	-2.86509	8.9716	1.17035
NM_164525	toc	Down	-5.22047	15.2762	0.388847
NM_164526	toc	Down	-4.10781	5.04648	0.278017
NM_164538	CG31776	Down	-8.48332	1.99156	0.00529557
NM_164559	CG31960	Down	-Inf	10.1614	0
NM_164562	CG3964	Down	-3.26402	24.7764	2.45483
NM_164565	capu	Down	-6.56651	5.01112	0.0493696
NM_164568	CG31773	Down	-10.4838	12.556	0.00834376
NM_164654	Hsp60C	Down	-Inf	52.6986	0.000339433
NM_164655	Hsp60C	Down	-9.52135	7.91947	0.00811775
NM_164662	CG31913	Down	-7.60964	12.3678	0.0602578
NM_164663	CG31644	Down	-Inf	24.0166	0
NM_164665	CG9016	Down	-7.23619	29.7972	0.194325
NM_164685	CG31642	Down	-3.21529	12.233	1.25339
NM_164686	CG31639	Down	-Inf	69.2602	0
NM_164687	CG31639	Down	-Inf	7.4575	0
NM_164708	CG31910	Down	-7.54446	11.2728	0.0574613
NM_164710	CG17378	Down	-Inf	7.21735	2.52358e-05
NM_164712	CG17376	Down	-Inf	46.2958	0
NM_164723	sip2	Down	-2.54608	8.03146	1.31002
NM_164725	sip2	Down	-5.00049	36.5293	1.0844
NM_164740	CG31907	Down	-9.31453	23.6738	0.0328538
NM_164753	CG6441	Down	-4.5308	4.81775	0.198385
NM_164808	Mur29B	Up	1.8757	57.7563	201.695
NM_164847	CG31609	Down	-Inf	6.27528	0
NM_164862	CG31709	Down	-Inf	89.3767	0
NM_164865	CG31882	Down	-7.40724	17.7962	0.0997649
NM_164891	CG31874	Down	-5.57235	10.8945	0.217879
NM_164936	CG6138	Down	-Inf	14.8868	0
NM_164941	CG17118	Down	-6.89043	17.2182	0.138107
NM_164943	Ubc2	Down	-3.86135	17.3086	1.12961
NM_164945	CG31870	Down	-Inf	30.0297	0
NM_164947	CG31870	Down	-Inf	15.6098	0
NM_164953	CG16833	Down	-4.27073	10.5838	0.520534
NM_164965	salr	Down	-4.12749	1.99415	0.109147
NM_164997	CG31861	Down	-9.13899	16.1305	0.0272264
NM_165002	aret	Down	-3.97134	20.1555	1.22388
NM_165014	t-cup	Down	-7.36817	5.02977	0.0289707
NM_165030	Pect	Down	-4.36885	36.1862	1.66821
NM_165033	CG31730	Down	-Inf	4.2865	0
NM_165036	CG31848	Down	-Inf	6.71079	0
NM_165041	loqs	Down	-2.57648	14.9517	2.38379
NM_165043	Hsp60D	Down	-Inf	6.94524	0.000834718
NM_165105	ZnT35C	Down	-7.05517	8.8225	0.0632851
NM_165106	yuri	Down	-7.78436	10.7267	0.0475592
NM_165115	ms(2)35Ci	Down	-Inf	6.01969	0
NM_165132	CG18109	Down	-Inf	2.95362	0
NM_165136	CG31735	Down	-Inf	12.6373	1.03395e-16
NM_165140	CG12448	Down	-Inf	14.1143	0
NM_165141	CG18063	Down	-Inf	5.2259	0
NM_165143	CG31820	Down	-Inf	97.9066	0
NM_165145	BicC	Down	-Inf	9.73556	1.33329e-06
NM_165148	CG31819	Down	-Inf	12.4093	0
NM_165166	CG31816	Down	-8.23366	12.9269	0.0408664
NM_165186	Mhc	Down	-2.1737	15.8264	3.33741
NM_165200	CG32832	Down	-Inf	16.1867	0
NM_165201	CG31805	Down	-Inf	4.72444	0
NM_165202	CG31806	Down	-9.20279	10.6271	0.0168413
NM_165203	CG31784	Down	-Inf	5.21013	0
NM_165211	CG31804	Down	-Inf	6.32209	0
NM_165215	CG31803	Down	-4.84032	15.5034	0.514987
NM_165223	qua	Down	-4.41202	5.63128	0.250137
NM_165234	Prosbeta5R2	Down	-Inf	8.78309	0
NM_165235	CG31740	Down	-Inf	140.761	0
NM_165246	CG31802	Down	-11.1477	30.1305	0.0126373
NM_165247	CG31788	Down	-Inf	110.172	0
NM_165248	CG31787	Down	-Inf	12.7103	0
NM_165259	Mst36Fa	Down	-3.35266	8.76606	0.816594
NM_165266	CG31752	Down	-7.54016	7.79426	0.0398486
NM_165285	CG31797	Down	-Inf	1.2742	0
NM_165296	Pax	Up	2.21336	14.2818	63.0203
NM_165357	CG31627	Down	-8.15148	3.44536	0.0115305
NM_165361	CG31624	Down	-Inf	5.63894	0
NM_165375	dtr	Down	-3.71624	3.84773	0.278585
NM_165402	CG31693	Down	-Inf	3.31478	0.000878895
NM_165403	CG31601	Down	-8.1092	10.1468	0.0329623
NM_165407	CG31703	Down	-Inf	2.50687	0
NM_165408	CG15219	Down	-Inf	109.246	0.00355792
NM_165467	CG30432	Down	-7.42484	8.53647	0.047275
NM_165481	CG9410	Down	-5.08119	7.56015	0.215133
NM_165488	Eb1	Down	-5.71582	17.7877	0.319627
NM_165500	CG30156	Down	-3.78799	18.0104	1.23865
NM_165536	didum	Down	-4.60768	6.31432	0.246625
NM_165556	CG30497	Down	-5.06609	3.04731	0.0860954
NM_165560	CG1882	Down	-3.18744	7.03696	0.732021
NM_165566	CG18853	Up	Inf	0	3.27207
NM_165575	CG30378	Down	-9.04035	14.96	0.0270377
NM_165584	Optix	Down	-5.58038	3.55585	0.0684044
NM_165592	kermit	Down	-7.73146	23.141	0.102593
NM_165598	CG30369	Down	-Inf	9.42772	0
NM_165599	CG30376	Down	-Inf	65.0149	0
NM_165602	spaw	Down	-Inf	20.3098	0
NM_165604	swif	Down	-Inf	5.88739	0
NM_165605	cola	Down	-Inf	2.75755	0
NM_165617	CG30355	Down	-6.9477	17.9651	0.138489
NM_165618	Jon44E	Up	4.92695	3.70306	107.191
NM_165623	CG30356	Down	-8.60819	7.92763	0.0193318
NM_165629	CG30350	Down	-Inf	15.9291	0
NM_165635	Pgi	Down	-3.15892	8.07305	0.862329
NM_165754	mlt	Down	-4.76815	5.62419	0.197641
NM_165765	CG12902	Down	-Inf	23.7265	9.74808e-09
NM_165766	CG12902	Down	-9.03361	17.26	0.0313268
NM_165768	CG42733	Down	-Inf	12.2463	0
NM_165854	PI31	Down	-4.23835	7.54923	0.383536
NM_165855	PI31	Down	-3.40515	13.0444	1.16739
NM_165859	CG30037	Down	-7.2935	3.70858	0.0224957
NM_165862	CG30039	Down	-Inf	60.524	0
NM_165870	Cam	Down	-9.67893	12.8972	0.0136512
NM_165873	CG13164	Down	-Inf	3.7669	3.786e-06
NM_165874	CG13164	Down	-7.56163	17.7384	0.088422
NM_165881	garz	Down	-5.085	2.24029	0.0633643
NM_165938	GLS	Up	5.21978	0.0448174	1.64372
NM_165942	GLS	Down	-8.4214	4.10105	0.0108573
NM_165948	Taz	Down	-3.2482	9.72779	0.970694
NM_165964	CG30487	Down	-5.68059	22.3304	0.414305
NM_165988	CG30065	Down	-8.23484	19.5695	0.0618157
NM_165991	cnn	Down	-9.10599	1.24612	0.00139466
NM_166013	CG30485	Down	-8.43713	2.44242	0.00670567
NM_166019	shot	Up	1.6015	2.62551	7.58128
NM_166065	Rpn6	Down	-2.64325	22.4529	3.41822
NM_166086	ND-51L2	Down	-Inf	4.51396	0.0009286
NM_166095	CG30472	Down	-Inf	4.73865	0
NM_166110	CG30091	Up	2.21156	5.39319	23.7708
NM_166124	COX6AL	Down	-7.58136	11.6291	0.0577805
NM_166148	Got1	Down	-3.87215	10.1808	0.662439
NM_166152	mrj	Down	-1.84455	21.6121	5.72589
NM_166160	CG30324	Down	-6.02642	27.4852	0.401254
NM_166172	CG6262	Down	-Inf	1.70875	0
NM_166173	CG6262	Down	-Inf	20.7078	0
NM_166177	CG15925	Down	-5.95171	3.54401	0.0544885
NM_166211	CG43328	Down	-6.53381	5.30882	0.0537688
NM_166233	CG30103	Down	-9.74635	4.64265	0.00514367
NM_166260	CG30110	Down	-Inf	2.55895	0
NM_166265	pAbp	Down	-7.13144	11.2722	0.0773963
NM_166297	CG5327	Down	-4.11141	6.19271	0.343258
NM_166304	CG17821	Down	-Inf	2.71651	0
NM_166313	Vha100-3	Down	-9.16386	8.54379	0.0141744
NM_166320	CG15109	Down	-Inf	1.76035	0.000192604
NM_166369	sm	Down	-9.97579	55.5509	0.051898
NM_166373	isopeptidase-T-3	Down	-3.34048	9.02812	0.847534
NM_166377	CG30447	Down	-Inf	6.90095	0
NM_166391	CG13870	Down	-Inf	1.73204	0
NM_166411	exu	Up	Inf	0.000488473	1.36252
NM_166412	exu	Down	-8.66467	15.2316	0.0338239
NM_166420	Cht12	Down	-Inf	16.4905	0
NM_166433	CG30393	Down	-7.87378	18.9738	0.0769773
NM_166456	MESK2	Down	-2.01451	15.8281	3.72553
NM_166462	CG30222	Down	-Inf	4.17585	0.000446964
NM_166494	CG30401	Down	-Inf	2.73031	0.00141463
NM_166501	Snp	Down	-4.13815	19.5277	1.05741
NM_166552	CG30270	Down	-Inf	10.374	0
NM_166560	CG30271	Down	-9.02902	17.2422	0.0305442
NM_166587	CG30192	Down	-Inf	15.8589	0
NM_166589	ord	Down	-8.07486	1.50537	0.00598763
NM_166590	CG30412	Down	-Inf	15.2683	0
NM_166591	CG30416	Down	-5.97849	4.86301	0.0733552
NM_166592	tbrd-3	Down	-5.45485	8.52978	0.185062
NM_166624	CG30177	Down	-6.43801	8.67673	0.0952302
NM_166663	CG43775	Down	-8.34225	1.1995	0.00337558
NM_166673	CG3494	Down	-8.4062	4.10435	0.00697529
NM_166682	Pof	Down	-3.4478	74.1235	6.46644
NM_166708	CG30429	Down	-Inf	10.8275	0
NM_166870	eIF4E-7	Down	-9.8679	12.4696	0.012699
NM_166893	br	Up	2.63133	1.28138	7.55675
NM_166904	CG32806	Down	-Inf	9.34169	0
NM_166907	CG42666	Down	-9.78535	3.10986	0.00308906
NM_166954	CG3526	Down	-Inf	6.24845	0
NM_166972	CG12535	Down	-Inf	2.69036	3.88503e-08
NM_166977	CG13021	Down	-Inf	7.38534	0.0041379
NM_167072	kdn	Down	-6.40202	2.80647	0.0325391
NM_167082	CG4095	Down	-4.97157	7.70373	0.233648
NM_167126	CG32727	Down	-Inf	8.16476	0
NM_167128	CG32719	Down	-7.81795	4.26795	0.0179984
NM_167129	CG32720	Down	-Inf	5.49057	0
NM_167156	CG32713	Down	-Inf	9.67389	0
NM_167188	Erk7	Down	-11.0531	6.24029	0.0019015
NM_167226	CG32686	Down	-4.9722	6.76604	0.205748
NM_167266	Hsp60	Down	-2.57737	7.06316	1.12695
NM_167320	CG32655	Down	-9.039	18.3977	0.0332816
NM_167321	CG32651	Down	-Inf	4.07442	0
NM_167341	CG32650	Down	-3.87468	7.00642	0.45452
NM_167345	CG32643	Down	-Inf	6.06211	0
NM_167365	CG1640	Down	-2.382	8.54133	1.55743
NM_167405	betaNACtes2	Down	-Inf	3.28458	0
NM_167411	CG9413	Up	2.45709	2.34978	12.2839
NM_167412	hog	Down	-5.34569	13.8206	0.32342
NM_167420	CG32591	Down	-8.20732	19.3944	0.0624061
NM_167422	CG9030	Down	-Inf	9.5986	0
NM_167432	CG32588	Down	-Inf	5.17609	0
NM_167434	CG5877	Down	-5.03818	4.95037	0.142748
NM_167451	CG42300	Down	-8.15644	8.59071	0.0286515
NM_167452	CG42299	Down	-6.47141	5.71323	0.0612695
NM_167458	CG9281	Down	-2.46189	6.25265	1.08149
NM_167464	CG32581	Up	Inf	0	3.18903
NM_167538	CG32572	Down	-6.59988	6.55749	0.0643461
NM_167543	Twdlalpha	Down	-8.61091	12.6236	0.0307252
NM_167557	mei-218	Down	-3.92724	8.90954	0.556711
NM_167629	CG12609	Down	-Inf	6.2317	0
NM_167711	hydra	Down	-9.85574	7.03534	0.00420935
NM_167716	I-3	Down	-Inf	5.82605	0
NM_167718	CG11227	Down	-Inf	1.5009	0.00129783
NM_167719	CG11227	Down	-6.83369	1.54731	0.0132733
NM_167739	CG1801	Down	-8.69335	4.26642	0.00987223
NM_167762	CG17450	Down	-Inf	2.74651	3.95698e-12
NM_167796	Dic61B	Down	-5.73771	5.79728	0.102772
NM_167825	RhoGEF3	Down	-4.71591	5.55541	0.199813
NM_167838	CG17129	Down	-5.53589	5.06986	0.105869
NM_167877	CG32319	Down	-9.71808	7.60137	0.00858835
NM_167891	CG32313	Down	-7.42552	7.70601	0.0471707
NM_167895	CG12099	Down	-1.91308	9.71175	2.45434
NM_167940	CG32305	Down	-8.18102	2.72275	0.00892746
NM_167947	CG32298	Down	-Inf	4.12627	1.94351e-17
NM_167948	CG45186	Down	-5.2034	19.7117	0.510027
NM_167954	CG32295	Down	-3.86575	10.3058	0.672713
NM_167969	CG32488	Down	-Inf	5.00212	0
NM_167970	CG32487	Down	-Inf	5.72907	0
NM_167971	Jafrac2	Down	-2.61003	16.9894	2.65218
NM_168007	CG11505	Down	-3.38265	1.76372	0.161279
NM_168012	CG14968	Down	-Inf	8.66079	0.000180098
NM_168019	Drsl2	Up	2.51484	77.4917	421.454
NM_168044	mge	Down	-Inf	35.1162	4.61709e-05
NM_168057	CG14995	Down	-5.01724	61.4135	1.8037
NM_168082	CG32240	Down	-5.66762	16.3651	0.306371
NM_168085	DOR	Down	-Inf	4.42887	0.00181217
NM_168088	CG32249	Down	-2.24848	66.8441	13.3861
NM_168100	CG32238	Down	-5.61854	9.78715	0.189566
NM_168101	CG32236	Down	-Inf	11.7344	0
NM_168109	CG32232	Down	-8.45538	1.31025	0.00355208
NM_168168	CG32396	Down	-8.57766	7.5969	0.0189215
NM_168172	CG8368	Down	-8.19388	22.6893	0.0738925
NM_168180	CG32392	Down	-6.32383	21.1373	0.249853
NM_168183	CG32388	Down	-Inf	18.0607	0
NM_168216	Tsp66A	Down	-Inf	3.83942	0
NM_168231	CG32371	Down	-Inf	34.7289	0
NM_168262	BI-1	Down	-3.90814	12.2332	0.779731
NM_168266	Idh	Down	-2.32067	39.8692	7.59475
NM_168271	Jon66Ci	Up	2.08778	101.101	408.97
NM_168282	S-Lap2	Down	-9.89236	84.368	0.0844761
NM_168293	Fhos	Up	2.42554	1.95277	9.98271
NM_168297	CG32026	Down	-9.29462	11.526	0.0174651
NM_168300	orb2	Down	-6.89541	13.3639	0.107887
NM_168301	orb2	Down	-3.25195	10.3596	1.03464
NM_168302	orb2	Down	-11.4929	30.0302	0.012034
NM_168312	Argk	Down	-2.88137	14.2014	1.83209
NM_168354	CG8336	Down	-6.18491	5.11534	0.0648564
NM_168405	CG12362	Down	-6.70898	5.84238	0.0531451
NM_168409	CG32061	Down	-Inf	6.54737	0
NM_168410	S-Lap3	Down	-Inf	12.718	0
NM_168411	S-Lap4	Down	-13.5306	124.725	0.0100294
NM_168418	CG14154	Down	-Inf	4.18638	0.0035182
NM_168430	CG32081	Down	-12.2929	35.0228	0.00664144
NM_168442	CG32073	Up	4.24943	2.15443	38.8956
NM_168464	CG32086	Down	-9.85421	6.53487	0.00354819
NM_168466	CG6091	Down	-2.7237	20.0226	2.88335
NM_168467	CG6084	Down	-Inf	5.55467	0.00049809
NM_168474	CG32087	Down	-8.77085	6.49536	0.0141503
NM_168514	CG32106	Down	-Inf	2.14872	0
NM_168515	CG17666	Down	-Inf	17.1242	0
NM_168520	CG32110	Down	-4.73435	5.70858	0.204079
NM_168539	CG32119	Down	-11.8945	23.3116	0.00582661
NM_168581	CG32141	Down	-7.19858	28.1346	0.182265
NM_168584	CG7768	Down	-5.85909	8.85102	0.141379
NM_168588	Mpcp	Down	-2.6652	7.73371	1.16194
NM_168602	CG32148	Down	-9.42895	16.5209	0.0228081
NM_168610	CG13457	Down	-8.81392	3.00322	0.00667911
NM_168618	Best3	Down	-6.60456	5.02285	0.0491169
NM_168627	CG7656	Down	-8.57519	2.95838	0.00377995
NM_168630	RhoGAP71E	Down	-2.63014	6.41466	0.985317
NM_168676	CG32165	Down	-2.31677	5.50537	1.05164
NM_168688	CG32161	Down	-7.81706	9.55324	0.040312
NM_168734	CG6333	Down	-Inf	2.8455	4.83038e-07
NM_168747	CG32181	Down	-6.56378	14.0827	0.141659
NM_168748	CG42816	Down	-4.75667	3.0307	0.106683
NM_168759	CG32192	Down	-Inf	12.2711	0.00409072
NM_168767	CG32198	Up	2.09464	12.0159	48.8381
NM_168801	CG9279	Down	-4.54295	11.9429	0.4868
NM_168827	CG32219	Down	-Inf	4.74009	0
NM_168883	chb	Down	-2.5467	18.4524	3.00582
NM_168898	CG32436	Down	-6.3168	28.1988	0.336617
NM_168899	CG32437	Down	-10.5556	15.0567	0.0095199
NM_168900	CG32440	Down	-Inf	20.5691	0
NM_168931	CG32445	Down	-10.9702	32.4341	0.0153853
NM_168953	CG32450	Down	-Inf	27.9588	0
NM_168958	mael	Down	-3.45738	8.72815	0.757233
NM_168959	CG32454	Down	-3.3836	5.59464	0.510106
NM_168966	CG32462	Down	-Inf	4.02438	0.000340826
[truncated: 221 more rows]

## Sheet: C2 regulated
Transcript	Gene	Selected ExpB	log2FC (ExpB/Ctl)	ExpB (RPKM)
NM_001014568	Vap-33B	Down	-5.54244	0.338961
NM_001014628	gish	Down	-4.36883	0.715518
NM_001014672	Rb97D	Down	-5.39657	0.143555
NM_001031870	CG15892	Down	-7.31559	0.169483
NM_001031874	CG33667	Down	-Inf	0
NM_001031922	CG9133	Down	-Inf	0.000234535
NM_001031923	CG9133	Down	-12.0337	0.00293219
NM_001031925	CG9130	Down	-12.0337	0.00293219
NM_001031933	CG45186	Down	-3.29279	1.77266
NM_001031943	Hsp22	Up	2.94772	86.1585
NM_001031952	CG11714	Down	-Inf	3.9287e-25
NM_001031955	gdl-ORF39	Down	-Inf	0.00215948
NM_001031956	gdl	Down	-Inf	0.00215948
NM_001031986	Pif1A	Down	-3.49972	0.719301
NM_001032030	Indy-2	Down	-Inf	0
NM_001032031	Indy-2	Down	-Inf	0
NM_001032082	CG4970	Down	-Inf	0
NM_001032095	Adh	Up	3.58137	623.92
NM_001032099	Adh	Up	5.23003	106.665
NM_001032253	Menl-2	Down	-9.4217	0.00282542
NM_001032254	Menl-2	Down	-Inf	0
NM_001032257	Menl-1	Down	-9.4217	0.00282542
NM_001032263	ste24c	Down	-Inf	2.06937e-07
NM_001038807	CG17140	Down	-6.75733	0.0563474
NM_001038909	CG43897	Up	6.27964	3.52551
NM_001042868	CG34124	Down	-5.61872	0.0343374
NM_001043232	ps	Down	-Inf	1.29787e-05
NM_001043238	CG34107	Down	-Inf	0
NM_001043250	Mhcl	Down	-5.86879	0.0465797
NM_001043302	Cnx99A	Down	-8.23009	0.0303157
NM_001103411	CG44774	Down	-4.77791	0.411819
NM_001103412	CG44774	Down	-4.7744	0.137742
NM_001103417	CG34434	Down	-8.8746	0.0631284
NM_001103572	CG34334	Down	-8.92837	0.0046405
NM_001103634	CG34310	Down	-4.36875	0.468649
NM_001103696	CG34168	Down	-12.1842	0.024108
NM_001103760	whip	Down	-Inf	0
NM_001103787	CG34222	Down	-8.98921	0.0214487
NM_001103828	CG34315	Down	-9.5513	0.00664889
NM_001103856	CG34188	Down	-Inf	0
NM_001103868	loopin-1	Down	-11.6959	0.00725187
NM_001103887	CG34193	Down	-10.6983	0.211335
NM_001103938	CG34206	Down	-8.69632	0.096882
NM_001104008	CG42355	Down	-Inf	0.000106828
NM_001104040	CG10625	Up	2.54226	44.0628
NM_001104121	CG34241	Down	-9.21252	0.0555556
NM_001104134	CG34244	Down	-7.93646	1.02211
NM_001104135	CG13481	Down	-Inf	0
NM_001104183	CG33286	Down	-9.90543	0.00720165
NM_001104213	CG34425	Down	-8.90975	0.020287
NM_001104216	CG34277	Down	-Inf	1.83592e-13
NM_001104300	CG34308	Down	-Inf	0
NM_001104347	CG34278	Up	4.52027	80.0626
NM_001104352	CG42823	Up	4.77817	72.0306
NM_001104378	Syp	Down	-Inf	4.25892e-09
NM_001104391	CG7907	Down	-Inf	0
NM_001104468	CG34291	Up	2.88502	336.243
NM_001104471	CG34292	Down	-Inf	0
NM_001110622	JYalpha	Down	-6.71041	0.0265689
NM_001144230	CG44433	Down	-9.74646	0.00476159
NM_001144352	CG32971	Down	-Inf	0.00733983
NM_001144417	CG10625	Up	2.50583	151.453
NM_001144495	CG42393	Down	-Inf	0
NM_001144504	CG9449	Down	-6.26589	0.0646081
NM_001144519	CG12983	Down	-Inf	2.67667e-05
NM_001144520	CG12983	Down	-Inf	0.000172026
NM_001144521	CG33287	Down	-9.50591	0.00690805
NM_001144586	CG43317	Down	-Inf	0
NM_001144612	CG4836	Down	-10.422	0.0271506
NM_001144613	CG4836	Down	-Inf	0.000946389
NM_001144624	CG31178	Down	-8.5945	0.0701249
NM_001169365	CG11023	Down	-5.99459	0.0942192
NM_001169379	CG4415	Down	-8.08072	0.0437605
NM_001169386	CG42460	Down	-3.79609	28.4893
NM_001169401	CG42523	Down	-Inf	0
NM_001169429	CG31909	Down	-Inf	4.42061e-05
NM_001169451	GlcAT-S	Down	-5.03353	0.186786
NM_001169476	CG16833	Down	-4.52836	0.29656
NM_001169514	Skadu	Down	-Inf	0
NM_001169517	CG18063	Down	-Inf	0
NM_001169520	Mhc	Up	2.76468	9.89441
NM_001169523	CG42556	Down	-4.1392	1.01514
NM_001169532	elfless	Down	-Inf	7.28835e-06
NM_001169560	CG31624	Down	-Inf	0
NM_001169572	CG42597	Down	-Inf	0
NM_001169595	l(2)01289	Up	3.69678	5.22699
NM_001169655	Den1	Down	-5.86019	0.160365
NM_001169701	CG30460	Down	-Inf	7.25965e-06
NM_001169707	Sema-1b	Down	-3.48957	0.632272
NM_001169747	exu	Down	-7.72931	0.39794
NM_001169850	CG33791	Down	-6.06257	0.12464
NM_001169851	CG33791	Down	-5.90022	0.0534367
NM_001169853	CG8001	Down	-4.40784	0.459309
NM_001169870	CG32259	Down	-6.82629	0.155373
NM_001169954	Sprn	Down	-Inf	0
NM_001169978	CG42570	Down	-Inf	0.00288822
NM_001170063	CG1988	Down	-Inf	5.19661e-13
NM_001170162	Pxd	Up	4.0868	39.5426
NM_001170189	CG33934	Down	-Inf	0
NM_001170230	CG10164	Down	-8.60227	0.00988015
NM_001170266	Acam	Down	-Inf	0
NM_001170288	Dhc98D	Down	-Inf	9.91156e-06
NM_001201639	Erk7	Down	-Inf	1.01791e-12
NM_001201858	w-cup	Down	-Inf	0
NM_001201885	CG4480	Down	-Inf	0
NM_001201905	CG42830	Down	-Inf	0
NM_001201906	CG42659	Down	-Inf	0
NM_001201914	CG42688	Down	-Inf	0
NM_001202033	CG30460	Down	-7.38192	0.0701717
NM_001202039	CG42855	Down	-7.18831	0.145203
NM_001202047	CG9975	Down	-Inf	0.000529126
NM_001202057	CG30271	Down	-Inf	1.18395e-07
NM_001202068	CG42703	Down	-Inf	0
NM_001202111	CG32846	Down	-Inf	2.43522e-06
NM_001202157	Vha16-3	Down	-Inf	0.00136047
NM_001202196	UQCR-Q	Down	-Inf	5.12868e-07
NM_001202199	CG42853	Down	-9.35556	0.0236985
NM_001202250	CG31542	Down	-Inf	1.83592e-13
NM_001202277	CG42857	Down	-8.2116	0.0382001
NM_001258530	CG42259	Up	3.48	54.4915
NM_001258687	Imp	Down	-Inf	0.000673297
NM_001258748	CG43075	Down	-Inf	0
NM_001258795	CG43077	Down	-Inf	0
NM_001258831	CG14207	Up	4.02933	34.7083
NM_001258852	hydra	Down	-Inf	0
NM_001258854	hydra	Down	-Inf	0
NM_001258855	hydra	Down	-Inf	0
NM_001258856	hydra	Down	-Inf	0
NM_001259062	Mst33A	Down	-Inf	0
NM_001259088	CG43050	Down	-Inf	0
NM_001259101	CG43052	Down	-8.88099	0.0241571
NM_001259127	CG5050	Down	-6.91461	0.252468
NM_001259174	spir	Down	-Inf	3.7611e-08
NM_001259319	CG12907	Down	-Inf	0
NM_001259321	CG43397	Down	-Inf	5.55854e-09
NM_001259367	cnn	Down	-Inf	0.00152846
NM_001259453	CG43327	Down	-8.14631	0.0181919
NM_001259495	sm	Down	-Inf	0.00236604
NM_001259552	CG43209	Down	-Inf	0
NM_001259582	Tpc2	Down	-5.05311	0.218921
NM_001259589	CG43106	Down	-Inf	0
NM_001259657	CG45066	Down	-Inf	0
NM_001259714	Cpr65Aw	Up	8.06698	15.9048
NM_001259717	CG43168	Down	-8.84734	0.0220058
NM_001259721	CG43439	Down	-Inf	0
NM_001259757	CG43169	Down	-7.18398	0.114049
NM_001259807	CG32106	Down	-Inf	0
NM_001259866	mbf1	Up	7.8232	5.20579
NM_001259899	CG14077	Down	-Inf	0
NM_001259924	CG12983	Down	-Inf	0.000551406
NM_001259955	CG43331	Down	-Inf	0
NM_001259996	CG14664	Down	-Inf	1.05784e-13
NM_001260385	CG5432	Down	-Inf	3.06968e-08
NM_001260387	CG43117	Up	5.78191	433.953
NM_001260437	Fer1HCH	Down	-Inf	0.000139886
NM_001260438	Fer1HCH	Down	-9.48644	0.0226038
NM_001272156	Rfabg	Up	2.63808	18.3634
NM_001272282	CG16781	Down	-9.70948	0.0100249
NM_001272317	CG2861	Down	-4.10953	0.19753
NM_001272385	CG32718	Down	-Inf	0
NM_001272493	CG15296	Down	-9.1174	0.0197366
NM_001272553	CG2750	Down	-9.43738	0.00102722
NM_001272614	l(1)G0469	Down	-2.71348	3.11822
NM_001272615	mud	Down	-4.48407	0.119938
NM_001272722	CG12992	Down	-Inf	0.00248646
NM_001272723	CG12992	Down	-Inf	0.00293337
NM_001272890	CG43755	Down	-Inf	6.20467e-10
NM_001272956	CG7295	Down	-Inf	0.0016231
NM_001272963	Der-1	Down	-6.77921	0.126219
NM_001272981	aop	Down	-6.71978	0.022622
NM_001273008	CG43750	Down	-Inf	0
NM_001273108	dpy	Up	2.85758	1.1029
NM_001273112	dpy	Up	3.35085	3.15927
NM_001273235	nrv2	Down	-Inf	5.77973e-05
NM_001273549	CG43816	Down	-8.55791	0.0721312
NM_001273564	twe	Down	-8.74646	0.0140392
NM_001273595	CG15136	Down	-Inf	0
NM_001273596	CG12620	Down	-Inf	0
NM_001273631	CG43731	Down	-9.7452	0.014771
NM_001273635	CG42688	Down	-Inf	0
NM_001273643	CG31798	Down	-7.70509	0.033406
NM_001273860	CG18812	Down	-2.5177	12.1122
NM_001273875	Lcp4	Up	2.93346	12783.2
NM_001273959	CG18336	Down	-9.37523	0.0277448
NM_001274030	S-Lap7	Down	-12.859	0.0104903
NM_001274253	mthl8	Up	Inf	2.18247
NM_001274298	cep290	Down	-7.35093	0.00951131
NM_001274299	Usp10	Down	-10.0363	0.0028825
NM_001274327	robl62A	Down	-10.7121	0.0200694
NM_001274435	ZnT63C	Down	-4.38631	0.647505
NM_001274459	CG12605	Down	-5.43865	0.189564
NM_001274468	CG14995	Down	-4.42289	0.758504
NM_001274716	CG6761	Down	-7.18728	0.0391064
NM_001274786	CG33489	Down	-5.25754	0.200566
NM_001274787	CG6084	Down	-Inf	0.00103246
NM_001274798	CG7264	Down	-Inf	0.00296918
NM_001274812	CG43638	Down	-Inf	0
NM_001274905	CG34244	Down	-7.67506	0.168962
NM_001274906	CG7906	Down	-7.06673	0.125536
NM_001274945	CG7804	Down	-Inf	0
NM_001275072	CG7441	Down	-3.46658	2.02639
NM_001275083	CG13700	Down	-Inf	0
NM_001275125	CG43885	Down	-Inf	4.79047e-16
NM_001275204	CG12983	Down	-Inf	6.49951e-05
NM_001275277	Csp	Down	-Inf	0.00264317
NM_001275281	Srpk79D	Down	-Inf	0.000668049
NM_001275346	CG14664	Down	-11.1412	0.162466
NM_001275412	CG1288	Down	-Inf	0
NM_001275481	CG45050	Down	-5.2565	0.217513
NM_001275615	f-cup	Down	-Inf	9.8658e-05
NM_001275638	CG31313	Up	3.52092	488.973
NM_001275741	P5cr-2	Up	Inf	8.3856
NM_001275824	CG31206	Down	-Inf	0.00275544
NM_001275844	Nep4	Down	-8.08458	0.0195002
NM_001275847	Syp	Down	-Inf	0.000645549
NM_001275851	Syp	Down	-Inf	0.000246142
NM_001275852	Syp	Down	-7.19817	0.0486969
NM_001275853	Syp	Down	-Inf	2.28494e-08
NM_001275854	Syp	Down	-Inf	0.00101669
NM_001275872	slmb	Down	-2.9598	2.82979
NM_001275900	Gld2	Down	-Inf	6.46724e-05
NM_001275971	CG13606	Down	-4.94258	3.25448
NM_001276012	Trf4-2	Down	-7.13207	0.058102
NM_001276107	Dhc98D	Down	-5.49329	0.027192
NM_001276135	CG31445	Down	-Inf	0.00151922
NM_001276136	SP1029	Down	-3.832	0.444524
NM_001297791	Rfabg	Up	2.33887	67.9656
NM_001297792	Rfabg	Up	2.31737	47.176
NM_001297821	RpL36	Up	3.06683	292.291
NM_001297928	CG12692	Down	-Inf	0
NM_001297954	CG4198	Down	-9.43269	0.00992076
NM_001298186	CG1394	Down	-Inf	0.00502583
NM_001298187	CG11106	Down	-Inf	0
NM_001298286	up	Up	4.37659	30.9752
NM_001298422	CG32568	Down	-Inf	3.71561e-06
NM_001298433	RpS5a	Up	3.38778	36.4564
NM_001298627	Lsp1beta	Up	4.4558	3945.91
NM_001298630	CG5556	Down	-Inf	0
NM_001298650	CG3347	Down	-Inf	0
NM_001298683	qtc	Down	-6.23567	0.084718
NM_001298701	CG7251	Down	-Inf	0.00195052
NM_001298760	CG44271	Down	-Inf	0
NM_001298762	CG17377	Down	-Inf	0
NM_001298776	CG31907	Down	-6.06715	0.0828502
NM_001298787	CG7164	Down	-7.44619	0.0564946
NM_001298796	mts	Down	-9.58266	0.00731382
NM_001298835	CG42713	Up	6.37435	19.1424
NM_001298851	FucTB	Down	-4.07088	1.23686
NM_001298913	CG14926	Down	-8.83768	0.0806092
NM_001298962	CG6565	Down	-5.63103	0.0988857
NM_001298968	CG16957	Down	-5.42327	0.303048
NM_001298969	CG10859	Down	-9.18468	0.0474292
NM_001299000	CG15286	Down	-Inf	0
NM_001299007	CG4218	Down	-Inf	0
NM_001299016	ProtA	Down	-Inf	0
NM_001299026	CG4161	Down	-Inf	0
NM_001299061	SclB	Up	2.83805	116.115
NM_001299075	CG31805	Down	-Inf	0
NM_001299078	CG6304	Down	-Inf	0
NM_001299108	CG5790	Down	-Inf	0
NM_001299185	CG14402	Down	-Inf	0
NM_001299265	hubl	Down	-Inf	6.89438e-23
NM_001299266	spaw	Down	-Inf	6.89438e-23
NM_001299323	Not1	Down	-8.97925	0.00364864
NM_001299341	CG44296	Down	-7.59669	0.115718
NM_001299451	CG34312	Down	-Inf	3.89487e-09
NM_001299452	CG30058	Down	-Inf	3.89487e-09
NM_001299553	CG33017	Down	-6.87716	0.012791
NM_001299585	CG30461	Down	-Inf	2.06937e-07
NM_001299628	CG5773	Up	2.81755	310.438
NM_001299656	CG44435	Down	-Inf	9.27718e-20
NM_001299657	CG44435	Down	-9.81048	0.0048711
NM_001299718	sktl	Down	-3.14981	1.62816
NM_001299728	CG9313	Down	-6.29206	0.0499891
NM_001299734	CG15657	Down	-9.12517	0.0364398
NM_001299781	CG30278	Down	-Inf	0.0006007
NM_001299832	CG3124	Down	-10.3671	0.00731635
NM_001299895	CG43776	Down	-Inf	1.25543e-17
NM_001299896	CG43777	Down	-Inf	1.25543e-17
NM_001299948	CG30430	Down	-Inf	0
NM_001300060	Argk	Up	2.91826	475.472
NM_001300143	comm3	Down	-4.1702	0.890251
NM_001300155	CG32165	Down	-5.86503	0.0773531
NM_001300241	CG14664	Down	-7.80142	0.0681674
NM_001300364	CG14736	Down	-8.87178	0.00690753
NM_001300369	dpr17	Down	-5.72106	0.0697505
NM_001300408	Tm2	Up	3.04029	213.027
NM_001300484	CG4538	Down	-4.25985	0.523445
NM_001300601	ymp	Down	-Inf	0.000184026
NM_001300665	CG15510	Down	-10.0938	0.0134587
NM_001300674	CG15530	Down	-Inf	1.57056e-05
NM_001316387	emb	Down	-5.85681	0.0668119
NM_001316399	CG46059	Down	-Inf	0
NM_001316551	Atg8b	Down	-Inf	0.00107031
NM_057219	Gpdh	Up	5.54521	8.14234
NM_057236	janB	Down	-8.13738	0.125073
NM_057257	crp	Down	-4.2697	0.379627
NM_057272	Lcp2	Up	2.9497	8655.83
NM_057273	Lcp3	Up	2.4135	3403.44
NM_057274	Lcp4	Up	3.20827	660.05
NM_057307	ng1	Up	9.71971	14.3331
NM_057327	CG9757	Up	4.8492	38.7985
NM_057431	Uro	Up	7.45109	70.2645
NM_057465	porin	Down	-3.03694	5.41976
NM_057550	ple	Down	-5.98082	5.70356
NM_057556	lat	Down	-9.5513	0.00664889
NM_057587	Rbp4	Down	-3.88126	1.17437
NM_057593	ng2	Up	7.97205	20.442
NM_057620	TpnC47D	Up	3.88219	71.1078
NM_057629	Pka-C1	Down	-3.72962	0.527148
NM_057640	Acam	Down	-Inf	0
NM_057689	Arp53D	Down	-Inf	0
NM_057703	ProtB	Down	-Inf	0
NM_057806	Cyt-b5-r	Up	3.79055	17.3824
NM_057816	Cyt-c-d	Down	-11.5642	0.0081413
NM_057820	nrv2	Down	-Inf	3.10176e-05
NM_057879	CG8086	Down	-Inf	2.47382e-06
NM_058025	und	Down	-4.43714	0.484355
NM_058059	CkIIbeta2	Down	-5.49727	0.247107
NM_058117	Mst33A	Down	-Inf	0
NM_078583	Lsp1alpha	Up	2.53392	3627.95
NM_078670	Dhc16F	Down	-5.97965	0.0200196
NM_078745	ed	Down	-3.51345	0.774283
NM_078769	cup	Down	-4.36875	0.468649
NM_078828	Tsp33B	Down	-7.35886	0.0640565
NM_078846	yellow-c	Down	-2.59792	17.8678
NM_078850	nht	Down	-9.20062	0.0125117
NM_078853	Tektin-A	Down	-Inf	0
NM_078951	sut4	Down	-Inf	0
NM_078952	Pfk	Down	-11.7458	0.00399282
NM_079020	Dro	Up	4.77678	43.9363
NM_079028	Mtk	Down	-4.12012	9.07287
NM_079095	yip3	Down	-Inf	0
NM_079123	CG42383	Down	-Inf	0
NM_079124	Ssl	Down	-10.1106	0.0130629
NM_079130	Lcp9	Up	4.72362	370.224
NM_079158	LysB	Up	4.14418	80.5439
NM_079216	Tektin-C	Down	-Inf	0.00281785
NM_079265	bol	Down	-5.57858	0.661595
NM_079339	Hsc70-1	Down	-Inf	2.45879e-07
NM_079358	Ran-like	Down	-9.75149	0.0117787
NM_079403	CycT	Down	-3.87458	0.677207
NM_079464	Mst77F	Down	-6.24853	1.16941
NM_079492	Trxr-2	Down	-9.23512	0.00661155
NM_079529	Mst84Dd	Down	-Inf	0
NM_079530	Mst84Dc	Down	-Inf	0
NM_079531	Mst84Db	Down	-Inf	0
NM_079532	Mst84Da	Down	-11.7204	0.0331316
NM_079538	alpha-Est6	Down	-6.58004	0.0904443
NM_079539	Rtnl2	Down	-7.03363	0.124997
NM_079566	betaTub85D	Down	-9.13283	0.193283
NM_079587	Sodh-2	Up	3.56742	63.0354
NM_079588	Adk3	Down	-4.26977	0.794354
NM_079599	I-t	Down	-Inf	0
NM_079615	Hsc70-2	Down	-4.9365	0.938415
NM_079622	Mst87F	Down	-6.50705	1.4651
NM_079707	e	Down	-8.1753	0.437903
NM_079720	Mitofilin	Down	-4.18429	0.388526
NM_079791	Ald	Down	-4.98434	0.758035
NM_079815	Mst98Cb	Down	-9.98255	0.044507
NM_079839	ocn	Down	-Inf	0
NM_079918	fan	Down	-6.9977	0.260112
NM_079920	gom	Down	-7.32722	0.0361344
NM_079931	Sdic1	Down	-8.28104	0.0115775
NM_079968	PpD5	Down	-Inf	0
NM_079997	Crtp	Down	-Inf	0
NM_080007	Tim17b2	Down	-Inf	0
NM_080062	Actn3	Down	-7.22924	0.0702976
NM_080160	Mst98Ca	Down	-9.55052	0.116903
NM_080182	Pp1-13C	Down	-8.10213	0.0313455
NM_080186	Hsp60B	Down	-Inf	0
NM_080188	Hsp70Bb	Up	4.6886	48.1571
NM_080275	nol	Up	4.47017	198.089
NM_080281	Adgf-A2	Down	-6.06229	0.166961
NM_080321	ng3	Up	6.15326	236.484
NM_080495	mud	Down	-6.26733	0.0245848
NM_130482	CG12470	Down	-7.01995	0.224855
NM_130503	CG13360	Up	3.7014	41.0517
NM_130532	CG11379	Down	-Inf	7.37404e-06
NM_130701	CG16782	Down	-6.85411	0.236196
NM_130721	CG2901	Down	-9.15772	0.0043591
NM_131928	CG15576	Down	-Inf	0
NM_131930	CG15572	Down	-Inf	0
NM_131931	CG12692	Down	-Inf	0
NM_131933	CG12693	Down	-Inf	0
NM_131945	CG12684	Down	-Inf	0
NM_131949	CG3062	Down	-Inf	0
NM_131954	CG7024	Down	-7.91178	0.0442108
NM_131956	CG15472	Down	-Inf	0
NM_131958	CG2871	Down	-Inf	0
NM_131963	CG12681	Down	-9.97316	0.00744111
NM_131972	CG15468	Down	-8.41221	0.0197685
NM_131977	Rpn13R	Down	-8.91723	0.0109018
NM_131979	CG5062	Down	-8.51185	0.016753
NM_131982	CG3323	Down	-4.41668	0.830459
NM_131984	TrxT	Down	-Inf	0
NM_131985	CG4198	Down	-9.97424	0.00915429
NM_132027	CG15772	Up	3.37286	27.9187
NM_132039	Prosbeta2R1	Down	-Inf	0
NM_132044	CG15764	Down	-9.99027	0.0116877
NM_132158	CG1958	Down	-5.19791	0.411508
NM_132165	CG15034	Down	-Inf	0
NM_132166	CG1999	Down	-Inf	0
NM_132168	CG15035	Down	-Inf	0
NM_132170	CG11369	Down	-Inf	0
NM_132171	CG12689	Down	-Inf	0
NM_132180	CG10920	Down	-Inf	0
NM_132207	CG1571	Down	-6.90857	0.0360834
NM_132228	CG10761	Down	-9.1877	0.00946618
NM_132245	CG1387	Down	-Inf	0
NM_132347	CG42797	Down	-Inf	3.55384e-05
NM_132390	CG15306	Down	-11.021	0.0115844
NM_132417	CG12637	Down	-Inf	0
NM_132436	CG15208	Down	-8.76944	0.0399711
NM_132468	CG1394	Down	-10.7452	0.0229927
NM_132469	CG15200	Down	-Inf	0
NM_132470	CG11106	Down	-Inf	0
NM_132473	CG15198	Down	-9.90035	0.0182479
NM_132553	Uch-L5R	Down	-Inf	0
NM_132559	CG2750	Down	-Inf	0.0010012
NM_132560	CG1924	Down	-Inf	0
NM_132568	CG2574	Down	-Inf	0
NM_132607	CG4661	Down	-Inf	0
NM_132708	CG11068	Down	-9.65888	0.0186789
NM_132725	CG1461	Up	4.6451	12.3934
NM_132732	betaNACtes4	Down	-Inf	0
NM_132783	CG9101	Down	-Inf	0
NM_132784	PPYR1	Down	-Inf	0
NM_132785	CG9106	Down	-9.79352	0.00956542
NM_132824	CG15599	Down	-8.62573	0.00963797
NM_132852	CG8565	Down	-Inf	0
NM_132872	CG12698	Down	-6.33705	0.0871226
NM_132876	Tob	Down	-5.02701	0.175053
NM_132903	Cnx14D	Down	-8.92169	0.00484325
NM_132910	CG9777	Down	-4.72137	0.32442
NM_132926	CG13008	Down	-8.8712	0.0158359
NM_132961	CG4955	Down	-7.8546	0.0322664
NM_132994	CG12992	Down	-Inf	8.50755e-05
NM_132999	corolla	Down	-6.9123	0.0603551
NM_133063	CG15056	Down	-Inf	0
NM_133065	CG32548	Down	-Inf	0
NM_133076	CG6470	Down	-6.75955	0.0760527
NM_133079	CG6481	Down	-5.05703	0.35445
NM_133083	CG15040	Down	-7.44894	0.0173917
NM_133093	CG6873	Down	-Inf	0
NM_133112	SdhBL	Down	-9.0074	0.0333996
NM_133116	CG14190	Down	-Inf	0
NM_134500	Ubqn	Down	-4.46632	0.498282
NM_134513	SkpD	Down	-Inf	0
NM_134524	CG9570	Down	-Inf	0
NM_134541	CG12679	Down	-Inf	0
NM_134545	CG15459	Down	-8.79515	0.0331934
NM_134560	CG1835	Down	-Inf	0.000231173
NM_134562	CG1324	Down	-Inf	0
NM_134565	CG15450	Down	-Inf	0
NM_134567	CG1314	Down	-Inf	0
NM_134588	CG1503	Down	-8.52951	0.020036
NM_134594	CG14579	Down	-Inf	0
NM_134600	CG1494	Down	-Inf	7.79037e-05
NM_134609	CG10918	Up	3.03526	181.809
NM_134661	CG13693	Down	-8.88557	0.0146176
NM_134665	CG3345	Down	-8.11043	0.0687032
NM_134711	CG15824	Down	-8.91648	0.00537342
NM_134743	CG5139	Down	-6.41221	0.118315
NM_134750	CG5440	Down	-Inf	0
NM_134752	CG5561	Down	-Inf	0
NM_134754	CG5565	Down	-7.99664	0.0503657
NM_134757	CG18131	Down	-Inf	0.000144766
NM_134761	CG10869	Down	-6.39798	0.271629
NM_134766	chinmo	Down	-6.65751	0.0544744
NM_134779	c-cup	Down	-Inf	0
NM_134800	CG12674	Down	-9.00824	0.018287
NM_134816	Tengl3	Down	-7.19878	0.0425893
NM_134819	CG4270	Down	-Inf	0
NM_134822	CG17237	Down	-9.5918	0.0259543
NM_134836	CG3557	Down	-Inf	0.00421219
NM_134843	CG3515	Down	-Inf	0
NM_134852	CG15395	Down	-Inf	0
NM_134853	CG9962	Down	-Inf	0
NM_134854	Prosbeta4R1	Down	-Inf	0
NM_134855	CG9879	Down	-Inf	0
NM_134860	CG9961	Down	-Inf	8.77641e-05
NM_134869	CG2964	Down	-7.39142	0.0491653
NM_134883	CG8813	Down	-5.00017	0.629899
NM_134898	CG17258	Down	-4.87142	0.158877
NM_134903	CG17261	Down	-7.16864	0.380297
NM_134905	CG15403	Down	-Inf	0
NM_134925	CG8838	Down	-4.87947	0.719225
NM_134930	CG8840	Down	-Inf	0
NM_134943	CG3213	Down	-11.6936	0.019943
NM_134944	CG8851	Down	-9.87524	0.009573
NM_134955	CG16713	Up	3.30481	421.161
NM_134956	IM33	Up	4.82818	216.668
NM_134973	CG2955	Down	-9.5866	0.0308081
NM_134976	CG15425	Down	-Inf	0
NM_135005	CG11929	Down	-Inf	0
NM_135008	Taf12L	Down	-5.51227	0.561948
NM_135011	CG15631	Down	-Inf	0
NM_135037	Jon25Biii	Up	3.02309	551.506
NM_135069	CG7742	Down	-7.49995	0.0664308
NM_135088	CG6907	Down	-4.75679	0.308041
NM_135097	CG14013	Down	-Inf	0
NM_135099	CG14011	Down	-Inf	0
NM_135100	CG7251	Down	-10.4955	0.00780532
NM_135101	CG18266	Down	-10.6315	0.0131498
NM_135104	Hsp60C	Down	-11.8432	0.00391903
NM_135109	CG14006	Down	-Inf	0
NM_135113	obst-E	Up	4.49709	70.8868
NM_135126	CG9016	Down	-7.14727	0.129462
NM_135132	Ucp4C	Down	-7.89089	0.029752
NM_135155	CG9222	Down	-9.7069	0.0183893
NM_135156	CG13991	Down	-10.2252	0.00421429
NM_135157	CG13989	Down	-10.4193	0.0138727
NM_135198	CG9550	Down	-6.24514	0.09138
NM_135203	COX5BL	Down	-8.38605	0.053494
NM_135211	Oatp26F	Down	-5.44619	0.14716
NM_135221	CG11327	Down	-8.57361	0.0656036
NM_135224	TTLL3B	Down	-8.31233	0.0393143
NM_135230	CG17377	Down	-Inf	0
NM_135267	gudu	Down	-10.3128	0.00526693
NM_135280	CG6441	Down	-Inf	4.09904e-07
NM_135291	Ntl	Down	-Inf	1.24005e-05
NM_135298	ATPsynGL	Down	-Inf	0
NM_135301	CG46025	Down	-Inf	2.20604e-13
NM_135303	CG7164	Down	-7.59418	0.0591083
NM_135353	CG8349	Down	-9.30175	0.0127814
NM_135364	mtsh	Down	-6.07325	0.0834707
NM_135370	CG7778	Down	-2.64696	27.2244
NM_135381	CG13385	Down	-Inf	0
NM_135404	CG9314	Down	-6.11822	0.390404
NM_135405	CG12438	Down	-Inf	0
NM_135438	CG13110	Down	-Inf	0
NM_135441	Aldh	Down	-4.20099	0.460787
NM_135442	CG4438	Down	-Inf	0
NM_135466	CG17633	Up	3.59593	35.3549
NM_135493	CG13131	Down	-9.40744	0.00287194
NM_135536	CG4995	Down	-7.68386	0.0493417
NM_135579	w-cup	Down	-Inf	0
NM_135586	CG17098	Down	-Inf	0
NM_135590	CG17105	Up	2.75789	206.174
NM_135591	CG17107	Up	4.74046	47.1941
NM_135593	CG7296	Up	4.17294	612.792
NM_135603	Vha16-5	Down	-Inf	0
NM_135618	Porin2	Down	-6.54159	0.436415
NM_135623	CG14070	Down	-9.19694	0.0109409
NM_135624	CG7309	Down	-10.5111	0.0113341
NM_135664	CG14930	Down	-Inf	0
NM_135668	CG12307	Down	-9.80686	0.0174428
NM_135669	CG4983	Down	-Inf	0
NM_135670	CG4988	Down	-Inf	0
NM_135716	CG17010	Down	-8.70215	0.0251829
NM_135717	Pkd2	Down	-8.0187	0.0217569
NM_135749	ACXC	Down	-Inf	0
NM_135751	Vha68-3	Down	-10.1787	0.0145535
NM_135757	CG5122	Down	-10.2644	0.0029601
NM_135759	Pk34A	Down	-9.30688	0.00910293
NM_135760	CG5204	Down	-5.84423	0.0852957
NM_135765	CG5458	Down	-4.88826	0.426831
NM_135779	Prosalpha6T	Down	-Inf	0
NM_135792	CG16825	Down	-7.62664	0.0163421
NM_135807	CG10859	Down	-Inf	0.000250034
NM_135809	CG16848	Down	-Inf	0
NM_135812	Hsp60D	Down	-9.15012	0.00527736
NM_135813	CG42810	Down	-Inf	0
NM_135817	CG16852	Down	-Inf	0
NM_135818	CG9263	Down	-7.06789	0.0769865
NM_135820	CG9254	Down	-11.2266	0.0140868
NM_135823	CG7311	Down	-7.68097	0.070382
NM_135824	CG9014	Down	-11.2507	0.00502575
NM_135852	CG4500	Up	3.09974	76.9735
NM_135861	ms(2)34Fe	Down	-9.81529	0.00491551
NM_135862	CG15286	Down	-Inf	0
NM_135870	CG4218	Down	-Inf	0
NM_135875	CG4691	Down	-Inf	0
NM_135876	CSN1a	Down	-Inf	0
NM_135877	CG4701	Down	-Inf	0
NM_135887	CG3491	Down	-9.73	0.00202408
NM_135905	CG15260	Down	-Inf	0
NM_135906	CG15262	Down	-9.82843	0.00760328
NM_135907	CG15258	Down	-Inf	0
NM_135909	CG4161	Down	-Inf	0
NM_135910	CG15256	Down	-Inf	0
NM_135924	CG18518	Down	-Inf	0
NM_135925	CG13243	Down	-9.03219	0.0206966
NM_135926	CG7653	Down	-Inf	0
NM_135933	CG4891	Down	-Inf	0
NM_135953	CG5968	Down	-Inf	0
NM_135955	CG4631	Down	-9.71163	0.0133371
NM_135968	CG13280	Down	-10.1232	0.00627214
NM_135982	CG6304	Down	-Inf	0
NM_135983	CG15136	Down	-Inf	0
NM_135989	CG6380	Down	-Inf	0
NM_135994	CG5043	Down	-10.0747	0.0269878
NM_136004	CG15143	Down	-5.88785	0.0607743
NM_136005	CG15144	Down	-6.44929	0.042336
NM_136006	CG15145	Down	-7.71978	0.0170235
NM_136007	CG7094	Down	-8.17933	0.0336009
NM_136010	CG15147	Down	-Inf	0
NM_136014	CG5681	Down	-8.01313	0.016413
NM_136020	CG5755	Down	-Inf	0
NM_136032	CG5790	Down	-Inf	0
NM_136099	CG17344	Down	-9.7452	0.014771
NM_136110	CG17564	Down	-10.417	0.00908898
NM_136111	CG10750	Down	-Inf	0
NM_136113	CG17349	Down	-5.42127	0.423981
NM_136195	CG15475	Down	-10.1615	0.0114269
NM_136197	CG17470	Down	-5.55654	0.783163
NM_136207	CG9316	Down	-6.67947	0.0655915
NM_136254	CG31988	Down	-12.4844	0.0116718
NM_136283	CG1428	Down	-Inf	0
NM_136285	CG2528	Down	-8.93206	0.0173781
NM_136286	ttm3	Down	-Inf	0
NM_136324	COX4L	Down	-7.63989	0.185379
NM_136345	CG7882	Up	4.13266	10.2557
NM_136354	CG7856	Down	-9.62504	0.010773
NM_136360	CG14589	Down	-4.56981	0.724634
NM_136366	CG8335	Down	-10.0998	0.0113179
NM_136369	tomboy40	Down	-4.1906	0.786949
NM_136414	CG12831	Down	-Inf	0
NM_136418	CG11060	Down	-Inf	0
NM_136419	CG30384	Down	-Inf	0
NM_136436	CG11125	Down	-5.02136	0.718463
NM_136438	CG11141	Down	-7.33002	0.0525188
NM_136464	CG2070	Down	-Inf	0.00362227
NM_136500	Dic3	Down	-Inf	0
NM_136524	CG2291	Down	-10.1339	0.0145179
NM_136525	CG12126	Down	-Inf	0
NM_136528	CG11635	Down	-10.1812	0.0126857
NM_136529	boly	Down	-9.70366	0.0208273
NM_136530	CG18449	Down	-11.7947	0.0155047
NM_136531	CG2127	Down	-13.351	0.00695757
NM_136532	CG8701	Down	-Inf	0
NM_136560	CG8584	Down	-Inf	0
NM_136561	CG12376	Down	-Inf	0
NM_136568	CG8746	Down	-Inf	0
NM_136596	CG13747	Down	-Inf	0
NM_136601	CG8197	Down	-Inf	0
NM_136603	CNT1	Down	-6.2881	0.114567
NM_136628	Cyp4p2	Up	7.99103	33.0937
NM_136671	CG1690	Down	-Inf	0
NM_136721	CG12209	Down	-Inf	0
NM_136733	CG12907	Down	-Inf	0
NM_136758	CG12309	Down	-6.48325	0.296084
NM_136822	CG18335	Down	-5.78657	0.396861
NM_136909	Vha36-2	Down	-9.42956	0.0091521
NM_136912	CG13164	Down	-8.58168	0.0500434
NM_136931	Cpr49Af	Up	3.10148	78.3164
NM_136937	CG8525	Down	-4.35031	0.645419
NM_136994	CG13326	Down	-8.48312	0.0213483
NM_137012	CG4712	Down	-10.9913	0.00607662
NM_137013	CG4714	Down	-7.48795	0.0604388
NM_137027	CG4744	Down	-Inf	0
NM_137048	S-Lap5	Down	-9.54455	0.0171569
NM_137050	CG6209	Down	-Inf	0
NM_137051	CG13337	Down	-Inf	0
NM_137052	CG18368	Down	-Inf	0
NM_137053	CG6220	Down	-Inf	0
NM_137056	S-Lap7	Down	-Inf	0.00114372
NM_137075	CG18568	Down	-5.19969	0.620193
NM_137120	CG17386	Down	-2.81338	5.01578
NM_137133	Adgf-E	Down	-Inf	0
NM_137134	CG12861	Down	-12.7151	0.0106761
NM_137135	CG12860	Down	-11.8423	0.0201548
NM_137143	CG12857	Down	-8.34562	0.0269839
NM_137148	CG10202	Down	-10.2932	0.00576062
NM_137246	CG10734	Down	-9.79108	0.0327429
NM_137258	CG3687	Down	-Inf	0
NM_137260	CG15708	Down	-Inf	0
NM_137266	CG7755	Down	-Inf	0
NM_137279	CG6262	Down	-9.1815	0.0104719
NM_137280	CG15711	Down	-Inf	0.00644378
NM_137283	CG7848	Down	-5.08256	0.298925
NM_137288	S-Lap8	Down	-12.3549	0.0173155
NM_137289	CG7813	Down	-Inf	0
NM_137290	loopin-1	Down	-11.8041	0.0277471
NM_137294	Lst	Up	3.36846	346.692
NM_137298	CG5089	Down	-9.67153	0.0855369
NM_137328	CG9010	Down	-9.19386	0.0283985
NM_137356	CG10950	Down	-Inf	0
NM_137358	CG12699	Down	-13.8196	0.0154845
NM_137387	CG14480	Down	-5.33896	0.205383
NM_137394	ND-51L1	Down	-10.1681	0.00553482
NM_137406	CG10934	Down	-10.7733	0.0113721
NM_137422	CG14488	Down	-9.92837	0.0208456
NM_137481	GstE3	Up	2.77459	899.953
NM_137487	CG5174	Up	3.58235	15.9208
NM_137492	CG17669	Down	-Inf	0
NM_137550	CG15109	Down	-13.3596	0.00465486
NM_137557	tbrd-2	Down	-Inf	0
NM_137568	CG9975	Down	-10.9643	0.0179531
NM_137589	CG16716	Down	-5.82741	0.121588
NM_137591	CG15124	Down	-Inf	0
NM_137594	CG11018	Down	-8.63845	0.0284667
NM_137597	CG15128	Down	-7.36228	0.147453
NM_137598	Obp56a	Up	4.3473	74.7663
NM_137602	CG8517	Down	-11.4887	0.0162037
NM_137605	CG13872	Down	-7.1914	0.0354063
NM_137606	CG10822	Down	-Inf	0
NM_137611	CG16894	Down	-6.23807	0.19482
NM_137629	CG13871	Down	-8.45341	0.0207242
NM_137633	CG16739	Down	-8.27843	0.0682655
NM_137634	CG13870	Down	-6.95911	0.0310223
NM_137667	CG13442	Down	-8.56063	0.0290536
NM_137675	CG15227	Down	-Inf	0
NM_137681	CG9235	Down	-Inf	0
NM_137686	CG9313	Down	-7.86832	0.0528997
NM_137716	CG4286	Down	-8.37034	0.0577887
NM_137737	CG9822	Down	-8.41103	0.308953
NM_137765	Grx-1	Down	-Inf	0
NM_137766	CG4021	Down	-11.5394	0.00987604
NM_137787	CG13501	Down	-Inf	0
NM_137809	CG3292	Up	5.05582	324.716
NM_137811	CG3264	Up	5.56496	48.2184
NM_137812	CG11291	Down	-8.81769	0.018533
NM_137837	CG3927	Down	-9.53754	0.0440525
NM_137838	nsr	Down	-Inf	0
NM_137843	CG4329	Down	-4.24244	0.28547
NM_137868	CG30268	Down	-Inf	0
NM_137908	CG3085	Down	-4.9606	0.99235
NM_137913	RpL37b	Down	-7.81649	0.112428
NM_137915	Klp59C	Down	-Inf	0
NM_137916	CG3215	Down	-8.4498	0.0196214
NM_137917	CG13544	Down	-10.4185	0.00939867
NM_137918	Klp59D	Down	-Inf	0
NM_137920	CG9899	Down	-Inf	0
NM_137924	CG13539	Down	-9.01452	0.013463
NM_137926	CG3092	Down	-Inf	0
NM_137927	RpL22-like	Down	-6.85709	0.11553
NM_137928	CG12782	Down	-8.23512	0.0194604
NM_137929	CG13540	Down	-7.27407	0.089857
NM_137930	CG3124	Down	-12.1091	0.0226971
NM_137932	Prosbeta5R1	Down	-Inf	0
NM_137934	CG9861	Down	-5.91812	0.166589
NM_137940	CG9875	Down	-Inf	3.7606e-09
NM_137949	CG9812	Down	-5.71704	10.9554
NM_137952	SkpF	Down	-Inf	0
NM_137966	CG5398	Down	-9.71464	0.0126451
NM_137981	CG11300	Up	5.97994	764.91
NM_137987	CG5539	Down	-5.75462	0.353842
NM_138025	CG3121	Down	-9.39089	0.0155794
NM_138066	CG15873	Down	-8.40425	0.0235573
NM_138068	CG3483	Down	-10.1932	0.00885158
NM_138070	CG3492	Down	-Inf	0
NM_138071	CG3494	Down	-Inf	0
NM_138072	CG16837	Down	-Inf	0
NM_138076	Prosalpha4T2	Down	-Inf	0
NM_138077	CG13581	Down	-Inf	0
NM_138093	CG4681	Down	-5.42987	0.324854
NM_138098	CG3565	Down	-Inf	0
NM_138155	CG13405	Down	-Inf	0
NM_138179	ttm2	Down	-6.70484	0.133271
NM_138195	Ppm1	Down	-8.46093	0.0750704
NM_138214	CG13898	Down	-9.08723	0.0569334
NM_138244	CG9129	Down	-10.4686	0.0219042
NM_138263	FucTD	Down	-9.96128	0.00720165
NM_138264	CG9173	Down	-Inf	0
NM_138266	robl62A	Down	-Inf	1.25867e-07
NM_138990	ACXA	Down	-Inf	0.00160058
NM_139395	CG12035	Down	-6.92058	0.0754284
NM_139400	CG8001	Down	-8.0239	0.0163005
NM_139405	CG12020	Down	-Inf	0
NM_139428	CG11815	Down	-Inf	0
NM_139442	CG15878	Down	-10.2225	0.0072723
NM_139472	CG16984	Down	-6.93191	0.0993414
NM_139497	CG9970	Down	-Inf	0
NM_139500	CG2113	Down	-9.74898	0.0088495
NM_139546	Drsl5	Down	-10.7262	1.62928
NM_139566	CG10862	Down	-11.2207	0.00987604
NM_139597	Dpy-30L2	Down	-Inf	0.00106966
NM_139652	CG7465	Up	4.90422	25.5341
NM_139667	CG18418	Down	-Inf	0
NM_139670	CG12493	Down	-5.49503	0.593938
NM_139680	CG17150	Down	-7.34562	0.0120269
NM_139684	CG17030	Down	-9.04145	0.0154643
NM_139685	ATPsynCF6L	Down	-Inf	0
NM_139699	CG4669	Down	-Inf	0
NM_139709	blanks	Down	-4.83432	0.916711
NM_139750	alphaKap4	Down	-Inf	0
NM_139762	CG42269	Down	-4.48766	0.512208
NM_139781	CG8219	Down	-4.67877	0.321371
NM_139795	eIF4E-4	Down	-Inf	0
NM_139808	CG10064	Down	-4.65483	0.45869
NM_139811	CG10063	Down	-7.07081	0.157766
NM_139813	CG17744	Down	-Inf	0
NM_139858	CG8564	Down	-12.3773	0.0071463
NM_139863	CG8560	Down	-5.27446	0.274513
NM_139865	CG14835	Down	-7.8532	0.0719947
NM_139881	CG14838	Down	-7.24228	0.0168866
NM_139882	CG7716	Down	-Inf	0
NM_139903	eIF4E-5	Down	-Inf	0
NM_139929	CG7387	Down	-6.1341	0.212368
NM_139932	CG7366	Down	-6.11805	0.159329
NM_139934	CG8006	Down	-Inf	0
NM_139937	eIF4E-3	Down	-5.75787	0.707105
NM_139960	Jon66Cii	Up	3.14407	70.638
NM_139987	S-Lap1	Down	-10.8145	0.0838835
NM_139996	CG6576	Down	-Inf	0
NM_140021	CG5280	Down	-6.95039	0.120295
NM_140027	CG5144	Down	-4.95119	0.50728
NM_140048	CG4080	Down	-3.32104	1.69471
NM_140076	CG3222	Down	-7.80517	0.0876006
NM_140078	CG3306	Down	-7.2565	0.0693633
NM_140090	CG16711	Down	-4.6485	0.202202
NM_140127	CG8072	Down	-Inf	0
NM_140130	CG8065	Down	-8.50144	0.0243304
NM_140135	CG12362	Down	-6.8246	0.0564939
NM_140137	S-Lap3	Down	-13.5857	0.00552476
NM_140146	CG14154	Down	-7.87409	0.0360891
NM_140176	CG6279	Down	-8.59844	0.0394368
NM_140178	APP-BP1	Down	-4.56792	0.46221
NM_140185	CG14143	Up	9.39321	24.2025
NM_140204	CG11726	Down	-Inf	0
NM_140207	CG7557	Down	-Inf	0.000950654
NM_140208	CG12289	Down	-Inf	0
NM_140210	CG6140	Down	-7.10436	0.085079
NM_140262	Sprn	Down	-Inf	0
NM_140265	CG11588	Down	-Inf	0
NM_140266	SdhAL	Down	-Inf	0
NM_140268	Rpt4R	Down	-Inf	1.0608e-05
NM_140299	CG6910	Up	3.77344	62.604
NM_140341	CG10969	Down	-8.27232	0.0101032
NM_140342	CG17666	Down	-9.66489	0.0065749
NM_140358	CG10748	Down	-10.0373	0.01035
NM_140359	CG10749	Down	-Inf	0
NM_140360	CG11262	Down	-Inf	0
NM_140374	CG17300	Down	-8.84028	0.0339374
NM_140375	CG11251	Down	-9.46059	0.00853933
NM_140377	CG17687	Down	-6.77389	0.0147894
NM_140419	CG17362	Up	4.18575	127.428
NM_140429	CG6661	Down	-6.34673	0.145845
NM_140440	CG7768	Down	-5.77988	1.55469
NM_140441	CG7924	Down	-8.21762	1.23118
NM_140442	CG7906	Down	-6.56932	3.7873
NM_140455	CG5048	Down	-8.52038	0.110737
NM_140456	CG13477	Down	-Inf	0
NM_140461	CG13471	Down	-6.58969	0.127676
NM_140494	CG13457	Down	-7.79839	0.0136926
NM_140502	CG6888	Down	-8.19755	0.0478915
NM_140507	CG7804	Down	-Inf	0
NM_140508	CG13455	Down	-10.0234	0.0167767
NM_140579	ATPsynbetaL	Down	-10.1831	0.0116514
NM_140619	CG13039	Down	-Inf	0
NM_140654	CG13032	Down	-9.85553	0.0162704
NM_140655	Lasp	Down	-6.44255	0.107803
NM_140659	PGRP-SB2	Down	-9.08569	0.155159
NM_140670	sinah	Down	-9.82605	0.0327203
NM_140689	CG6652	Down	-8.95161	0.0475713
NM_140705	CG7707	Down	-Inf	0
NM_140708	ND-24L	Down	-Inf	0
NM_140710	CG13725	Down	-Inf	0
NM_140723	CG12229	Down	-4.68084	0.605159
NM_140729	CG13733	Down	-7.0435	0.136214
NM_140773	Cyp312a1	Down	-4.90105	0.692953
NM_140779	CG5103	Down	-Inf	0
NM_140780	CG13700	Down	-Inf	0
NM_140796	CG6893	Down	-Inf	0
NM_140818	CG14077	Down	-Inf	8.40488e-09
NM_140852	ms(3)76Ba	Down	-9.15012	0.00508625
NM_140862	CG9452	Down	-3.02647	6.56239
NM_140867	CG9279	Up	Inf	1.63743
NM_140868	Rcd7	Down	-5.7801	0.437433
NM_140879	ms(3)76Cc	Down	-6.35706	0.104489
NM_140908	hale	Down	-9.99134	0.00857018
NM_140909	schuy	Down	-Inf	0
NM_140915	CG14183	Down	-4.27109	0.708518
NM_140923	CG7335	Down	-9.30346	0.00958862
NM_140963	zye	Up	2.8683	92.6537
NM_140972	mag	Up	2.74438	58.7676
NM_141000	CG3698	Down	-9.97101	0.0104503
NM_141012	CG10589	Down	-5.12351	0.477921
NM_141034	CG10510	Down	-Inf	0
NM_141038	CG9389	Down	-7.87649	0.136431
NM_141054	sa	Down	-Inf	0
NM_141060	CG7202	Down	-8.10632	0.108266
NM_141075	CG7634	Down	-7.48762	0.0564218
NM_141089	CG11249	Down	-5.13072	0.174557
NM_141108	CG7414	Down	-3.50843	1.83882
NM_141119	CG7140	Down	-Inf	0
NM_141140	CG11404	Down	-Inf	0.00538331
NM_141161	CG14448	Down	-Inf	0
NM_141203	CG11739	Down	-Inf	0.000836436
NM_141218	CG14651	Down	-7.51628	0.0139379
NM_141238	CG17387	Down	-5.0735	0.203246
NM_141245	CG14658	Down	-8.39464	0.0786807
NM_141247	laf	Down	-Inf	0
NM_141258	Prosbeta2R2	Down	-8.68473	0.03597
NM_141269	Tim17b1	Down	-9.1997	0.0302194
NM_141279	CG12147	Down	-8.46875	0.0188371
NM_141336	CG42675	Down	-9.62024	0.0208934
NM_141343	CG14676	Down	-10.5412	0.0123811
NM_141353	CG15580	Down	-7.29296	0.0450232
NM_141386	CG10298	Down	-5.72422	0.270656
NM_141408	CG1137	Down	-9.62573	0.0174044
NM_141410	CG1138	Down	-Inf	0
NM_141412	glob2	Down	-Inf	0.00244436
NM_141414	sowi	Down	-Inf	0
NM_141415	CG15177	Down	-10.1111	0.0234178
NM_141428	CG1979	Down	-4.51644	0.550633
NM_141429	djl	Down	-Inf	0
NM_141447	CG14609	Down	-8.57772	0.0265599
NM_141450	CG14605	Down	-Inf	0
NM_141464	wa-cup	Down	-Inf	0
NM_141468	CG1287	Down	-8.34728	0.033271
NM_141474	CG2616	Down	-8.41168	0.0233293
NM_141476	CG10919	Down	-8.49995	0.045914
NM_141508	CG7910	Down	-7.45597	0.0235677
NM_141529	CG11694	Down	-Inf	0
NM_141536	COX7AL	Down	-9.07992	0.0404127
NM_141696	CG8526	Down	-7.09366	0.128921
NM_141752	CG14689	Down	-8.11675	0.0214229
NM_141754	tomboy20	Down	-Inf	0
NM_141761	CG14687	Down	-4.13571	19.074
NM_141781	Tengl4	Down	-Inf	0
NM_141784	CG6629	Down	-Inf	0
NM_141785	CG4706	Down	-8.88602	0.0231121
NM_141817	CG5276	Down	-5.26437	0.290894
NM_141825	CG14708	Down	-Inf	0
NM_141830	CG6790	Down	-6.71866	0.132122
NM_141850	CG14718	Down	-10.218	0.0281469
NM_141853	CG14721	Down	-7.72873	0.0447628
NM_141871	CG6971	Down	-8.08092	0.0505266
NM_141882	CG12224	Up	6.49184	85.1391
NM_141892	ssp5	Down	-Inf	0
NM_141894	CG14739	Down	-10.3348	0.0131498
NM_141895	CG14740	Down	-9.28451	0.0296528
NM_141907	CG10014	Down	-8.88557	0.0327655
NM_141945	CG5538	Down	-10.4906	0.0535894
NM_142003	CG8138	Down	-Inf	0
NM_142004	CG8508	Down	-Inf	0
NM_142042	CG10841	Down	-11.6264	0.00716875
NM_142052	Ubc87F	Down	-8.3336	0.089857
NM_142076	CG9920	Down	-9.44252	0.166122
NM_142083	CG14355	Down	-7.90389	0.10809
NM_142085	CG3199	Down	-Inf	0
NM_142089	CG9624	Down	-7.23871	0.0630911
NM_142092	CG14840	Down	-Inf	0
NM_142093	CG14841	Down	-Inf	0
NM_142094	CG14839	Down	-Inf	0
NM_142101	soti	Down	-10.3752	0.0228758
NM_142114	CG14850	Up	4.04204	137.969
NM_142121	CG7886	Down	-8.59378	0.0828484
NM_142126	BigH1	Down	-5.55636	0.213296
NM_142131	CG7362	Down	-Inf	0
NM_142139	CG3610	Down	-10.5692	0.00699771
NM_142152	CG14861	Down	-Inf	0
NM_142153	RpL10Aa	Down	-Inf	0
NM_142205	h-cup	Down	-Inf	0
NM_142213	B9d1	Down	-7.43582	0.053853
NM_142216	CG5213	Down	-Inf	0
NM_142226	CG4520	Down	-10.2793	0.010129
NM_142228	CG5623	Down	-Inf	0
NM_142230	CG5614	Down	-11.9594	0.00920895
NM_142244	CG4546	Down	-7.66976	0.240835
NM_142247	CG9632	Down	-5.52441	0.24961
NM_142272	Mst89B	Down	-7.80945	0.0645127
NM_142280	CG42446	Down	-Inf	6.30478e-15
NM_142282	CG10317	Down	-Inf	0
NM_142303	CG14891	Down	-Inf	0
NM_142348	CG5265	Down	-10.1868	0.00546596
NM_142417	CG7794	Down	-6.04077	0.183775
NM_142419	CG14316	Down	-8.82843	0.0161596
NM_142426	CG7208	Down	-7.84051	0.0361697
NM_142449	CG7131	Down	-5.4125	0.726784
NM_142457	hmw	Down	-8.40242	0.04068
NM_142475	CG14305	Down	-Inf	0
NM_142499	CG14297	Down	-10.9531	0.0114933
NM_142500	CG14294	Down	-Inf	0
NM_142502	CG14292	Up	4.57022	75.6147
NM_142529	CG11779	Down	-5.78647	0.187112
NM_142535	CG11703	Down	-Inf	0
NM_142539	CG5217	Down	-7.49739	0.170488
NM_142542	CG3581	Down	-10.152	0.0229644
NM_142550	CG3517	Down	-Inf	0
NM_142552	CG6255	Down	-8.26003	0.0698888
NM_142553	CG15025	Down	-9.78986	0.00839428
NM_142599	CG4836	Down	-Inf	0.00114513
NM_142609	CG10887	Down	-9.05269	0.010842
NM_142611	CG17199	Down	-9.00824	0.00745514
NM_142630	eIF3gb	Down	-5.39632	0.254427
NM_142653	Prosalpha4T1	Down	-8.41379	0.0266243
NM_142675	CG5697	Down	-Inf	0.000656225
NM_142717	CG15498	Down	-10.6064	0.0104136
NM_142737	CG17819	Down	-Inf	0
NM_142742	CG6332	Down	-8.65362	0.0630911
NM_142755	Gld2	Down	-9.0396	0.0255506
NM_142773	CG7069	Down	-4.09864	0.462465
NM_142798	tHMG1	Down	-9.86909	0.0643461
NM_142799	tHMG2	Down	-Inf	0.00147204
NM_142829	CG4907	Down	-9.03281	0.0203171
NM_142882	CG17083	Down	-7.50293	0.0726562
NM_142883	CG4434	Down	-7.95039	0.0726865
NM_142888	CG17380	Down	-Inf	0
NM_142893	CG10177	Down	-10.603	0.00824835
NM_142898	CG10164	Down	-Inf	1.93149e-13
NM_142914	CG10252	Down	-13.1535	0.014239
NM_142931	eIF4G2	Down	-2.52612	3.45187
NM_142933	tbrd-1	Down	-9.50938	0.0206161
NM_142938	RpS19b	Down	-4.08794	1.66353
NM_142968	CG13606	Down	-5.74394	1.51494
NM_142995	CG5762	Down	-11.883	0.0128785
NM_143027	CG5805	Down	-2.96052	4.7961
NM_143052	CG10845	Down	-Inf	0
NM_143056	Trf4-2	Down	-Inf	8.38922e-08
NM_143113	CG10513	Up	2.83393	150.212
NM_143133	rha	Down	-8.3776	0.0304273
NM_143135	ND-49L	Down	-8.38432	0.0348857
NM_143145	CG5111	Down	-7.55242	0.0532419
NM_143147	ymp	Down	-7.12495	0.0835764
NM_143174	CG5024	Down	-Inf	0
NM_143175	CG17770	Down	-Inf	0
NM_143176	CG14354	Down	-Inf	0
NM_143191	CG14546	Down	-Inf	0
NM_143194	CG14540	Down	-12.4193	0.00519314
NM_143215	CG6036	Down	-9.66888	0.0100178
NM_143219	CG5432	Down	-8.38254	0.0239256
NM_143257	CG18472	Down	-9.02839	0.0224218
NM_143274	CG14258	Up	3.17988	105.157
NM_143284	CG6059	Down	-7.88404	0.0245657
NM_143290	CG17991	Down	-5.96665	0.256396
NM_143301	CG3330	Down	-11.0048	0.0199347
NM_143305	CG13978	Down	-10.3124	0.00834703
NM_143335	mil	Down	-9.95349	0.064874
NM_143358	CG12516	Down	-Inf	0
NM_143426	Cyt-c1L	Down	-5.65535	0.266027
NM_143432	CG31445	Down	-7.1615	0.0140544
NM_143441	ND-20L	Down	-Inf	0
NM_143467	fig	Down	-6.47687	0.120622
NM_143558	CG2267	Down	-Inf	0
NM_143563	CG1340	Down	-10.4793	0.0143262
NM_143565	CG15543	Down	-8.13289	0.0228979
NM_143579	CG15548	Down	-8.88099	0.00454798
NM_143643	CG1971	Down	-7.13439	0.0946505
NM_143784	Pglym87	Down	-10.4374	0.0109319
NM_144062	CG11373	Down	-Inf	0
NM_144077	CG18675	Down	-7.15317	0.0740585
NM_144120	CG12853	Down	-Inf	0
NM_144172	CG8750	Down	-Inf	0
NM_144174	CG14113	Down	-Inf	0
NM_144256	CG15577	Down	-Inf	0
NM_144304	CG18662	Down	-6.90239	0.183609
NM_144318	CG13245	Down	-8.55791	0.0721312
NM_144332	CG12617	Down	-10.2784	0.0207158
NM_144361	SP1029	Down	-2.47697	13.5937
NM_144413	CG18810	Down	-7.84334	0.0507754
NM_144446	CG18869	Down	-5.20539	0.237486
NM_144450	CG17376	Down	-Inf	0
NM_164355	Sam-S	Up	2.90212	21.3831
NM_164361	Sam-S	Up	3.3302	14.3684
NM_164379	CG43755	Down	-8.81769	0.0211073
NM_164380	CG31921	Down	-8.36262	0.0342242
NM_164402	CG4375	Down	-Inf	0
NM_164412	Cdlc2	Down	-Inf	0
NM_164425	CG18131	Down	-Inf	0.00104153
NM_164441	CG31933	Down	-Inf	0
NM_164453	GlyP	Up	2.68723	80.171
NM_164467	Tengl1	Down	-5.95524	0.19269
NM_164474	CG31949	Down	-Inf	0
NM_164482	CG31948	Down	-Inf	0
NM_164483	CG31948	Down	-Inf	0
NM_164491	Prosbeta4R2	Down	-9.70301	0.0156686
NM_164525	toc	Down	-5.14875	0.35866
NM_164526	toc	Down	-4.25083	0.218731
NM_164562	CG3964	Down	-3.17158	2.28242
NM_164565	capu	Down	-7.54159	0.0209874
NM_164568	CG31773	Down	-Inf	0
NM_164654	Hsp60C	Down	-Inf	0.000774204
NM_164655	Hsp60C	Down	-8.54889	0.0185156
NM_164659	obst-E	Up	4.5984	15.1112
NM_164662	CG31913	Down	-7.95911	0.0412322
NM_164663	CG31644	Down	-Inf	0
NM_164665	CG9016	Down	-7.0897	0.183075
NM_164685	CG31642	Down	-4.29492	0.517023
NM_164686	CG31639	Down	-Inf	0
NM_164708	CG31910	Down	-7.15696	0.0655311
NM_164710	CG17378	Down	-Inf	0.00193179
NM_164712	CG17376	Down	-Inf	0
NM_164725	sip2	Down	-4.29785	1.54043
NM_164740	CG31907	Down	-Inf	4.50111e-05
NM_164752	santa-maria	Down	-4.08979	5.28436
NM_164862	CG31709	Down	-Inf	0
NM_164865	CG31882	Down	-8.43478	0.0426659
NM_164891	CG31874	Down	-6.18486	0.124239
NM_164936	CG6138	Down	-Inf	0
NM_164941	CG17118	Down	-5.11591	0.411929
NM_164945	CG31870	Down	-8.97101	0.0372778
NM_164947	CG31870	Down	-Inf	0.0119509
NM_164953	CG16833	Down	-4.47917	0.392322
NM_164997	CG31861	Down	-8.75149	0.0310501
NM_165002	aret	Down	-5.68747	0.325163
NM_165030	Pect	Down	-4.91196	0.999409
NM_165043	Hsp60D	Down	-Inf	0.000951944
NM_165105	ZnT35C	Down	-4.76955	0.268848
NM_165106	yuri	Down	-11.0973	0.00593845
NM_165112	Cul3	Down	-5.67433	0.479428
NM_165115	ms(2)35Ci	Down	-Inf	0
NM_165132	CG18109	Down	-Inf	0
NM_165136	CG31735	Down	-Inf	0
NM_165140	CG12448	Down	-Inf	0
NM_165141	CG18063	Down	-Inf	0
NM_165143	CG31820	Down	-Inf	0.00224974
NM_165145	BicC	Down	-Inf	0.000266941
NM_165148	CG31819	Down	-Inf	0
NM_165181	Mhc	Up	2.44233	89.1374
NM_165182	Mhc	Up	2.78117	33.8493
NM_165185	Mhc	Up	3.18832	20.9429
NM_165187	Mhc	Up	2.47977	21.7296
NM_165200	CG32832	Down	-Inf	0
NM_165201	CG31805	Down	-Inf	0
NM_165203	CG31784	Down	-9.80928	0.00481768
NM_165234	Prosbeta5R2	Down	-9.37686	0.0109622
NM_165235	CG31740	Down	-12.5426	0.0195728
NM_165246	CG31802	Down	-Inf	0
NM_165247	CG31788	Down	-Inf	0
NM_165248	CG31787	Down	-Inf	0
NM_165266	CG31752	Down	-6.5677	0.0681674
NM_165296	Pax	Up	4.25521	226.241
NM_165402	CG31693	Down	-Inf	0
NM_165403	CG31601	Down	-8.39977	0.026314
NM_165408	CG15219	Down	-Inf	0.00405759
NM_165467	CG30432	Down	-9.03734	0.0134785
NM_165488	Eb1	Down	-6.86438	0.1244
NM_165500	CG30156	Down	-3.91506	0.994015
NM_165536	didum	Down	-4.87808	0.177933
NM_165554	CG18812	Down	-2.5177	12.1122
NM_165575	CG30378	Down	-9.23781	0.0205565
NM_165592	kermit	Down	-3.5626	1.62804
NM_165599	CG30376	Down	-12.0631	0.0126048
NM_165602	spaw	Down	-Inf	0
NM_165604	swif	Down	-Inf	0.000699711
NM_165617	CG30355	Down	-7.29717	0.0947626
NM_165629	CG30350	Down	-Inf	0
NM_165765	CG12902	Down	-Inf	5.55854e-09
NM_165766	CG12902	Down	-9.64612	0.0178631
NM_165768	CG42733	Down	-Inf	0
NM_165769	Prx2540-1	Up	4.0018	22.1697
NM_165862	CG30039	Down	-11.5876	0.0163152
NM_165870	Cam	Down	-9.29143	0.0197862
NM_165873	CG13164	Down	-Inf	1.42383e-08
NM_165874	CG13164	Down	-11.818	0.00455537
NM_165964	CG30487	Down	-6.06361	0.276977
NM_165988	CG30065	Down	-9.84734	0.0176243
NM_165991	cnn	Down	-Inf	0.000831383
NM_166086	ND-51L2	Down	-Inf	0
NM_166124	COX6AL	Down	-Inf	0
NM_166137	CG8405	Down	-6.79944	0.086032
NM_166160	CG30324	Down	-5.07332	0.677255
NM_166172	CG6262	Down	-Inf	3.02466e-27
NM_166173	CG6262	Down	-Inf	1.72456e-14
NM_166211	CG43328	Down	-8.14631	0.0181919
NM_166233	CG30103	Down	-8.35886	0.0117321
NM_166237	CG4847	Up	3.23851	25.8215
NM_166265	pAbp	Down	-6.74394	0.0868483
NM_166313	Vha100-3	Down	-Inf	0
NM_166369	sm	Down	-11.7582	0.012568
NM_166411	exu	Up	Inf	2.61172
NM_166412	exu	Down	-7.35963	0.0777768
NM_166420	Cht12	Down	-10.8924	0.00719728
NM_166430	Pu	Down	-6.3757	1.01988
NM_166432	Glycogenin	Up	2.90823	72.1817
NM_166433	CG30393	Down	-Inf	0
NM_166462	CG30222	Down	-Inf	0.00254868
NM_166552	CG30270	Down	-Inf	0
NM_166560	CG30271	Down	-6.87599	0.123848
NM_166587	CG30192	Down	-Inf	0
NM_166589	ord	Down	-Inf	2.41315e-14
NM_166590	CG30412	Down	-Inf	0
NM_166604	CG9812	Down	-7.74562	0.0473493
NM_166679	Cpr60D	Up	4.01802	176.98
NM_166682	Pof	Down	-4.10511	3.57025
NM_166708	CG30429	Down	-9.64881	0.0111897
NM_166870	eIF4E-7	Down	-8.15847	0.0362061
NM_166904	CG32806	Down	-Inf	0
NM_166907	CG42666	Down	-9.39785	0.00367594
NM_166954	CG3526	Down	-Inf	2.59484e-07
NM_167128	CG32719	Down	-7.91588	0.0146615
NM_167129	CG32720	Down	-Inf	0
NM_167156	CG32713	Down	-Inf	0
NM_167188	Erk7	Down	-Inf	3.38684e-13
NM_167320	CG32655	Down	-Inf	0
NM_167321	CG32651	Down	-Inf	0
NM_167395	l(1)G0469	Down	-4.99006	0.708953
NM_167420	CG32591	Down	-8.18239	0.0553547
NM_167422	CG9030	Down	-8.09582	0.0291071
NM_167464	CG32581	Up	Inf	7.24439
NM_167538	CG32572	Down	-5.26485	0.141616
NM_167543	Twdlalpha	Down	-7.22341	0.0700805
NM_167557	mei-218	Down	-4.72773	0.278377
NM_167629	CG12609	Down	-Inf	0
NM_167711	hydra	Down	-Inf	0
NM_167739	CG1801	Down	-8.62778	0.00902613
NM_167825	RhoGEF3	Down	-4.67418	0.179521
NM_167858	CG32335	Up	3.21611	30.771
NM_167877	CG32319	Down	-Inf	0
NM_167940	CG32305	Down	-7.05656	0.0169687
NM_167948	CG45186	Down	-4.72014	0.622178
NM_167970	CG32487	Down	-Inf	0
NM_167986	prominin-like	Down	-3.62154	0.494163
NM_168007	CG11505	Down	-Inf	5.84733e-06
NM_168012	CG14968	Down	-Inf	0.00385235
NM_168019	Drsl2	Down	-6.73023	0.605523
NM_168044	mge	Down	-11.0874	0.0126031
NM_168057	CG14995	Down	-4.49342	2.26076
NM_168082	CG32240	Down	-9.52805	0.0183893
NM_168083	DOR	Up	3.36955	19.165
NM_168087	CG32241	Up	6.98046	16.3295
NM_168100	CG32238	Down	-5.5336	0.175288
NM_168101	CG32236	Down	-9.22973	0.0162148
NM_168157	l(3)mbn	Up	3.36696	16.2795
NM_168158	Cpr65Av	Up	5.40246	21.6715
NM_168159	Cpr65Aw	Up	8.78662	35.1997
NM_168168	CG32396	Down	-Inf	0
NM_168172	CG8368	Down	-12.1283	0.0048646
NM_168179	dikar	Down	-5.23929	0.051566
NM_168180	CG32392	Down	-5.97286	0.281139
NM_168183	CG32388	Down	-Inf	0
NM_168231	CG32371	Down	-11.3626	0.010942
NM_168271	Jon66Ci	Up	2.56297	495.634
NM_168282	S-Lap2	Down	-10.1329	0.0623375
NM_168297	CG32026	Down	-Inf	0
NM_168300	orb2	Down	-7.34922	0.068532
NM_168301	orb2	Down	-5.23369	0.228509
NM_168302	orb2	Down	-7.24744	0.165766
NM_168405	CG12362	Down	-8.64341	0.0119077
NM_168410	S-Lap3	Down	-Inf	1.79379e-06
NM_168411	S-Lap4	Down	-12.1431	0.0228758
NM_168430	CG32081	Down	-Inf	0
NM_168441	CG32071	Up	7.5198	32.4152
NM_168442	CG32073	Up	4.45084	38.9894
NM_168447	CG32074	Up	8.3511	26.391
NM_168464	CG32086	Down	-Inf	0.00269766
NM_168467	CG6084	Down	-Inf	0.00321354
NM_168474	CG32087	Down	-Inf	0
NM_168514	CG32106	Down	-Inf	0
NM_168515	CG17666	Down	-8.25473	0.0515679
NM_168539	CG32119	Down	-11.507	0.00664489
NM_168581	CG32141	Down	-8.48916	0.0649569
NM_168584	CG7768	Down	-Inf	1.10305e-05
NM_168602	CG32148	Down	-Inf	0
NM_168610	CG13457	Down	-7.42642	0.0152342
NM_168630	RhoGAP71E	Down	-Inf	0.00151025
NM_168747	CG32181	Down	-6.80855	0.104228
NM_168748	CG42816	Down	-5.02969	0.0769719
NM_168759	CG32192	Down	-Inf	0.00466521
NM_168767	CG32198	Up	6.85783	1156.23
NM_168801	CG9279	Down	-5.99676	0.155829
NM_168898	CG32436	Down	-8.92108	0.0482605
NM_168899	CG32437	Down	-Inf	0
NM_168900	CG32440	Down	-Inf	0
NM_168931	CG32445	Down	-9.9977	0.0263191
NM_168953	CG32450	Down	-Inf	0
NM_168968	CG32459	Down	-7.13032	0.10344
NM_168995	CG31528	Down	-5.0255	0.531239
NM_169046	CG31538	Down	-6.24444	0.763993
NM_169084	CG31546	Down	-6.53568	0.106857
NM_169147	Pif2	Down	-Inf	0
NM_169148	CG2336	Down	-9.84616	0.00873426
NM_169150	CG31482	Down	-9.75399	0.0149762
NM_169152	CG31286	Down	-9.18677	0.0121786
NM_169163	dj	Down	-Inf	0
NM_169183	nxf4	Down	-Inf	0
NM_169184	CG17944	Down	-Inf	0
NM_169237	CG8136	Down	-5.0913	0.620942
NM_169300.1	Unc-115b	Down	-Inf	0
NM_169305	CG31415	Down	-6.60644	0.148264
NM_169322	CG31407	Down	-Inf	0
NM_169341	CG31406	Down	-8.16244	0.0469747
NM_169352	CG31391	Down	-5.31878	0.222744
NM_169409	Jupiter	Down	-3.45345	5.37422
NM_169443	GC2	Down	-7.34229	0.0426416
NM_169452	dpr17	Down	-5.23128	0.210165
NM_169456	CG4810	Down	-10.7837	0.00531412
NM_169457	CG3809	Down	-Inf	0
NM_169478	Past1	Down	-4.06417	0.803751
NM_169482	grsm	Down	-9.02494	0.0374575
NM_169497	CG8476	Down	-Inf	0
NM_169503	CG32473	Down	-5.80485	0.0852206
NM_169569	CG31533	Down	-Inf	0
NM_169570	CG31327	Down	-Inf	0
NM_169601	eff	Down	-3.73376	1.92766
NM_169644	Tm2	Up	2.60542	84.6019
NM_169667	CG31294	Down	-Inf	0
NM_169708	CG31287	Down	-Inf	7.18041e-12
NM_169732	CG31275	Down	-Inf	0
NM_169762	P5cr-2	Up	Inf	5.27468
NM_169824	CG14305	Down	-Inf	0
NM_169827	CG31231	Down	-8.57937	0.0317567
NM_169836	CG31226	Down	-Inf	0
NM_169837	CG31226	Down	-Inf	0
NM_169856	CG31245	Down	-9.34562	0.0122913
NM_169857	CG31244	Down	-6.92281	0.0833822
NM_169876	CG31459	Down	-9.95039	0.0116974
NM_169881	CG31213	Down	-Inf	0
NM_169882	CG4836	Down	-Inf	0.00128434
NM_169883	CG4836	Down	-10.9171	0.0328587
NM_169888	CG31206	Down	-9.73127	0.0114212
NM_169894	CG42668	Down	-4.52124	0.310969
NM_169896	Dic2	Down	-Inf	1.9651e-10
NM_169897	Dic2	Down	-10.7886	0.0105903
NM_169926	Syp	Down	-Inf	1.35242e-09
NM_169940	Calx	Down	-Inf	1.03248e-06
NM_169975	CG6569	Down	-5.51644	0.226834
NM_170006	CG43343	Down	-2.78163	2.09809
NM_170022	bond	Down	-5.51255	0.152025
NM_170029	CG31161	Down	-6.13923	0.192227
NM_170042	Tpl94D	Down	-Inf	0
NM_170060	fzo	Down	-5.9458	0.208351
NM_170063	orb	Down	-Inf	0.000415439
NM_170083	CG31468	Down	-11.153	0.026535
NM_170095	CG31141	Down	-Inf	0
NM_170132	twin	Down	-5.70174	0.330454
NM_170145	CG31128	Down	-Inf	0
NM_170220	CG31099	Down	-8.26589	0.0253986
NM_170230	ymp	Down	-Inf	1.95397e-41
NM_170232	CG5071	Down	-6.73043	0.0501834
NM_170243	CG31093	Down	-Inf	0
NM_170272	Hex-t2	Down	-9.50541	0.022679
NM_170347	CG31055	Down	-9.03528	0.0148714
NM_170466	Ppi1	Down	-8.40079	0.0415451
NM_170467	Ppi1	Down	-10.1898	0.0154809
NM_170468	CG31029	Down	-6.00662	0.446471
NM_170515	CG31013	Down	-7.28649	0.0470146
NM_170517	CG12069	Down	-Inf	0
NM_170518	Pka-C2	Down	-8.40105	0.0263776
NM_170533	CG31007	Down	-9.70819	0.0156479
NM_170547	gskt	Down	-7.96227	0.07363
NM_170549	CG31204	Down	-9.52144	0.0145179
NM_170628	Clk	Down	-Inf	0.000223271
NM_170633	CG3982	Down	-7.2446	0.350535
NM_170639	CG17122	Down	-5.9305	0.164484
NM_175950	CG33125	Down	-Inf	0
NM_176099	CG33140	Down	-Inf	0
NM_176152	CG13164	Down	-7.84894	0.0875918
NM_176224	CG33136	Down	-9.14631	0.0159854
NM_176226	CG44434	Down	-Inf	9.27718e-20
NM_176250	CG30275	Down	-Inf	0
NM_176315	CG6527	Down	-Inf	0
NM_176338	CG9692	Down	-8.49796	0.0237477
NM_176414	CG1988	Down	-6.99176	0.0270129
NM_176529	P5CDh2	Down	-Inf	4.5738e-09
NM_176530	P5CDh2	Down	-Inf	1.57921e-07
NM_176714	CG10962	Up	2.67431	259.978
NM_176725	Ant2	Down	-5.84432	0.212238
NM_205937	CG42820	Down	-Inf	0
NM_205994	CG33308	Down	-9.7923	0.0130485
NM_205995	CG33309	Down	-Inf	0
NM_206012	CG33322	Down	-Inf	0
NM_206101	CG13168	Down	-Inf	4.70921e-14
NM_206289	CG33278	Down	-8.61059	0.0181502
NM_206325	CG33490	Down	-6.83831	0.0815665
NM_206332	Muc68Ca	Up	3.98701	16.489
NM_206342	Muc68E	Down	-6.03574	0.229652
NM_206354	CG13476	Down	-Inf	0
NM_206364	Rpn12R	Down	-Inf	0
NM_206409	CG33284	Down	-9.48242	0.0314341
NM_206428	CG33293	Down	-4.17846	1.93797
NM_206488	jvl	Down	-Inf	0.0016361
NM_206558	CG33340	Down	-12.4077	0.0205922
NM_206687	CG33235	Down	-8.15203	0.00471803
NM_206771	CG33252	Down	-9.23333	0.0144824
NR_002097	roX1	Down	-5.21064	0.755511
NR_002098	roX1	Down	-7.04077	0.105095
NR_002106	CR32661	Down	-Inf	0
NR_002108	CR32657	Down	-Inf	0
NR_002110	CR32658	Down	-Inf	3.52986e-11
NR_002111	CR32658	Down	-11.7543	0.0153301
NR_002480	pncr015:3L	Down	-10.2293	0.0804144
NR_037724	CR42767	Down	-9.17316	0.0684822
NR_037725	CR32690	Down	-11.687	0.0143771
NR_047797	CR43157	Down	-Inf	1.05009e-10
NR_047801	CR43152	Down	-Inf	0
NR_048190	CR32835	Down	-Inf	0
NR_048372	CR43283	Down	-4.51854	0.193783
NR_073786	CR43803	Down	-Inf	0
NR_123826	CR43279	Down	-Inf	0
NR_123848	CR42657	Down	-8.30858	0.0400714
NR_124087	CR42850	Down	-10.6387	0.00325756
NR_124558	CR44370	Down	-6.65061	0.0519603
NR_124559	CR44370	Down	-Inf	0.00127383
NR_124685	CR9284	Down	-Inf	0
NR_124710	CR44455	Down	-Inf	0
NR_133410	CR46034	Up	2.99039	153.579
NR_133517	CR43278	Down	-Inf	0
NR_133521	CR32652	Down	-10.5812	0.0400714

## Sheet: C3 regulated
Transcript	Gene	Selected ExpC	log2FC (ExpC/Ctl)	ExpC (RPKM)
NM_001014568	Vap-33B	Down	-5.5806	0.367136
NM_001014628	gish	Down	-3.52058	1.41713
NM_001014672	Rb97D	Down	-7.04953	0.0503413
NM_001014737	up	Down	-5.18071	0.796237
NM_001031870	CG15892	Down	-7.33415	0.182626
NM_001031874	CG33667	Down	-Inf	0
NM_001031922	CG9133	Down	-Inf	1.2672e-06
NM_001031923	CG9133	Down	-10.6278	0.0101405
NM_001031925	CG9130	Down	-10.6278	0.0101405
NM_001031952	CG11714	Down	-Inf	4.49834e-36
NM_001031955	gdl-ORF39	Down	-9.43729	0.0170673
NM_001031956	gdl	Down	-9.43729	0.0170673
NM_001031986	Pif1A	Down	-3.58656	0.743439
NM_001031988	CG43675	Down	-4.58263	0.268851
NM_001032030	Indy-2	Down	-10.6887	0.00488042
NM_001032031	Indy-2	Down	-Inf	0.000421461
NM_001032048	GlyP	Down	-3.4936	5.20599
NM_001032082	CG4970	Down	-Inf	0
NM_001032253	Menl-2	Down	-7.60073	0.0111271
NM_001032254	Menl-2	Down	-Inf	0.0025764
NM_001032257	Menl-1	Down	-7.60073	0.0111271
NM_001032263	ste24c	Down	-Inf	5.7352e-06
NM_001032269	sm	Down	-7.2088	0.0291955
NM_001032274	CG33704	Down	-Inf	0
NM_001038807	CG17140	Down	-Inf	0
NM_001038817	Dyrk2	Up	3.85184	20.9697
NM_001038870	CG33998	Up	8.43412	11.5031
NM_001038985	CG14062	Up	7.87389	311.523
NM_001042868	CG34124	Down	-5.71974	0.0348845
NM_001043232	ps	Down	-Inf	6.52629e-05
NM_001043238	CG34107	Down	-Inf	0
NM_001043292	lobo	Down	-6.34943	0.0444088
NM_001043302	Cnx99A	Down	-Inf	0.00244347
NM_001103411	CG44774	Down	-3.98783	0.785413
NM_001103417	CG34434	Down	-9.63859	0.0409542
NM_001103435	Trf2	Down	-6.50885	0.036116
NM_001103572	CG34334	Down	-Inf	0
NM_001103634	CG34310	Down	-4.32799	0.531177
NM_001103696	CG34168	Down	-12.3632	0.0234599
NM_001103709	CG10492	Down	-4.20806	0.346686
NM_001103760	whip	Down	-Inf	0
NM_001103761	swif	Down	-Inf	0
NM_001103787	CG34222	Down	-Inf	0
NM_001103799	CG34227	Down	-3.1159	199.931
NM_001103828	CG34315	Down	-8.14536	0.0194101
NM_001103856	CG34188	Down	-Inf	0
NM_001103859	CG12963	Up	3.10191	50.6645
NM_001103868	loopin-1	Down	-10.8749	0.00940922
NM_001103938	CG34206	Up	2.93912	339.56
NM_001104008	CG42355	Down	-Inf	0
NM_001104121	CG34241	Down	-10.3915	0.027031
NM_001104134	CG34244	Up	3.19814	2519.93
NM_001104135	CG13481	Down	-Inf	0
NM_001104183	CG33286	Down	-8.4995	0.0210241
NM_001104213	CG34425	Down	-10.6737	0.00658053
NM_001104216	CG34277	Down	-8.08202	0.0163019
NM_001104300	CG34308	Down	-Inf	0
NM_001104378	Syp	Down	-Inf	3.59168e-11
NM_001104391	CG7907	Down	-10.5155	0.00394933
NM_001104471	CG34292	Down	-Inf	0
NM_001104473	CG6051	Down	-4.11146	0.964222
NM_001104491	Doa	Up	2.65324	33.8185
NM_001110622	JYalpha	Down	-6.52686	0.0332417
NM_001144230	CG44433	Down	-Inf	0
NM_001144315	capu	Down	-9.93052	0.00257755
NM_001144352	CG32971	Down	-8.3443	0.0357126
NM_001144364	CG17325	Down	-4.69416	1.28439
NM_001144365	CG42305	Down	-4.69416	1.28439
NM_001144416	CG10625	Down	-8.93764	0.0504828
NM_001144495	CG42393	Down	-10.4987	0.010107
NM_001144519	CG12983	Down	-Inf	7.81414e-05
NM_001144520	CG12983	Down	-Inf	0.000502204
NM_001144521	CG33287	Down	-10.6849	0.00336117
NM_001144612	CG4836	Down	-12.186	0.00734405
NM_001144613	CG4836	Down	-9.41863	0.00698055
NM_001144624	CG31178	Down	-6.49342	0.33145
NM_001169250	Evi5	Down	-Inf	0.0016104
NM_001169262	LIMK1	Down	-6.03736	0.0513357
NM_001169365	CG11023	Down	-Inf	0.00205212
NM_001169379	CG4415	Down	-7.25975	0.0851681
NM_001169401	CG42523	Down	-Inf	0
NM_001169427	Hrb27C	Down	-3.62262	1.40898
NM_001169429	CG31909	Down	-Inf	4.30176e-05
NM_001169451	GlcAT-S	Down	-5.4496	0.151124
NM_001169476	CG16833	Down	-6.58186	0.0778319
NM_001169517	CG18063	Down	-Inf	0
NM_001169523	CG42556	Down	-3.9223	1.2998
NM_001169532	elfless	Down	-Inf	0
NM_001169539	Mst36Fb	Down	-4.93636	0.444503
NM_001169560	CG31624	Down	-Inf	0
NM_001169572	CG42597	Down	-Inf	0
NM_001169661	Mdr49	Up	3.18962	31.734
NM_001169694	Ric	Down	-8.16184	0.00879813
NM_001169701	CG30460	Down	-Inf	6.98582e-07
NM_001169747	exu	Down	-8.06399	0.345277
NM_001169850	CG33791	Down	-6.55475	0.0974024
NM_001169851	CG33791	Down	-6.7231	0.0331529
NM_001169853	CG8001	Down	-4.41539	0.500787
NM_001169870	CG32259	Down	-8.00532	0.0717264
NM_001169954	Sprn	Down	-Inf	0.000262804
NM_001169978	CG42570	Down	-Inf	0
NM_001170045	CG2082	Up	4.52737	10.1458
NM_001170063	CG1988	Down	-8.56852	0.0265644
NM_001170166	CG7606	Down	-2.50736	269.028
NM_001170189	CG33934	Down	-Inf	0.000421461
NM_001170230	CG10164	Down	-Inf	0
NM_001170266	Acam	Down	-Inf	0
NM_001170269	SppL	Up	9.58784	2.70776
NM_001170288	Dhc98D	Down	-Inf	8.71168e-06
NM_001201639	Erk7	Down	-9.73703	0.0094646
NM_001201828	jp	Down	-3.06575	1.13738
NM_001201858	w-cup	Down	-Inf	0
NM_001201885	CG4480	Down	-Inf	3.13387e-09
NM_001201905	CG42830	Down	-Inf	0
NM_001201906	CG42659	Down	-9.57688	0.026905
NM_001201914	CG42688	Down	-Inf	0
NM_001201926	fok	Up	2.92064	138.034
NM_001202033	CG30460	Down	-8.06345	0.0489697
NM_001202039	CG42855	Down	-7.63038	0.127227
NM_001202047	CG9975	Down	-Inf	2.45888e-08
NM_001202057	CG30271	Down	-6.86639	0.0445797
NM_001202068	CG42703	Down	-Inf	0
NM_001202111	CG32846	Down	-6.43866	0.0765195
NM_001202157	Vha16-3	Down	-Inf	0
NM_001202184	Eig71Eb	Up	8.03338	132.834
NM_001202186	CG42717	Up	Inf	1510.49
NM_001202196	UQCR-Q	Down	-Inf	4.15763e-07
NM_001202199	CG42853	Down	-10.5346	0.0115307
NM_001202250	CG31542	Down	-8.08202	0.0163019
NM_001202277	CG42857	Down	-Inf	0
NM_001202292	ATPsynE	Down	-6.99352	0.100389
NM_001258560	CG2841	Down	-3.36094	0.865894
NM_001258687	Imp	Down	-Inf	0.000558474
NM_001258748	CG43075	Down	-Inf	0
NM_001258795	CG43077	Down	-Inf	0
NM_001258852	hydra	Down	-9.11845	0.0112957
NM_001258855	hydra	Down	-11.0346	0.00632685
NM_001258866	slgA	Down	-9.37228	0.00569773
NM_001259062	Mst33A	Down	-Inf	0
NM_001259083	ACXA	Down	-Inf	0.000557046
NM_001259088	CG43050	Down	-Inf	0
NM_001259096	b	Up	3.3254	223.077
NM_001259101	CG43052	Down	-Inf	0
NM_001259127	CG5050	Down	-8.35668	0.0979634
NM_001259174	spir	Down	-8.42488	0.0200316
NM_001259182	Fs(2)Ket	Down	-5.54882	0.0584975
NM_001259213	vlc	Down	-5.67103	0.107835
NM_001259319	CG12907	Down	-Inf	0
NM_001259321	CG43397	Down	-Inf	5.40911e-09
NM_001259367	cnn	Down	-7.08863	0.0318931
NM_001259495	sm	Down	-Inf	0.000226893
NM_001259552	CG43209	Down	-Inf	0
NM_001259582	Tpc2	Down	-4.83848	0.278899
NM_001259589	CG43106	Down	-Inf	0
NM_001259657	CG45066	Down	-9.58008	0.0109926
NM_001259717	CG43168	Down	-Inf	0
NM_001259721	CG43439	Down	-Inf	0
NM_001259807	CG32106	Down	-7.64778	0.00804909
NM_001259845	CG43082	Up	8.67153	54.3349
NM_001259866	mbf1	Up	8.15278	7.20305
NM_001259899	CG14077	Down	-Inf	0
NM_001259924	CG12983	Down	-Inf	0.00160975
NM_001259950	Srpk79D	Down	-8.1468	0.0117878
NM_001259951	Srpk79D	Up	Inf	2.47769
NM_001259955	CG43331	Down	-Inf	0
NM_001260198	CG43318	Down	-7.78731	0.0560303
NM_001260290	CG5697	Up	5.10388	133.894
NM_001260437	Fer1HCH	Down	-Inf	4.32567e-06
NM_001260438	Fer1HCH	Down	-8.66547	0.0358775
NM_001260457	CG12054	Down	-7.59146	0.0347218
NM_001272282	CG16781	Down	-9.88851	0.0097554
NM_001272317	CG2861	Down	-4.27406	0.19379
NM_001272385	CG32718	Down	-Inf	0.00237869
NM_001272493	CG15296	Down	-8.29643	0.038412
NM_001272553	CG2750	Down	-8.61641	0.0039984
NM_001272615	mud	Down	-4.7824	0.108403
NM_001272722	CG12992	Down	-Inf	0.00155991
NM_001272874	spen	Down	-3.55682	0.240119
NM_001272890	CG43755	Down	-9.96563	0.0153322
NM_001272956	CG7295	Down	-Inf	0.0011846
NM_001272963	Der-1	Down	-5.65867	0.295071
NM_001272981	aop	Down	-5.89881	0.0456653
NM_001273008	CG43750	Down	-Inf	0
NM_001273235	nrv2	Down	-Inf	1.83783e-05
NM_001273285	CG7115	Up	3.40786	16.1018
NM_001273286	CG7115	Up	3.54691	18.0764
NM_001273339	CG9314	Down	-5.80339	0.0973106
NM_001273549	CG43816	Down	-Inf	9.98881e-08
NM_001273564	twe	Down	-7.92549	0.0233316
NM_001273595	CG15136	Down	-Inf	0
NM_001273596	CG12620	Down	-Inf	0
NM_001273605	Socs36E	Up	6.13414	3.09596
NM_001273631	CG43731	Down	-9.92423	0.0143739
NM_001273635	CG42688	Down	-Inf	0
NM_001273643	CG31798	Down	-7.20604	0.0540206
NM_001273873	Lcp2	Down	-4.87413	3.42994
NM_001273875	Lcp4	Down	-2.99962	230.487
NM_001273959	CG18336	Down	-Inf	0.00138265
NM_001274030	S-Lap7	Down	-13.0381	0.0102083
NM_001274082	Zasp52	Down	-5.92214	0.235219
NM_001274253	mthl8	Up	Inf	6.60137
NM_001274298	cep290	Down	-7.04453	0.0122637
NM_001274299	Usp10	Down	-9.21534	0.0039432
NM_001274327	robl62A	Down	-9.89109	0.0390598
NM_001274459	CG12605	Down	-5.55355	0.193217
NM_001274468	CG14995	Down	-5.44844	0.409453
NM_001274716	CG6761	Down	-9.53624	0.00894678
NM_001274786	CG33489	Down	-10.1915	0.0069705
NM_001274787	CG6084	Down	-Inf	0.000326919
NM_001274798	CG7264	Down	-5.17475	0.245204
NM_001274812	CG43638	Down	-Inf	0
NM_001274905	CG34244	Up	2.72129	254.929
NM_001274945	CG7804	Down	-9.24086	0.00509517
NM_001274958	RhoGAP71E	Up	4.43363	4.17656
NM_001275060	CG7564	Down	-Inf	9.18316e-07
NM_001275072	CG7441	Down	-4.96945	0.787294
NM_001275083	CG13700	Down	-Inf	0
NM_001275125	CG43885	Down	-Inf	1.29527e-15
NM_001275204	CG12983	Down	-Inf	0.000189743
NM_001275281	Srpk79D	Down	-Inf	0.000280642
NM_001275412	CG1288	Down	-10.9585	0.0255926
NM_001275481	CG45050	Down	-4.67196	0.356295
NM_001275615	f-cup	Down	-Inf	0.000130114
NM_001275824	CG31206	Down	-Inf	0
NM_001275844	Nep4	Down	-8.52664	0.0159179
NM_001275847	Syp	Down	-Inf	0.000627595
NM_001275851	Syp	Down	-Inf	3.84654e-06
NM_001275852	Syp	Down	-7.50272	0.0461379
NM_001275853	Syp	Down	-Inf	6.32431e-11
NM_001275854	Syp	Down	-Inf	1.54e-06
NM_001275872	slmb	Down	-3.87896	1.6466
NM_001275900	Gld2	Down	-Inf	0.000138454
NM_001275971	CG13606	Up	2.64756	690.612
NM_001276000	Ude	Down	-6.46908	0.0850345
NM_001276012	Trf4-2	Down	-9.11845	0.0131341
NM_001276107	Dhc98D	Down	-5.81915	0.0239002
NM_001276135	CG31445	Down	-9.11404	0.00258716
NM_001297928	CG12692	Down	-Inf	0
NM_001297954	CG4198	Down	-9.61172	0.00965406
NM_001297965	CG32762	Up	11.8512	127.116
NM_001298180	Klp10A	Up	3.20064	11.3682
NM_001298186	CG1394	Down	-9.89624	0.0146721
NM_001298187	CG11106	Down	-Inf	0
NM_001298422	CG32568	Down	-6.88377	0.0360529
NM_001298480	CG6470	Down	-9.50288	0.00813379
NM_001298491	SdhBL	Down	-9.37412	0.00720971
NM_001298630	CG5556	Down	-Inf	0
NM_001298683	qtc	Down	-5.25716	0.17528
NM_001298701	CG7251	Down	-Inf	0.00379616
NM_001298762	CG17377	Down	-Inf	0
NM_001298776	CG31907	Down	-Inf	0.00149201
NM_001298787	CG7164	Down	-Inf	0
NM_001298835	CG42713	Up	8.44236	88.3966
NM_001298851	FucTB	Down	-3.90198	1.52305
NM_001298913	CG14926	Down	-Inf	0
NM_001298962	CG6565	Down	-5.89752	0.0882787
NM_001298968	CG16957	Down	-5.4648	0.322987
NM_001298969	CG10859	Down	-9.04178	0.0576926
NM_001298981	b	Up	2.47083	179.156
NM_001299000	CG15286	Down	-10.3415	0.00428525
NM_001299007	CG4218	Down	-Inf	0.00302485
NM_001299016	ProtA	Down	-9.95416	0.0170639
NM_001299018	yellow-c	Up	2.72162	104.861
NM_001299026	CG4161	Down	-Inf	0.00101566
NM_001299060	Ugt36Bc	Up	4.79909	22.123
NM_001299075	CG31805	Down	-9.7631	0.0056624
NM_001299078	CG6304	Down	-Inf	0
NM_001299108	CG5790	Down	-Inf	0
NM_001299185	CG14402	Down	-Inf	0
NM_001299237	CG45093	Down	-5.77961	0.0519833
NM_001299265	hubl	Down	-Inf	0.00137004
NM_001299266	spaw	Down	-Inf	0.00137004
NM_001299305	CG44286	Up	3.13221	158.067
NM_001299323	Not1	Down	-7.93588	0.00959644
NM_001299341	CG44296	Down	-7.19076	0.168911
NM_001299451	CG34312	Down	-Inf	2.05241e-07
NM_001299452	CG30058	Down	-Inf	2.05241e-07
NM_001299553	CG33017	Down	-8.05619	0.00668253
NM_001299585	CG30461	Down	-Inf	5.7352e-06
NM_001299647	CG45087	Up	2.667	187.743
NM_001299656	CG44435	Down	-Inf	1.80556e-19
NM_001299657	CG44435	Down	-8.98951	0.00948029
NM_001299696	CG44624	Up	8.59211	161.526
NM_001299728	CG9313	Down	-6.93052	0.0338401
NM_001299734	CG15657	Down	-7.30419	0.0971976
NM_001299761	CG10307	Down	-Inf	1.84811e-05
NM_001299781	CG30278	Down	-Inf	0.00204593
NM_001299832	CG3124	Down	-Inf	0
NM_001299895	CG43776	Down	-Inf	0.000584541
NM_001299896	CG43777	Down	-Inf	0.000584541
NM_001299915	Prosalpha4T2	Down	-Inf	0
NM_001299948	CG30430	Down	-Inf	0
NM_001300155	CG32165	Down	-5.73371	0.092996
NM_001300157	CG9692	Down	-Inf	0
NM_001300187	CG45081	Up	9.64083	797.088
NM_001300188	CG45081	Up	9.94599	71.1718
NM_001300318	CG45050	Down	-4.58263	0.268851
NM_001300364	CG14736	Down	-Inf	0
NM_001300369	dpr17	Down	-9.90009	0.00370882
NM_001300371	CG44956	Down	-5.00087	1.23667
NM_001300372	Tim17a1	Down	-Inf	0
NM_001300404	CG6966	Up	2.75021	43.3691
NM_001300484	CG4538	Down	-3.37475	1.06444
NM_001300601	ymp	Down	-7.14433	0.0662711
NM_001300665	CG15510	Down	-Inf	3.60281e-07
NM_001300674	CG15530	Down	-8.7532	0.00898675
NM_001316387	emb	Down	-5.36598	0.101764
NM_001316391	kek1	Down	-4.62186	0.192393
NM_001316399	CG46059	Down	-Inf	0
NM_001316422	Zasp52	Up	4.84015	6.13415
NM_001316485	Lmpt	Up	6.52784	4.77319
NM_001316551	Atg8b	Down	-Inf	0
NM_001316626	l(1)G0289	Down	-5.321	0.365937
NM_057236	janB	Down	-9.31641	0.0608554
[truncated: 1,132 more rows]

[truncated: 2 more sheets: C4 regulated, C5 regulated]
