# Supplementary material for: Comparative transcriptomic analysis and structure prediction of novel Newt proteins
Source: PLoS One. 2019 Aug 16;14(8):e0220416. doi: 10.1371/journal.pone.0220416 (PMC6697330; doi:10.1371/journal.pone.0220416)
Supplement: S3 Excel File — Some of the regulated transcripts were found to be exclusively modulated by an individual Newt protein (Sheet 1) accession number of transcripts exclusively regulated by C1 (167 (6.30%)), (Sheet 2) accession number of transcripts exclusively regulated by C2 (91 (3.80%)), (Sheet 3) accession number of transcripts exclusively regulated by C3 (146 (4.20%)), (Sheet 4) accession number of transcripts exclusively regulated by C4 (89 (3.20%)), (Sheet 5) accession number of transcripts exclusively regulated by C5 (153 (5.50%)), and (Sheet 6) there were very few transcripts [8 transcripts (0.28%)] that were common among all 5 Newt proteins. Here ExpA: is Candidate 1 (C1); ExpB: is Candidate 2 (C2); ExpC: is Candidate 3 (C3); ExpD: is Candidate 4 (C4); ExpE: is Candidate 5 (C5); and Control is Tubulin Gal4/ SM6-TM6B Drosophila stock. (XLSX) [file pone.0220416.s007.xlsx]

## Sheet: Exclusive to C1
167 elements included exclusively in C1						0.0601
NM_001014475
NM_001031902
NM_001031946
NM_001032245
NM_001103454
NM_001103705
NM_001104034
NM_001104361
NM_001144214
NM_001144311
NM_001144334
NM_001144650
NM_001170050
NM_001170087
NM_001170211
NM_001201724
NM_001201728
NM_001202071
NM_001202178
NM_001202313
NM_001258727
NM_001259158
NM_001259496
NM_001259889
NM_001260006
NM_001260014
NM_001260436
NM_001272311
NM_001273018
NM_001273205
NM_001273517
NM_001273536
NM_001273598
NM_001273682
NM_001273687
NM_001273869
NM_001274154
NM_001274202
NM_001274213
NM_001274433
NM_001274628
NM_001274896
NM_001275082
NM_001275118
NM_001275176
NM_001275354
NM_001275627
NM_001297945
NM_001298092
NM_001298221
NM_001298718
NM_001298824
NM_001299071
NM_001299407
NM_001299683
NM_001299753
NM_001299782
NM_001299800
NM_001300022
NM_001300030
NM_001300070
NM_001300097
NM_001300319
NM_001300473
NM_001300666
NM_001300688
NM_057460
NM_057862
NM_058111
NM_078747
NM_078854
NM_078939
NM_079119
NM_079426
NM_079661
NM_080095
NM_080421
NM_080713
NM_130702
NM_132043
NM_132046
NM_132357
NM_132480
NM_132748
NM_132904
NM_134285
NM_134483
NM_134887
NM_134900
NM_135272
NM_135425
NM_135647
NM_135996
NM_135997
NM_136287
NM_136675
NM_137005
NM_137049
NM_137385
NM_137443
NM_137553
NM_137573
NM_137722
NM_138220
NM_138225
NM_139458
NM_139470
NM_139758
NM_140084
NM_140445
NM_140460
NM_141026
NM_141283
NM_141629
NM_141972
NM_141999
NM_142070
NM_142350
NM_142496
NM_142594
NM_142635
NM_142919
NM_143036
NM_143046
NM_143170
NM_143340
NM_143478
NM_143539
NM_164808
NM_165357
NM_165560
NM_165566
NM_165635
NM_165854
NM_166019
NM_166065
NM_166152
NM_166391
NM_166494
NM_167266
NM_167411
NM_167452
NM_167838
NM_167895
NM_168085
NM_168293
NM_168418
NM_168588
NM_169323
NM_169520
NM_169544
NM_169757
NM_169929
NM_169964
NM_170005
NM_170020
NM_170065
NM_170131
NM_170348
NM_170432
NM_176445
NM_176487
NM_206236
NR_048348
NR_073842
NR_124419
NR_133317

## Sheet: Exclusive to C2
91 elements included exclusively in C2					0.0327
NM_001038909
NM_001043250
NM_001104040
NM_001104347
NM_001104352
NM_001104468
NM_001144504
NM_001169520
NM_001169595
NM_001169707
NM_001170162
NM_001258831
NM_001259714
NM_001260387
NM_001273108
NM_001273860
NM_001274435
NM_001275277
NM_001275638
NM_001275741
NM_001297821
NM_001298286
NM_001298433
NM_001298627
NM_001298796
NM_001299061
NM_001299628
NM_001300060
NM_001300408
NM_057219
NM_057257
NM_057307
NM_057327
NM_057465
NM_057593
NM_057620
NM_078745
NM_079028
NM_079130
NM_079587
NM_080275
NM_130503
NM_132347
NM_132725
NM_134609
NM_135113
NM_135590
NM_135591
NM_135593
NM_136628
NM_136931
NM_137481
NM_137949
NM_137981
NM_139652
NM_140185
NM_140299
NM_140419
NM_141761
NM_142502
NM_143027
NM_143274
NM_144361
NM_164355
NM_164361
NM_164453
NM_164659
NM_164752
NM_165112
NM_165182
NM_165185
NM_165187
NM_165554
NM_165769
NM_166237
NM_166432
NM_166604
NM_166679
NM_167858
NM_168083
NM_168087
NM_168157
NM_168158
NM_168159
NM_168441
NM_168447
NM_169644
NM_169762
NM_206332
NR_048372
NR_133410

## Sheet: Exclusive to C3
119 elements included exclusively in C3					0.042
NM_001032048
NM_001032269
NM_001038817
NM_001103435
NM_001103709
NM_001103799
NM_001103859
NM_001104473
NM_001104491
NM_001144364
NM_001144365
NM_001169250
NM_001169262
NM_001169427
NM_001169661
NM_001170045
NM_001170166
NM_001170269
NM_001201828
NM_001201926
NM_001258560
NM_001258866
NM_001259096
NM_001260457
NM_001272874
NM_001273285
NM_001273286
NM_001273605
NM_001274082
NM_001274958
NM_001275060
NM_001276000
NM_001298180
NM_001298981
NM_001299060
NM_001299305
NM_001300371
NM_001300404
NM_001316391
NM_001316422
NM_001316485
NM_057369
NM_057370
NM_057371
NM_057440
NM_057549
NM_057799
NM_078777
NM_079035
NM_079076
NM_079300
NM_079365
NM_079664
NM_079749
NM_079818
NM_079847
NM_079870
NM_080037
NM_130694
NM_132119
NM_132393
NM_132466
NM_132528
NM_134912
NM_135614
NM_135755
NM_136209
NM_136806
NM_136815
NM_136844
NM_136987
NM_137222
NM_137435
NM_137645
NM_137794
NM_139588
NM_139729
NM_140042
NM_140452
NM_140481
NM_140484
NM_140734
NM_141058
NM_141100
NM_141180
NM_141342
NM_141561
NM_141772
NM_142133
NM_142288
NM_142421
NM_143637
NM_164524
NM_165298
NM_165465
NM_165932
NM_166416
NM_166634
NM_166638
NM_166960
NM_167085
NM_167160
NM_168022
NM_168290
NM_168725
NM_168756
NM_168788
NM_168833
NM_168948
NM_169102
NM_170227
NM_176498
NM_206339
NM_206352
NM_206363
NM_206501
NR_124018
NR_124143
NR_124150

## Sheet: Exclusive to c4
89 elements included exclusively in "{C4}":					0.032
NM_001014516
NM_001031871
NM_001031875
NM_001043244
NM_001103510
NM_001201861
NM_001259395
NM_001259887
NM_001260289
NM_001260291
NM_001260336
NM_001272231
NM_001272252
NM_001273256
NM_001274295
NM_001275108
NM_001275556
NM_001275682
NM_001275850
NM_001275855
NM_001276189
NM_001297839
NM_001297912
NM_001298030
NM_001298670
NM_001299454
NM_001299567
NM_001300263
NM_001300348
NM_057671
NM_057783
NM_078948
NM_079021
NM_079022
NM_079063
NM_079277
NM_079334
NM_079766
NM_079849
NM_080202
NM_080223
NM_130589
NM_132569
NM_132669
NM_132989
NM_135004
NM_136160
NM_136811
NM_137249
NM_137567
NM_139441
NM_140301
NM_140436
NM_140537
NM_140538
NM_140931
NM_141368
NM_142090
NM_142199
NM_142625
NM_142901
NM_143134
NM_143264
NM_144110
NM_144111
NM_164594
NM_165795
NM_166167
NM_166277
NM_166898
NM_167118
NM_167372
NM_168244
NM_168252
NM_168739
NM_168740
NM_169114
NM_169391
NM_170405
NM_176253
NR_048114
NR_048425
NR_048473
NR_073924
NR_124600
NR_124772
NR_124998
NR_133122
NR_133249

## Sheet: Exclusive to C5
153 elements included exclusively in C5					0.055
NM_001014626
NM_001014676
NM_001031865
NM_001032076
NM_001038784
NM_001042932
NM_001103692
NM_001103852
NM_001104013
NM_001104033
NM_001104368
NM_001144392
NM_001169263
NM_001169542
NM_001169710
NM_001169778
NM_001170265
NM_001170300
NM_001201736
NM_001202100
NM_001202315
NM_001258613
NM_001258697
NM_001259439
NM_001272329
NM_001272754
NM_001272755
NM_001272866
NM_001273019
NM_001273026
NM_001273129
NM_001273262
NM_001273340
NM_001273857
NM_001274259
NM_001274354
NM_001275016
NM_001275490
NM_001275771
NM_001275954
NM_001298638
NM_001298741
NM_001299013
NM_001299165
NM_001299325
NM_001299689
NM_001299837
NM_001300091
NM_001300277
NM_001300433
NM_001300626
NM_057356
NM_057581
NM_057685
NM_057931
NM_057983
NM_078507
NM_078679
NM_078738
NM_078782
NM_078918
NM_078998
NM_079044
NM_079273
NM_079336
NM_079563
NM_079609
NM_079996
NM_131995
NM_132314
NM_132452
NM_132540
NM_132652
NM_132760
NM_133071
NM_133124
NM_134631
NM_134674
NM_134724
NM_134977
NM_135494
NM_135851
NM_136052
NM_136536
NM_136545
NM_136688
NM_136731
NM_136890
NM_137015
NM_137330
NM_137483
NM_137572
NM_137660
NM_137820
NM_137872
NM_137910
NM_138269
NM_139853
NM_139938
NM_140089
NM_140737
NM_141014
NM_141163
NM_141272
NM_141416
NM_141533
NM_141538
NM_141624
NM_141952
NM_141984
NM_141994
NM_142526
NM_142648
NM_142649
NM_142674
NM_142821
NM_142877
NM_142913
NM_143207
NM_143253
NM_143268
NM_143554
NM_143618
NM_144308
NM_164770
NM_164929
NM_165164
NM_165170
NM_165903
NM_166229
NM_166474
NM_166520
NM_166547
NM_166686
NM_167045
NM_167327
NM_167565
NM_167635
NM_167944
NM_168550
NM_168803
NM_168930
NM_169113
NM_170184
NM_170441
NM_176335
NM_176397
NM_176486
NM_205996
NM_206057
NR_125289
NR_133078
NR_133506

## Sheet: Common in all 5
Accesion numbers	Gene	log2FC (ExpA/Ctl)	log2FC (ExpB/Ctl)	log2FC (ExpC/Ctl)	log2FC (ExpD/Ctl)	log2FC (ExpE/Ctl)	Selected ExpA	Selected ExpB	Selected ExpC	Selected ExpD	Selected ExpE	Control (RPKM)	ExpA (RPKM)	ExpB (RPKM)	ExpC (RPKM)	ExpD (RPKM)	ExpE (RPKM)
NM_001169701	CG30460	-Inf	-Inf	-Inf	2.65066	-Inf	Down	Down	Down	Up	Down	1.49905	2.70628e-06	7.25965e-06	6.98582e-07	10.6457	3.63381e-08
NM_080188	Hsp70Bb	6.19135	4.6886	6.2793	4.57447	4.29165	Up	Up	Up	Up	Up	2.25101	156.535	48.1571	159.796	60.7092	38.3608
NM_140659	PGRP-SB2	1.6428	-9.08569	5.01198	3.70092	-3.4013	Up	Down	Up	Up	Down	101.611	301.967	0.155159	2996.8	1495.83	8.36897
NM_164665	CG9016	-7.23619	-7.0897	-6.82127	-3.48692	-7.42546	Down	Down	Down	Down	Down	29.7972	0.194325	0.183075	0.234411	3.00944	0.149749
NM_168019	Drsl2	2.51484	-6.73023	3.02061	3.44763	-2.67165	Up	Down	Up	Up	Down	77.4917	421.454	0.605523	574.755	957.017	10.5829
NM_169926	Syp	-Inf	-Inf	-Inf	3.62403	-Inf	Down	Down	Down	Up	Down	2.50597	2.75768e-09	1.35242e-09	6.8325e-13	34.9882	2.94255e-11
NM_167464	CG32581	Inf	Inf	Inf	Inf	Inf	Up	Up	Up	Up	Up	0	3.18903	7.24439	5.37488	3.37026	4.21668
NM_169300.1	Unc-115b	-Inf	-Inf	-Inf	-Inf	-Inf	Down	Down	Down	Down	Down	2.73105	0	0	0	0	0
