# Supplementary material for: Comparative transcriptomic analysis and structure prediction of novel Newt proteins
Source: PLoS One. 2019 Aug 16;14(8):e0220416. doi: 10.1371/journal.pone.0220416 (PMC6697330; doi:10.1371/journal.pone.0220416)
Supplement: S4 Excel File — Selected 93 transcripts that were regulated by C4, and at least by one or more of the other Newt proteins (C1, C2, C3, and C5) that have been selected to generate heat map. Transcripts highlighted in yellow were selected to verify using RT-qPCR. Here ExpA: is Candidate 1 (C1); ExpB: is Candidate 2 (C2); ExpC: is Candidate 3 (C3); ExpD: is Candidate 4 (C4); ExpE: is Candidate 5 (C5); and Control is Tubulin Gal4/ SM6-TM6B Drosophila stock. (XLSX) [file pone.0220416.s008.xlsx]

## Sheet: Selected genes for heat map
Accesion numbers	Gene	log2FC (ExpA/Ctl)	log2FC (ExpB/Ctl)	log2FC (ExpC/Ctl)	log2FC (ExpD/Ctl)	log2FC (ExpE/Ctl)	Selected ExpA	Selected ExpB	Selected ExpC	Selected ExpD	Selected ExpE	Control (RPKM)	ExpA (RPKM)	ExpB (RPKM)	ExpC (RPKM)	ExpD (RPKM)	ExpE (RPKM)
NM_001038985	CG14062	3.66578	-3.20556	7.87389	3.14445	-1.8948	Up		Up	Up		1.45305	17.5486	0.130673	311.523	14.5438	0.340005
NM_001144416	CG10625	-2.73933	-1.12869	-8.93764	-3.17961	-3.05739	Down		Down	Down	Down	26.906	3.83374	10.2072	0.0504828	3.36042	2.81343
NM_001169386	CG42460	-2.61726	-3.79609	-1.1833	-3.84587	-3.89004	Down	Down		Down	Down	476.942	73.9624	28.4893	191.958	37.5483	27.9861
NM_001169701	CG30460	-Inf	-Inf	-Inf	2.65066	-Inf	Down	Down	Down	Up	Down	1.49905	2.70628e-06	7.25965e-06	6.98582e-07	10.6457	3.63381e-08
NM_057629	Pka-C1	-2.74812	-3.72962	-4.94536	-3.81861	-1.62934	Down	Down	Down	Down		8.42424	1.1933	0.527148	0.250625	0.675426	2.3692
NM_078922	Cyp9b2	1.50141	1.88166	1.62135	2.35548	1.13949	Up			Up		22.1782	59.7514	67.8012	62.3642	128.476	42.515
NM_079385	Mipp1	-2.75947	-1.85365	-3.44946	-3.30976	-2.78887	Down			Down	Down	7.77134	1.09405	1.7823	0.652843	0.888093	0.976661
NM_080188	Hsp70Bb	6.19135	4.6886	6.2793	4.57447	4.29165	Up	Up	Up	Up	Up	2.25101	156.535	48.1571	159.796	60.7092	38.3608
NM_132353	CG32698	1.96398	0.855963	2.31164	-5.39496	2.10252	Up			Down	Up	10.2659	38.1128	15.4153	46.5844	0.278599	38.3645
NM_134955	CG16713	1.76169	3.30481	1.32273	3.22872	2.17396	Up	Up		Up	Up	51.372	165.768	421.161	117.447	545.122	201.721
NM_134956	IM33	2.86297	4.82818	1.6792	2.79632	2.399	Up	Up		Up	Up	9.20221	63.6417	216.668	26.8983	72.2823	42.2028
NM_135466	CG17633	2.26399	3.59593	2.90294	2.95239	2.58754	Up	Up		Up	Up	3.52445	16.1092	35.3549	24.0934	30.8798	18.4338
NM_140420	CG9040	-3.14264	-1.22357	-7.46988	-2.79331	-2.00888	Down		Down	Down	Down	107.606	11.5947	38.228	0.554768	17.5708	23.2648
NM_135658	CG14926	-Inf	-8.80566	-Inf	2.81145	-Inf	Down		Down	Up	Down	8.37847	0.00222717	0.0152397	0	66.6246	0
NM_140511	CG7272	-1.77068	-1.3566	-3.20919	-2.57038	-1.82216	Down		Down	Down	Down	70.7038	19.715	22.9056	6.98737	13.4743	17.3986
NM_140659	PGRP-SB2	1.6428	-9.08569	5.01198	3.70092	-3.4013	Up	Down	Up	Up	Down	101.611	301.967	0.155159	2996.8	1495.83	8.36897
NM_142363	Sur-8	3.20635	0.520267	5.47976	3.44112	1.6282	Up		Up	Up		0.299222	2.62202	0.356096	12.1715	3.66956	0.802743
NM_001275854	Syp	0.272358	-Inf	-Inf	-3.09171	0.411084		Down	Down	Down		9.67207	11.1163	0.00101669	1.54e-06	1.28335	11.1944
NM_001276136	SP1029	0.212351	-3.832	-0.397297	-2.76211	-0.0250034		Down		Down		7.64099	8.42357	0.444524	5.30278	1.27376	6.53533
NM_001297965	CG32762	2.44347	-1.16903	11.8512	10.7541	-1.36729			Up	Up		0.0318015	0.198185	0.00741032	127.116	73.5985	0.0067745
NM_001298835	CG42713	2.96132	6.37435	8.44236	10.7845	0.758242		Up	Up	Up		0.285179	2.06048	19.1424	88.3966	555.074	0.409185
NM_001299718	sktl	-0.0192058	-3.14981	0.000586657	-3.2828	-0.932584		Down		Down		17.4011	16.3395	1.62816	15.908	2.02353	7.93149
NM_001300143	comm3	-0.128824	-4.1702	0.0625832	-3.16376	-0.272206		Down		Down		19.2872	16.7855	0.890251	18.4139	2.43477	13.8975
NM_001300187	CG45081	1.93074	-0.2215	9.64083	9.52029	-0.00471855			Up	Up		1.08616	3.96414	0.777173	797.088	908.049	0.947466
NM_001300188	CG45081	1.02843	-Inf	9.94599	9.69421	-Inf			Up	Up		0.0721054	0.151398	0.000124932	71.1718	74.0344	1.46823e-05
NM_001300241	CG14664	-0.193152	-7.80142	1.20226	-4.07928	-1.35763		Down		Down		18.17	15.1292	0.0681674	38.2166	1.21708	6.17294
NM_001300567	CG18428	-5.86881	-1.63331	-4.3973	-5.79992	-8.00149				Down	Down	6.11417	0.103998	1.64086	0.273855	0.114519	0.0109784
NM_001300678	CG9682	-1.10312	-0.577949	-2.48394	-3.15916	-1.75069				Down	Down	47.4285	21.0128	26.361	7.75294	6.00812	12.2647
NM_001316626	l(1)G0289	0.694922	-3.1616	-5.321	-2.86698	0.408145			Down	Down		16.0451	24.7201	1.48934	0.365937	2.4902	18.5293
NM_057629	Pka-C1	-2.74812	-3.72962	-4.94536	-3.81861	-1.62934	Down	Down	Down	Down		8.42424	1.1933	0.527148	0.250625	0.675426	2.3692
NM_078922	Cyp9b2	1.50141	1.88166	1.62135	2.35548	1.13949	Up			Up		22.1782	59.7514	67.8012	62.3642	128.476	42.515
NM_079020	Dro	1.55199	4.77678	-0.856207	4.67034	0.17187		Up		Up		1.93194	5.39068	43.9363	0.982572	55.6908	1.89378
NM_079115	Dat	0.472735	0.921012	2.82299	3.69075	0.16082			Up	Up		7.17666	9.47633	11.2743	46.4231	104.918	6.98399
NM_079177	Drs	1.05464	0.750967	1.92489	2.89256	1.73371				Up	Up	145.015	286.645	202.467	503.266	1218.96	419.671
NM_079364	Eig71Ea	1.18663	0.716684	7.63761	7.83205	0.984894			Up	Up		3.92756	8.5072	5.35478	714.835	1013.05	6.76397
NM_079366	Eig71Ec	-0.141492	0.567933	9.95971	11.7426	-0.144896			Up	Up		0.150933	0.13021	0.18562	137.369	585.459	0.118785
NM_079367	Eig71Ed	1.80604	2.9305	9.88847	11.7995	1.73225			Up	Up		0.180756	0.601474	1.14324	156.585	729.328	0.522574
NM_079369	Eig71Ef	1.83579	0.41593	10.6809	12.9343	1.21767			Up	Up		0.0510297	0.173342	0.0564815	76.5636	452.126	0.103271
NM_079370	Eig71Eg	1.2805	0.278427	6.0034	7.52587	1.95201			Up	Up		1.4271	3.29895	1.43597	83.6743	297.711	4.80471
NM_079385	Mipp1	-2.75947	-1.85365	-3.44946	-3.30976	-2.78887	Down			Down	Down	7.77134	1.09405	1.7823	0.652843	0.888093	0.976661
NM_079689	MtnB	2.73041	2.13779	1.94962	3.92646	3.02932				Up	Up	4.81542	30.4701	17.5932	17.0249	82.9972	34.275
NM_079750	Hsp68	0.764718	1.8761	0.102329	2.35326	1.76185				Up	Up	93.79	151.639	285.624	92.0224	542.481	276.772
NM_079851	CecB	-2.09495	-2.19288	5.41795	5.11605	-1.71306			Up	Up		1.5381	0.342605	0.279085	60.1012	60.3799	0.408222
NM_079852	CecC	0.374207	-1.16903	4.75304	5.37431	-1.86479			Up	Up		3.99777	4.9308	1.47496	98.5277	187.703	0.955119
NM_080188	Hsp70Bb	6.19135	4.6886	6.2793	4.57447	4.29165	Up	Up	Up	Up	Up	2.25101	156.535	48.1571	159.796	60.7092	38.3608
NM_131999	CG4151	3.19836	1.73004	11.5851	10.1404	-0.133798			Up	Up		0.523089	4.56908	1.43961	1468.82	668.307	0.414853
NM_132353	CG32698	1.96398	0.855963	2.31164	-5.39496	2.10252	Up			Down	Up	10.2659	38.1128	15.4153	46.5844	0.278599	38.3645
NM_134500	Ubqn	0.49645	-4.46632	-1.25413	-3.73985	-2.07581		Down		Down	Down	13.2259	17.7531	0.498282	5.06869	1.12005	2.72935
NM_134955	CG16713	1.76169	3.30481	1.32273	3.22872	2.17396	Up	Up		Up	Up	51.372	165.768	421.161	117.447	545.122	201.721
NM_134956	IM33	2.86297	4.82818	1.6792	2.79632	2.399	Up	Up		Up	Up	9.20221	63.6417	216.668	26.8983	72.2823	42.2028
NM_135211	Oatp26F	0.416136	-5.44619	1.77224	-4.17984	-3.50694		Down		Down	Down	7.7336	9.81977	0.14716	24.1441	0.483005	0.591948
NM_135466	CG17633	2.26399	3.59593	2.90294	2.95239	2.58754	Up	Up		Up	Up	3.52445	16.1092	35.3549	24.0934	30.8798	18.4338
NM_135658	CG14926	-Inf	-8.80566	-Inf	2.81145	-Inf	Down		Down	Up	Down	8.37847	0.00222717	0.0152397	0	66.6246	0
NM_136488	MFS12	0.787656	-0.4808	3.53104	3.69736	-2.83952			Up	Up		1.64885	2.7092	0.979151	17.4148	24.2036	0.201172
NM_136550	CG8736	-3.25168	-2.50161	-4.93302	-3.83814	-4.08552				Down	Down	8.58422	0.857632	1.25753	0.25683	0.67941	0.439981
NM_137120	CG17386	0.299579	-2.81338	-3.91466	-3.48994	-0.431473		Down	Down	Down		42.4969	49.7715	5.01578	2.57497	4.28248	27.4196
NM_137532	CG15096	0.287742	-1.40314	0.878241	-2.65643	-2.13969				Down	Down	14.7932	17.1844	4.64092	24.8538	2.6565	2.92097
NM_137737	CG9822	1.07932	-8.41103	-1.26422	-6.84381	0.623184		Down		Down		126.762	254.889	0.308953	48.2343	1.24918	169.896
NM_139762	CG42269	0.562578	-4.48766	3.15356	-2.54205	-3.61687		Down	Up	Down	Down	13.8513	19.4668	0.512208	112.652	2.69204	0.982426
NM_140082	CG8329	1.6991	-2.08589	2.94578	4.38558	-1.23312			Up	Up		8.33748	25.7612	1.62928	58.7133	197.265	3.0862
NM_140083	CG18179	1.47615	-2.04134	2.82706	4.62294	-2.86806			Up	Up	Down	20.4964	54.2619	4.13094	132.935	571.672	2.44288
NM_140420	CG9040	-3.14264	-1.22357	-7.46988	-2.79331	-2.00888	Down		Down	Down	Down	107.606	11.5947	38.228	0.554768	17.5708	23.2648
NM_140441	CG7924	0.970341	-8.21762	2.79003	2.35148	-6.09137		Down	Up	Up	Down	441.77	823.663	1.23118	2792.63	2552.05	5.63777
NM_140511	CG7272	-1.77068	-1.3566	-3.20919	-2.57038	-1.82216	Down		Down	Down	Down	70.7038	19.715	22.9056	6.98737	13.4743	17.3986
NM_140658	CG13026	0.57592	-Inf	6.50177	3.9369	-3.48277			Up	Up		0.706323	0.995287	0	57.7966	12.0875	0.0543075
NM_140659	PGRP-SB2	1.6428	-9.08569	5.01198	3.70092	-3.4013	Up	Down	Up	Up	Down	101.611	301.967	0.155159	2996.8	1495.83	8.36897
NM_140661	CG9701	1.46163	2.29674	6.53795	4.53766	-0.242552			Up	Up		1.21326	3.1798	4.94559	103.04	31.8971	0.89235
NM_141882	CG12224	0.997539	6.49184	6.54238	4.7766	6.34363		Up	Up	Up	Up	1.14481	2.16691	85.1391	97.1376	35.3766	80.5808
NM_142363	Sur-8	3.20635	0.520267	5.47976	3.44112	1.6282	Up		Up	Up		0.299222	2.62202	0.356096	12.1715	3.66956	0.802743
NM_142528	CG5835	0.916487	0.474772	2.78126	2.65279	-0.345262			Up	Up		8.80754	15.8287	10.1579	55.3547	62.7179	6.03258
NM_142675	CG5697	1.49621	-Inf	5.11969	5.44164	-2.55931		Down	Up	Up		7.14606	19.1793	0.000656225	227.018	351.46	1.05589
NM_143267	CG6283	1.79077	0.145408	-0.400527	-3.83419	2.02154	Up			Down	Up	39.758	130.904	36.4814	27.5287	3.15531	140.464
NM_143561	Spn100A	0.857216	-1.89735	3.277	3.51344	-0.137477			Up	Up		25.3499	43.6994	5.64538	224.587	327.681	20.0534
NM_145757	Zasp52	4.5653	1.51862	3.95901	3.94247	3.39546	Up			Up		0.158194	3.55793	0.375351	2.24667	2.74956	1.44559
NM_164617	Cg25C	1.22821	0.157877	-1.9899	-2.57538	2.20051				Down	Up	3.73863	8.3348	3.46135	0.860992	0.709241	14.9545
NM_164665	CG9016	-7.23619	-7.0897	-6.82127	-3.48692	-7.42546	Down	Down	Down	Down	Down	29.7972	0.194325	0.183075	0.234411	3.00944	0.149749
NM_165618	Jon44E	4.92695	2.73228	4.74953	3.11385	3.68761	Up		Up	Up	Up	3.70306	107.191	20.4113	91.0369	36.2833	41.5182
NM_166430	Pu	0.602939	-6.3757	1.51321	-3.26485	-2.70324		Down		Down	Down	102.283	147.826	1.01988	266.842	12.0428	13.6672
NM_166893	br	2.63133	-4.54214	-Inf	-7.12378	4.02779	Up			Down	Up	1.28138	7.55675	0.0474993	0.00038801	0.0101137	18.1876
NM_167039	CG32762	2.75635	-1.99911	12.1431	11.0276	-2.19736			Up	Up		0.21466	1.33773	0.0500196	862.334	492.9	0.0457278
NM_167395	l(1)G0469	0.477576	-4.99006	-0.685504	-3.36114	-1.94837		Down		Down	Down	27.0902	35.8949	0.708953	15.3967	2.98158	6.1067
NM_168019	Drsl2	2.51484	-6.73023	3.02061	3.44763	-2.67165	Up	Down	Up	Up	Down	77.4917	421.454	0.605523	574.755	957.017	10.5829
NM_168069	ImpL2	-1.07414	-2.88547	-9.551	-2.58148	0.720558			Down	Down		17.2146	7.777	1.93552	0.0190244	3.25819	24.6819
NM_169469	Hsp70Ba	3.64479	3.85103	3.22531	3.48505	3.1052	Up			Up	Up	0.57639	6.86057	6.90027	4.92681	7.30546	4.3159
NM_169926	Syp	-Inf	-Inf	-Inf	3.62403	-Inf	Down	Down	Down	Up	Down	2.50597	2.75768e-09	1.35242e-09	6.8325e-13	34.9882	2.94255e-11
NM_206212	Dat	0.592147	0.621959	5.61939	7.07361	0.544655			Up	Up		1.53945	2.20914	1.96496	69.1333	234.6	1.95161
NR_002480	pncr015:3L	1.11369	-10.2293	1.28431	-3.49351	-1.22909		Down		Down		116.353	239.599	0.0804144	259.016	11.6937	43.1899
NM_001202186	CG42717	Inf	Inf	Inf	Inf	Inf			Up	Up		0	4.90747	2.32135	1510.49	393.535	5.1746
NM_001274253	mthl8		Inf	Inf	Inf			Up	Up	Up		0	0	2.18247	6.60137	6.50167	1.07227e-16
NM_001299646	GstE11		Inf	Inf	Inf	Inf				Up	Up	0.000643004	0.000470801	0.459253	4.01971	3.40738	2.63741
NM_167464	CG32581	Inf	Inf	Inf	Inf	Inf	Up	Up	Up	Up	Up	0	3.18903	7.24439	5.37488	3.37026	4.21668
NM_169300.1	Unc-115b	-Inf	-Inf	-Inf	-Inf	-Inf	Down	Down	Down	Down	Down	2.73105	0	0	0	0	0
